# Supplementary material for: Prediction of protein–ligand binding affinity from sequencing data with interpretable machine learning
Source: Nat Biotechnol. 2022 May 23;40(10):1520–7. doi: 10.1038/s41587-022-01307-0 (PMC9546773; doi:10.1038/s41587-022-01307-0)
Supplement: Supplementary file 3 — Training Database, HPLC Validation, SELEX Experiments, ChIP+DNA+DNAse GLM and EMSA Validation [file 41587_2022_1307_MOESM3_ESM.xlsx]

## Sheet: Table S1 - Training database
Complex ID	Study Name	Library Name	Count Table ID	Gene Symbol	Tax ID	Length	Left Flank	Right Flank	Rounds	Accession Type	Accession ID(s)
2	Isakova2017	Bcd	1	bcd	7227	30	ACACTCTTTCCCTACACGACGCTCTTCCGATCTGAATCTC	GAGATTCGATCGGAAGAGCTCGTATGCCGTCTTCTGCTTG	0,1	SRR	N/A,SRX1713217
3	Isakova2017	CEBPb	2	CEBPB	9606	30	ACACTCTTTCCCTACACGACGCTCTTCCGATCTACTATCA	TGATAGTGATCGGAAGAGCTCGTATGCCGTCTTCTGCTTG	0,1	SRR	N/A,SRX1706811
5	Isakova2017	CTCF_r1	5	CTCF	9606	30	ACACTCTTTCCCTACACGACGCTCTTCCGATCTCATGCTC	GAGCATGGATCGGAAGAGCTCGTATGCCGTCTTCTGCTTG	0,1	SRR	N/A,SRX1706818
5	Isakova2017	CTCF_r2	6	CTCF	9606	30	ACACTCTTTCCCTACACGACGCTCTTCCGATCTCTCTGCA	TGCAGAGGATCGGAAGAGCTCGTATGCCGTCTTCTGCTTG	0,1	SRR	N/A,SRX1706819
5	Isakova2017	CTCF_r3	7	CTCF	9606	30	ACACTCTTTCCCTACACGACGCTCTTCCGATCTTGACGTC	GACGTCAGATCGGAAGAGCTCGTATGCCGTCTTCTGCTTG	0,1	SRR	N/A,SRX1706820
6	Isakova2017	EGR1	8	Egr1	10090	30	ACACTCTTTCCCTACACGACGCTCTTCCGATCTCTCTGCA	TGCAGAGGATCGGAAGAGCTCGTATGCCGTCTTCTGCTTG	0,1	SRR	N/A,SRX1713208
7	Isakova2017	EN1	9	EN1	9606	30	ACACTCTTTCCCTACACGACGCTCTTCCGATCTCATGCTC	GAGCATGGATCGGAAGAGCTCGTATGCCGTCTTCTGCTTG	0,1	SRR	N/A,SRX1706821
8	Isakova2017	FLI1	10	FLI1	9606	30	ACACTCTTTCCCTACACGACGCTCTTCCGATCTCTCTGCA	TGCAGAGGATCGGAAGAGCTCGTATGCCGTCTTCTGCTTG	0,1	SRR	N/A,SRX1706822
10	Isakova2017	FOXP2	12	FOXP2	9606	30	ACACTCTTTCCCTACACGACGCTCTTCCGATCTCATGCTC	GAGCATGGATCGGAAGAGCTCGTATGCCGTCTTCTGCTTG	0,1	SRR	N/A,SRX1706824
11	Isakova2017	GABPA	13	GABPA	9606	30	ACACTCTTTCCCTACACGACGCTCTTCCGATCTCCTAGGT	ACCTAGGGATCGGAAGAGCTCGTATGCCGTCTTCTGCTTG	0,1	SRR	N/A,SRX1715615
12	Isakova2017	GATA3	14	GATA3	9606	30	ACACTCTTTCCCTACACGACGCTCTTCCGATCTTGACGTC	GACGTCAGATCGGAAGAGCTCGTATGCCGTCTTCTGCTTG	0,1	SRR	N/A,SRX1706826
13	Isakova2017	GATA3_mouse	15	Gata3	10090	30	ACACTCTTTCCCTACACGACGCTCTTCCGATCTCCTAGGT	ACCTAGGGATCGGAAGAGCTCGTATGCCGTCTTCTGCTTG	0,1	SRR	N/A,SRX1713209
14	Isakova2017	GCM1	16	GCM1	9606	30	ACACTCTTTCCCTACACGACGCTCTTCCGATCTTTGGATC	GATCCAAGATCGGAAGAGCTCGTATGCCGTCTTCTGCTTG	0,1	SRR	N/A,SRX1706827
15	Isakova2017	GR	17	Nr3c1	10090	30	ACACTCTTTCCCTACACGACGCTCTTCCGATCTGCAAGAT	ATCTTGCGATCGGAAGAGCTCGTATGCCGTCTTCTGCTTG	0,1	SRR	N/A,SRX1713225
16	Isakova2017	Gsc	18	Gsc	7227	30	ACACTCTTTCCCTACACGACGCTCTTCCGATCTGCATTGG	CCAATGCGATCGGAAGAGCTCGTATGCCGTCTTCTGCTTG	0,1	SRR	N/A,SRX1713218
19	Isakova2017	JUNB-FOSB_r1	21	FOSB/JUNB	9606	30	ACACTCTTTCCCTACACGACGCTCTTCCGATCTACTATCA	TGATAGTGATCGGAAGAGCTCGTATGCCGTCTTCTGCTTG	0,1	SRR	N/A,SRX1715619
21	Isakova2017	JUNB-FOSL2_r1	24	FOSL2/JUNB	9606	30	ACACTCTTTCCCTACACGACGCTCTTCCGATCTCGACCTG	CAGGTCGGATCGGAAGAGCTCGTATGCCGTCTTCTGCTTG	0,1	SRR	N/A,SRX1715621
26	Isakova2017	JUND-FOSL2	31	FOSL2/JUND	9606	30	ACACTCTTTCCCTACACGACGCTCTTCCGATCTGCATTGG	CCAATGCGATCGGAAGAGCTCGTATGCCGTCTTCTGCTTG	0,1	SRR	N/A,SRX1706841
27	Isakova2017	JUND-cFOS	32	FOS/JUND	9606	30	ACACTCTTTCCCTACACGACGCTCTTCCGATCTTGCGTCC	GGACGCAGATCGGAAGAGCTCGTATGCCGTCTTCTGCTTG	0,1	SRR	N/A,SRX1706838
28	Isakova2017	LEF1_r2	34	LEF1	9606	30	ACACTCTTTCCCTACACGACGCTCTTCCGATCTATGGAGA	TCTCCATGATCGGAAGAGCTCGTATGCCGTCTTCTGCTTG	0,1	SRR	N/A,SRX1706843
29	Isakova2017	LHX6	35	LHX6	9606	30	ACACTCTTTCCCTACACGACGCTCTTCCGATCTGCAAGAT	ATCTTGCGATCGGAAGAGCTCGTATGCCGTCTTCTGCTTG	0,1	SRR	N/A,SRX1706844
30	Isakova2017	MAX_r1	36	MAX	9606	30	ACACTCTTTCCCTACACGACGCTCTTCCGATCTTAATGCG	CGCATTAGATCGGAAGAGCTCGTATGCCGTCTTCTGCTTG	0,1	SRR	N/A,SRX1706846
31	Isakova2017	MYF6	38	MYF6	9606	30	ACACTCTTTCCCTACACGACGCTCTTCCGATCTGGATCAA	TTGATCCGATCGGAAGAGCTCGTATGCCGTCTTCTGCTTG	0,1	SRR	N/A,SRX1706848
32	Isakova2017	NF-kB	39	Nfkb1	10090	30	ACACTCTTTCCCTACACGACGCTCTTCCGATCTGCTCGAA	TTCGAGCGATCGGAAGAGCTCGTATGCCGTCTTCTGCTTG	0,1	SRR	N/A,SRX1713204
33	Isakova2017	NFKB1	40	NFKB1	9606	30	ACACTCTTTCCCTACACGACGCTCTTCCGATCTCTCTGCA	TGCAGAGGATCGGAAGAGCTCGTATGCCGTCTTCTGCTTG	0,1	SRR	N/A,SRX1706849
36	Isakova2017	NR4A2-RXRa_r1	45	NR4A2/RXRA	9606	30	ACACTCTTTCCCTACACGACGCTCTTCCGATCTTAATGCG	CGCATTAGATCGGAAGAGCTCGTATGCCGTCTTCTGCTTG	0,1	SRR	N/A,SRX1715604
38	Isakova2017	2021-10-04	50	FOXD3	9606	30	ACACTCTTTCCCTACACGACGCTCTTCCGATCTATGGAGA	TCTCCATGATCGGAAGAGCTCGTATGCCGTCTTCTGCTTG	0,1	SRR	N/A,SRX1706860
39	Isakova2017	Opa	51	opa	7227	30	ACACTCTTTCCCTACACGACGCTCTTCCGATCTATGGAGA	TCTCCATGATCGGAAGAGCTCGTATGCCGTCTTCTGCTTG	0,1	SRR	N/A,SRX1713219
40	Isakova2017	PAX7	52	PAX7	9606	30	ACACTCTTTCCCTACACGACGCTCTTCCGATCTGCTCGAA	TTCGAGCGATCGGAAGAGCTCGTATGCCGTCTTCTGCTTG	0,1	SRR	N/A,SRX1706861
44	Isakova2017	PPARg-RXRa_mouse_r1	56	Pparg/Rxra	10090	30	ACACTCTTTCCCTACACGACGCTCTTCCGATCTTGACGTC	GACGTCAGATCGGAAGAGCTCGTATGCCGTCTTCTGCTTG	0,1	SRR	N/A,SRX1713211
44	Isakova2017	PPARg-RXRa_mouse_r2	57	Pparg/Rxra	10090	30	ACACTCTTTCCCTACACGACGCTCTTCCGATCTTCGCAGG	CCTGCGAGATCGGAAGAGCTCGTATGCCGTCTTCTGCTTG	0,1	SRR	N/A,SRX1713212
46	Isakova2017	RARA	60	RARA	9606	30	ACACTCTTTCCCTACACGACGCTCTTCCGATCTACCAACT	AGTTGGTGATCGGAAGAGCTCGTATGCCGTCTTCTGCTTG	0,1	SRR	N/A,SRX1706865
47	Isakova2017	RARa-RXRa	61	RARA/RXRA	9606	30	ACACTCTTTCCCTACACGACGCTCTTCCGATCTGCATTGG	CCAATGCGATCGGAAGAGCTCGTATGCCGTCTTCTGCTTG	0,1	SRR	N/A,SRX1706866
48	Isakova2017	RARa-RXRg	62	RARA/RXRG	9606	30	ACACTCTTTCCCTACACGACGCTCTTCCGATCTGAATCTC	GAGATTCGATCGGAAGAGCTCGTATGCCGTCTTCTGCTTG	0,1	SRR	N/A,SRX1706868
49	Isakova2017	RARg_r1	63	Rarg	10090	30	ACACTCTTTCCCTACACGACGCTCTTCCGATCTGCATTGG	CCAATGCGATCGGAAGAGCTCGTATGCCGTCTTCTGCTTG	0,1	SRR	N/A,SRX1713223
49	Isakova2017	RARg_r2	64	Rarg	10090	30	ACACTCTTTCCCTACACGACGCTCTTCCGATCTGGATCAA	TTGATCCGATCGGAAGAGCTCGTATGCCGTCTTCTGCTTG	0,1	SRR	N/A,SRX1713224
50	Isakova2017	RFX2	65	Rfx2	10090	30	ACACTCTTTCCCTACACGACGCTCTTCCGATCTACCAACT	AGTTGGTGATCGGAAGAGCTCGTATGCCGTCTTCTGCTTG	0,1	SRR	N/A,SRX1713206
53	Isakova2017	RXRA	69	RXRA	9606	30	ACACTCTTTCCCTACACGACGCTCTTCCGATCTTTGAAGT	ACTTCAAGATCGGAAGAGCTCGTATGCCGTCTTCTGCTTG	0,1	SRR	N/A,SRX1706872
407	Isakova2017	RXRa_mouse	70	Rxra	10090	30	ACACTCTTTCCCTACACGACGCTCTTCCGATCTACGCAAC	GTTGCGTGATCGGAAGAGCTCGTATGCCGTCTTCTGCTTG	0,1	SRR	N/A,SRX1713220
54	Isakova2017	SMAD4	71	Smad4	10090	30	ACACTCTTTCCCTACACGACGCTCTTCCGATCTCTCGATG	CATCGAGGATCGGAAGAGCTCGTATGCCGTCTTCTGCTTG	0,1	SRR	N/A,SRX1713207
56	Isakova2017	SOX15	73	SOX15	9606	30	ACACTCTTTCCCTACACGACGCTCTTCCGATCTTTGAAGT	ACTTCAAGATCGGAAGAGCTCGTATGCCGTCTTCTGCTTG	0,1	SRR	N/A,SRX1706875
57	Isakova2017	SOX17	74	SOX17	9606	30	ACACTCTTTCCCTACACGACGCTCTTCCGATCTCGACCTG	CAGGTCGGATCGGAAGAGCTCGTATGCCGTCTTCTGCTTG	0,1	SRR	N/A,SRX1706876
58	Isakova2017	SOX2	75	SOX2	9606	30	ACACTCTTTCCCTACACGACGCTCTTCCGATCTACTATCA	TGATAGTGATCGGAAGAGCTCGTATGCCGTCTTCTGCTTG	0,1	SRR	N/A,SRX1706877
59	Isakova2017	SOX5	76	SOX5	9606	30	ACACTCTTTCCCTACACGACGCTCTTCCGATCTACCAACT	AGTTGGTGATCGGAAGAGCTCGTATGCCGTCTTCTGCTTG	0,1	SRR	N/A,SRX1706879
60	Isakova2017	SOX6	77	SOX6	9606	30	ACACTCTTTCCCTACACGACGCTCTTCCGATCTGCTCGAA	TTCGAGCGATCGGAAGAGCTCGTATGCCGTCTTCTGCTTG	0,1	SRR	N/A,SRX1706880
61	Isakova2017	SP4	78	Sp4	10090	30	ACACTCTTTCCCTACACGACGCTCTTCCGATCTATGGAGA	TCTCCATGATCGGAAGAGCTCGTATGCCGTCTTCTGCTTG	0,1	SRR	N/A,SRX1713226
62	Isakova2017	SRY_r2	80	SRY	9606	30	ACACTCTTTCCCTACACGACGCTCTTCCGATCTGCAAGAT	ATCTTGCGATCGGAAGAGCTCGTATGCCGTCTTCTGCTTG	0,1	SRR	N/A,SRX1706882
65	Isakova2017	TFE3_mouse	83	Tfe3	10090	30	ACACTCTTTCCCTACACGACGCTCTTCCGATCTCCGGTAC	GTACCGGGATCGGAAGAGCTCGTATGCCGTCTTCTGCTTG	0,1	SRR	N/A,SRX1713210
67	Isakova2017	Ttk	86	ttk	7227	30	ACACTCTTTCCCTACACGACGCTCTTCCGATCTTTGAAGT	ACTTCAAGATCGGAAGAGCTCGTATGCCGTCTTCTGCTTG	0,1	SRR	N/A,SRX1713214
70	Isakova2017	VSX1	90	VSX1	9606	30	ACACTCTTTCCCTACACGACGCTCTTCCGATCTATGGAGA	TCTCCATGATCGGAAGAGCTCGTATGCCGTCTTCTGCTTG	0,1	SRR	N/A,SRX1706890
71	Isakova2017	YY1_r1	91	YY1	9606	30	ACACTCTTTCCCTACACGACGCTCTTCCGATCTGATGCCA	TGGCATCGATCGGAAGAGCTCGTATGCCGTCTTCTGCTTG	0,1	SRR	N/A,SRX1706891
72	Isakova2017	ZEB1	93	Zeb1	10090	30	ACACTCTTTCCCTACACGACGCTCTTCCGATCTCCGGTAC	GTACCGGGATCGGAAGAGCTCGTATGCCGTCTTCTGCTTG	0,1	SRR	N/A,SRX1713222
73	Isakova2017	ZFP1	94	ZFP1	9606	30	ACACTCTTTCCCTACACGACGCTCTTCCGATCTACCAACT	AGTTGGTGATCGGAAGAGCTCGTATGCCGTCTTCTGCTTG	0,1	SRR	N/A,SRX1706894
74	Isakova2017	ZFP14	95	ZFP14	9606	30	ACACTCTTTCCCTACACGACGCTCTTCCGATCTACTATCA	TGATAGTGATCGGAAGAGCTCGTATGCCGTCTTCTGCTTG	0,1	SRR	N/A,SRX1706895
75	Isakova2017	ZFP82	96	ZFP82	9606	30	ACACTCTTTCCCTACACGACGCTCTTCCGATCTGGATCAA	TTGATCCGATCGGAAGAGCTCGTATGCCGTCTTCTGCTTG	0,1	SRR	N/A,SRX1706896
78	Isakova2017	ZNF282_r1	100	ZNF282	9606	30	ACACTCTTTCCCTACACGACGCTCTTCCGATCTCATGCTC	GAGCATGGATCGGAAGAGCTCGTATGCCGTCTTCTGCTTG	0,1	SRR	N/A,SRX1706901
78	Isakova2017	ZNF282_r2	101	ZNF282	9606	30	ACACTCTTTCCCTACACGACGCTCTTCCGATCTCTCTGCA	TGCAGAGGATCGGAAGAGCTCGTATGCCGTCTTCTGCTTG	0,1	SRR	N/A,SRX1706902
79	Isakova2017	ZNF415_r1	102	ZNF415	9606	30	ACACTCTTTCCCTACACGACGCTCTTCCGATCTATGGAGA	TCTCCATGATCGGAAGAGCTCGTATGCCGTCTTCTGCTTG	0,1	SRR	N/A,SRX1706903
79	Isakova2017	ZNF415_r2	103	ZNF415	9606	30	ACACTCTTTCCCTACACGACGCTCTTCCGATCTGCAAGAT	ATCTTGCGATCGGAAGAGCTCGTATGCCGTCTTCTGCTTG	0,1	SRR	N/A,SRX1706904
80	Isakova2017	ZNF682	104	ZNF682	9606	30	ACACTCTTTCCCTACACGACGCTCTTCCGATCTTTGAAGT	ACTTCAAGATCGGAAGAGCTCGTATGCCGTCTTCTGCTTG	0,1	SRR	N/A,SRX1706905
81	Isakova2017	ZNF777	105	ZNF777	9606	30	ACACTCTTTCCCTACACGACGCTCTTCCGATCTTCGCAGG	CCTGCGAGATCGGAAGAGCTCGTATGCCGTCTTCTGCTTG	0,1	SRR	N/A,SRX1706906
84	Isakova2017	cJUN-FOSL1	109	FOSL1/MINK1	9606	30	ACACTCTTTCCCTACACGACGCTCTTCCGATCTCTCGATG	CATCGAGGATCGGAAGAGCTCGTATGCCGTCTTCTGCTTG	0,1	SRR	N/A,SRX1706900
85	Isakova2017	cJUN-FOSL2_r1	110	FOSL2/MINK1	9606	30	ACACTCTTTCCCTACACGACGCTCTTCCGATCTATGGAGA	TCTCCATGATCGGAAGAGCTCGTATGCCGTCTTCTGCTTG	0,1	SRR	N/A,SRX1715616
87	Isakova2017	cJUN-cFOS_r1	113	FOS/MINK1	9606	30	ACACTCTTTCCCTACACGACGCTCTTCCGATCTTTGAAGT	ACTTCAAGATCGGAAGAGCTCGTATGCCGTCTTCTGCTTG	0,1	SRR	N/A,SRX1715612
87	Isakova2017	cJUN-cFOS_r2	114	FOS/MINK1	9606	30	ACACTCTTTCCCTACACGACGCTCTTCCGATCTACCAACT	AGTTGGTGATCGGAAGAGCTCGTATGCCGTCTTCTGCTTG	0,1	SRR	N/A,SRX1715613
89	Yang2017	Alx1_ESZ_TAAAGC20NCG	618	Alx1	10090	20	CGGAGTCGGCAAGCAGAAGACGGCATACGATCG	GCTTTAGATCGGAAGAGCGTCG	0,1,2,3,4	ENA	SAMEA4345046,SAMEA4082829,SAMEA4082830,SAMEA4082831,SAMEA4082832
90	Yang2017	ALX3_ESAE_TGCAAG20NGA	619	ALX3	9606	20	CGGAGTCGGCAAGCAGAAGACGGCATACGATTC	CTTGCAGATCGGAAGAGCGTCG	0,1,2,3,4	ENA	SAMEA4345337,SAMEA4082833,SAMEA4082834,SAMEA4082835,SAMEA4082836
90	Yang2017	ALX3_ESZ_TGTAAA20NAAG	620	ALX3	9606	20	CGGAGTCGGCAAGCAGAAGACGGCATACGATCTT	TTTACAGATCGGAAGAGCGTCG	0,1,2,3,4	ENA	SAMEA4345415,SAMEA4082837,SAMEA4082838,SAMEA4082839,SAMEA4082840
91	Yang2017	Alx4_ESP_TGGTAG20NCG	621	Alx4	10090	20	CGGAGTCGGCAAGCAGAAGACGGCATACGATCG	CTACCAGATCGGAAGAGCGTCG	0,1,2,3,4	ENA	SAMEA4345405,SAMEA4082841,SAMEA4082842,SAMEA4082843,SAMEA4082844
92	Yang2017	ALX4_ESW_TGTGTC20NGA	622	ALX4	9606	20	CGGAGTCGGCAAGCAGAAGACGGCATACGATTC	GACACAGATCGGAAGAGCGTCG	0,1,2,3,4	ENA	SAMEA4345431,SAMEA4082845,SAMEA4082846,SAMEA4082847,SAMEA4082848
93	Yang2017	AR_ESAD_TCTTCT20NCTG	623	AR	9606	20	CGGAGTCGGCAAGCAGAAGACGGCATACGATCAG	AGAAGAGATCGGAAGAGCGTCG	0,1,2,3,4	ENA	SAMEA4345291,SAMEA4082849,SAMEA4082850,SAMEA4082851,SAMEA4082852
93	Yang2017	AR_ESAF_TGCTCG20NGA	624	AR	9606	20	CGGAGTCGGCAAGCAGAAGACGGCATACGATTC	CGAGCAGATCGGAAGAGCGTCG	0,1,2,3,4	ENA	SAMEA4345368,SAMEA4082853,SAMEA4082854,SAMEA4082855,SAMEA4082856
94	Yang2017	Ar_ESP_TCTAAT20NCG	625	Ar	10090	20	CGGAGTCGGCAAGCAGAAGACGGCATACGATCG	ATTAGAGATCGGAAGAGCGTCG	0,1,2,3,4	ENA	SAMEA4345271,SAMEA4082857,SAMEA4082858,SAMEA4082859,SAMEA4082860
95	Yang2017	ARNTL_ESW_TCAAAA20NCG	626	ARNTL	9606	20	CGGAGTCGGCAAGCAGAAGACGGCATACGATCG	TTTTGAGATCGGAAGAGCGTCG	0,1,2,3,4	ENA	SAMEA4345176,SAMEA4082861,SAMEA4082862,SAMEA4082863,SAMEA4082864
96	Yang2017	Arx_ESAC_TCGCAT20NACT	627	Arx	10090	20	CGGAGTCGGCAAGCAGAAGACGGCATACGATAGT	ATGCGAGATCGGAAGAGCGTCG	0,1,2,3,4	ENA	SAMEA4345242,SAMEA4082865,SAMEA4082866,SAMEA4082867,SAMEA4082868
97	Yang2017	ARX_ESZ_TGCGTT20NTGC	628	ARX	9606	20	CGGAGTCGGCAAGCAGAAGACGGCATACGATGCA	AACGCAGATCGGAAGAGCGTCG	0,1,2,3,4	ENA	SAMEA4345363,SAMEA4082869,SAMEA4082870,SAMEA4082871,SAMEA4082872
98	Yang2017	Ascl2_ESZ_TAGGGC20NCG	629	Ascl2	10090	20	CGGAGTCGGCAAGCAGAAGACGGCATACGATCG	GCCCTAGATCGGAAGAGCGTCG	0,1,2,3,4	ENA	SAMEA4345135,SAMEA4082873,SAMEA4082874,SAMEA4082875,SAMEA4082876
100	Yang2017	Atf4_ESZ_TGCCGC20NGA	631	Atf4	10090	20	CGGAGTCGGCAAGCAGAAGACGGCATACGATTC	GCGGCAGATCGGAAGAGCGTCG	0,1,2,3,4	ENA	SAMEA4345349,SAMEA4082881,SAMEA4082882,SAMEA4082883,SAMEA4082884
101	Yang2017	ATF7_ESAI_TGGGCG30NCGT	632	ATF7	9606	30	CGGAGTCGGCAAGCAGAAGACGGCATACGATACG	CGCCCAGATCGGAAGAGCGTCG	0,1,2,3,4	ENA	SAMEA4345398,SAMEA4082885,SAMEA4082886,SAMEA4082887,SAMEA4082888
102	Yang2017	Atoh1_ESZ_TAGTCC20NCTT	633	Atoh1	10090	20	CGGAGTCGGCAAGCAGAAGACGGCATACGATAAG	GGACTAGATCGGAAGAGCGTCG	0,1,2,3,4	ENA	SAMEA4345141,SAMEA4082889,SAMEA4082890,SAMEA4082891,SAMEA4082892
103	Yang2017	Barhl1_ESAC_TCAGTC20NCG	634	Barhl1	10090	20	CGGAGTCGGCAAGCAGAAGACGGCATACGATCG	GACTGAGATCGGAAGAGCGTCG	0,1,2,3,4	ENA	SAMEA4345197,SAMEA4082893,SAMEA4082894,SAMEA4082895,SAMEA4082896
104	Yang2017	BARHL2_ESAC_TATTGT20NGTG	635	BARHL2	9606	20	CGGAGTCGGCAAGCAGAAGACGGCATACGATCAC	ACAATAGATCGGAAGAGCGTCG	0,1,2,3,4	ENA	SAMEA4345171,SAMEA4082897,SAMEA4082898,SAMEA4082899,SAMEA4082900
104	Yang2017	BARHL2_ESAI_TCCAGT40NGAC	636	BARHL2	9606	40	CGGAGTCGGCAAGCAGAAGACGGCATACGATGTC	ACTGGAGATCGGAAGAGCGTCG	0,1,2,3,4	ENA	SAMEA4345213,SAMEA4082901,SAMEA4082902,SAMEA4082903,SAMEA4082904
105	Yang2017	BARX1_ESAC_TATTCG20NCTG	637	BARX1	9606	20	CGGAGTCGGCAAGCAGAAGACGGCATACGATCAG	CGAATAGATCGGAAGAGCGTCG	0,1,2,3,4	ENA	SAMEA4345169,SAMEA4082905,SAMEA4082906,SAMEA4082907,SAMEA4082908
106	Yang2017	BATF3_ESAC_TAAGAC20NAGA	638	BATF3	9606	20	CGGAGTCGGCAAGCAGAAGACGGCATACGATTCT	GTCTTAGATCGGAAGAGCGTCG	0,1,2,3,4	ENA	SAMEA4345057,SAMEA4082909,SAMEA4082910,SAMEA4082911,SAMEA4082912
107	Yang2017	BCL6B_ESAC_TGCGGG20NGA	639	BCL6B	9606	20	CGGAGTCGGCAAGCAGAAGACGGCATACGATTC	CCCGCAGATCGGAAGAGCGTCG	0,1,2,3,4	ENA	SAMEA4345359,SAMEA4082913,SAMEA4082914,SAMEA4082915,SAMEA4082916
108	Yang2017	BHLHA15_ESY_TCCGTG20NCG	640	BHLHA15	9606	20	CGGAGTCGGCAAGCAGAAGACGGCATACGATCG	CACGGAGATCGGAAGAGCGTCG	0,1,2,3,4	ENA	SAMEA4345227,SAMEA4082917,SAMEA4082918,SAMEA4082919,SAMEA4082920
109	Yang2017	BHLHB2_ESY_TGGGAC20NGA	641	BHLHE40	9606	20	CGGAGTCGGCAAGCAGAAGACGGCATACGATTC	GTCCCAGATCGGAAGAGCGTCG	0,1,2,4	ENA	SAMEA4345395,SAMEA4082921,SAMEA4082922,SAMEA4082923
110	Yang2017	Bhlhb2_ESZ_TAATTC20NCG	642	Bhlhe40	10090	20	CGGAGTCGGCAAGCAGAAGACGGCATACGATCG	GAATTAGATCGGAAGAGCGTCG	0,1,2,3,4	ENA	SAMEA4345069,SAMEA4082924,SAMEA4082925,SAMEA4082926,SAMEA4082927
110	Yang2017	Bhlhb2_ESZ_TCAAGG20NGAA	643	Bhlhe40	10090	20	CGGAGTCGGCAAGCAGAAGACGGCATACGATTTC	CCTTGAGATCGGAAGAGCGTCG	0,1,2,3,4	ENA	SAMEA4345182,SAMEA4082928,SAMEA4082929,SAMEA4082930,SAMEA4082931
111	Yang2017	BHLHB3_ESAD_TCAAAA20NCG	644	BHLHE41	9606	20	CGGAGTCGGCAAGCAGAAGACGGCATACGATCG	TTTTGAGATCGGAAGAGCGTCG	0,1,2,3,4	ENA	SAMEA4345176,SAMEA4082932,SAMEA4082933,SAMEA4082934,SAMEA4082935
112	Yang2017	BHLHE22_ESY_TCTTGA20NGTG	645	BHLHE22	9606	20	CGGAGTCGGCAAGCAGAAGACGGCATACGATCAC	TCAAGAGATCGGAAGAGCGTCG	0,1,2,3,4	ENA	SAMEA4345295,SAMEA4082936,SAMEA4082937,SAMEA4082938,SAMEA4082939
111	Yang2017	BHLHE41_ESAD_TGTGCT20NCGG	647	BHLHE41	9606	20	CGGAGTCGGCAAGCAGAAGACGGCATACGATCCG	AGCACAGATCGGAAGAGCGTCG	0,1,2,3,4	ENA	SAMEA4345428,SAMEA4082944,SAMEA4082945,SAMEA4082946,SAMEA4082947
114	Yang2017	BSX_ESY_TATGAA20NCG	648	BSX	9606	20	CGGAGTCGGCAAGCAGAAGACGGCATACGATCG	TTCATAGATCGGAAGAGCGTCG	0,1,2,3,4	ENA	SAMEA4345163,SAMEA4082948,SAMEA4082949,SAMEA4082950,SAMEA4082951
115	Yang2017	CART1_ESY_TGCGCC20NGA	649	ALX1	9606	20	CGGAGTCGGCAAGCAGAAGACGGCATACGATTC	GGCGCAGATCGGAAGAGCGTCG	0,1,2,3,4	ENA	SAMEA4345358,SAMEA4082952,SAMEA4082953,SAMEA4082954,SAMEA4082955
116	Yang2017	CDX1_ESY_TCAACC20NCAA	650	CDX1	9606	20	CGGAGTCGGCAAGCAGAAGACGGCATACGATTTG	GGTTGAGATCGGAAGAGCGTCG	0,1,2,3,4	ENA	SAMEA4345179,SAMEA4082956,SAMEA4082957,SAMEA4082958,SAMEA4082959
117	Yang2017	CDX2_ESY_TACTTG20NCG	651	CDX2	9606	20	CGGAGTCGGCAAGCAGAAGACGGCATACGATCG	CAAGTAGATCGGAAGAGCGTCG	0,1,2,3,4	ENA	SAMEA4345106,SAMEA4082960,SAMEA4082961,SAMEA4082962,SAMEA4082963
3	Yang2017	CEBPB_ESW_TCAACC20NCAA	652	CEBPB	9606	20	CGGAGTCGGCAAGCAGAAGACGGCATACGATTTG	GGTTGAGATCGGAAGAGCGTCG	0,1,2,3,4	ENA	SAMEA4345179,SAMEA4082964,SAMEA4082965,SAMEA4082966,SAMEA4082967
3	Yang2017	CEBPB_ESW_TGGACA20NGA	653	CEBPB	9606	20	CGGAGTCGGCAAGCAGAAGACGGCATACGATTC	TGTCCAGATCGGAAGAGCGTCG	0,1,2,3,4	ENA	SAMEA4345378,SAMEA4082968,SAMEA4082969,SAMEA4082970,SAMEA4082971
118	Yang2017	Cebpb_ESZ_TCCTAA20NATC	654	Cebpb	10090	20	CGGAGTCGGCAAGCAGAAGACGGCATACGATGAT	TTAGGAGATCGGAAGAGCGTCG	0,1,2,3,4	ENA	SAMEA4345231,SAMEA4082972,SAMEA4082973,SAMEA4082974,SAMEA4082975
119	Yang2017	CEBPD_ESY_TAATGA20NCG	655	CEBPD	9606	20	CGGAGTCGGCAAGCAGAAGACGGCATACGATCG	TCATTAGATCGGAAGAGCGTCG	0,1,2,3,4	ENA	SAMEA4345068,SAMEA4082976,SAMEA4082977,SAMEA4082978,SAMEA4082979
120	Yang2017	CEBPE_ESW_TGAGGC20NGA	656	CEBPE	9606	20	CGGAGTCGGCAAGCAGAAGACGGCATACGATTC	GCCTCAGATCGGAAGAGCGTCG	0,1,2,3,4	ENA	SAMEA4345320,SAMEA4082980,SAMEA4082981,SAMEA4082982,SAMEA4082983
121	Yang2017	CEBPG_ESAC_TAAAAT20NCG	657	CEBPG	9606	20	CGGAGTCGGCAAGCAGAAGACGGCATACGATCG	ATTTTAGATCGGAAGAGCGTCG	0,1,2,3,4	ENA	SAMEA4345042,SAMEA4082984,SAMEA4082985,SAMEA4082986,SAMEA4082987
121	Yang2017	CEBPG_ESQ_TAGACG20NTA	658	CEBPG	9606	20	CGGAGTCGGCAAGCAGAAGACGGCATACGATTA	CGTCTAGATCGGAAGAGCGTCG	0,1,2,3,4	ENA	SAMEA4345113,SAMEA4082988,SAMEA4082989,SAMEA4082990,SAMEA4082991
122	Yang2017	CENPB_ESAD_TGCTGT20NGTC	659	CENPB	9606	20	CGGAGTCGGCAAGCAGAAGACGGCATACGATGAC	ACAGCAGATCGGAAGAGCGTCG	0,1,2,3,4	ENA	SAMEA4345372,SAMEA4082992,SAMEA4082993,SAMEA4082994,SAMEA4082995
123	Yang2017	CLOCK_ESZ_TGAGAT20NAGA	660	CLOCK	9606	20	CGGAGTCGGCAAGCAGAAGACGGCATACGATTCT	ATCTCAGATCGGAAGAGCGTCG	0,1,2,3,4	ENA	SAMEA4345314,SAMEA4082996,SAMEA4082997,SAMEA4082998,SAMEA4082999
124	Yang2017	CPEB1_ESAC_TAACCC20NCG	661	CPEB1	9606	20	CGGAGTCGGCAAGCAGAAGACGGCATACGATCG	GGGTTAGATCGGAAGAGCGTCG	0,1,2,3,4	ENA	SAMEA4345053,SAMEA4083000,SAMEA4083001,SAMEA4083002,SAMEA4083003
125	Yang2017	CREB3_ESAD_TAGAAC20NCG	662	CREB3	9606	20	CGGAGTCGGCAAGCAGAAGACGGCATACGATCG	GTTCTAGATCGGAAGAGCGTCG	0,1,2,3,4	ENA	SAMEA4345109,SAMEA4083004,SAMEA4083005,SAMEA4083006,SAMEA4083007
126	Yang2017	CREB3L1_ESAD_TAGAGT20NCG	663	CREB3L1	9606	20	CGGAGTCGGCAAGCAGAAGACGGCATACGATCG	ACTCTAGATCGGAAGAGCGTCG	0,1,2,3,4	ENA	SAMEA4345115,SAMEA4083008,SAMEA4083009,SAMEA4083010,SAMEA4083011
126	Yang2017	CREB3L1_ESY_TAAACA20NCAA	664	CREB3L1	9606	20	CGGAGTCGGCAAGCAGAAGACGGCATACGATTTG	TGTTTAGATCGGAAGAGCGTCG	0,1,2,3,4	ENA	SAMEA4345045,SAMEA4083012,SAMEA4083013,SAMEA4083014,SAMEA4083015
127	Yang2017	Creb3l2_ESZ_TAACGG20NGCA	665	Creb3l2	10090	20	CGGAGTCGGCAAGCAGAAGACGGCATACGATTGC	CCGTTAGATCGGAAGAGCGTCG	0,1,2,3,4	ENA	SAMEA4345054,SAMEA4083016,SAMEA4083017,SAMEA4083018,SAMEA4083019
128	Yang2017	Creb5_ESZ_TATCGC20NCG	666	Creb5	10090	20	CGGAGTCGGCAAGCAGAAGACGGCATACGATCG	GCGATAGATCGGAAGAGCGTCG	0,1,2,3,4	ENA	SAMEA4345157,SAMEA4083020,SAMEA4083021,SAMEA4083022,SAMEA4083023
129	Yang2017	CUX1_ESAI_TAGCAG40NACT	667	CUX1	9606	40	CGGAGTCGGCAAGCAGAAGACGGCATACGATAGT	CTGCTAGATCGGAAGAGCGTCG	0,1,2,3,4	ENA	SAMEA4345120,SAMEA4083024,SAMEA4083025,SAMEA4083026,SAMEA4083027
130	Yang2017	CUX2_ESAI_TAGCCT40NCCT	668	CUX2	9606	40	CGGAGTCGGCAAGCAGAAGACGGCATACGATAGG	AGGCTAGATCGGAAGAGCGTCG	0,1,2,3,4	ENA	SAMEA4345122,SAMEA4083028,SAMEA4083029,SAMEA4083030,SAMEA4083031
131	Yang2017	DBP_ESAE_TGCGGG20NGGC	669	DBP	9606	20	CGGAGTCGGCAAGCAGAAGACGGCATACGATGCC	CCCGCAGATCGGAAGAGCGTCG	0,1,2,3,4	ENA	SAMEA4345360,SAMEA4083032,SAMEA4083033,SAMEA4083034,SAMEA4083035
131	Yang2017	DBP_ESW_TAACTT20NCG	670	DBP	9606	20	CGGAGTCGGCAAGCAGAAGACGGCATACGATCG	AAGTTAGATCGGAAGAGCGTCG	0,1,2,3,4	ENA	SAMEA4345055,SAMEA4083036,SAMEA4083037,SAMEA4083038,SAMEA4083039
132	Yang2017	Dbp_ESZ_TAAATG20NCG	671	Dbp	10090	20	CGGAGTCGGCAAGCAGAAGACGGCATACGATCG	CATTTAGATCGGAAGAGCGTCG	0,1,2,3,4	ENA	SAMEA4345047,SAMEA4083040,SAMEA4083041,SAMEA4083042,SAMEA4083043
133	Yang2017	DLX1_ESAC_TCTTGA20NGA	672	DLX1	9606	20	CGGAGTCGGCAAGCAGAAGACGGCATACGATTC	TCAAGAGATCGGAAGAGCGTCG	0,1,2,3,4	ENA	SAMEA4345294,SAMEA4083044,SAMEA4083045,SAMEA4083046,SAMEA4083047
134	Yang2017	Dlx1_ESP_TGAGAT20NCG	673	Dlx1	10090	20	CGGAGTCGGCAAGCAGAAGACGGCATACGATCG	ATCTCAGATCGGAAGAGCGTCG	0,1,2,3,4	ENA	SAMEA4345315,SAMEA4083048,SAMEA4083049,SAMEA4083050,SAMEA4083051
135	Yang2017	Dlx2_ESAA_TCGCCA20NCCT	674	Dlx2	10090	20	CGGAGTCGGCAAGCAGAAGACGGCATACGATAGG	TGGCGAGATCGGAAGAGCGTCG	0,1,2,3,4	ENA	SAMEA4345245,SAMEA4083052,SAMEA4083053,SAMEA4083054,SAMEA4083055
136	Yang2017	DLX2_ESAF_TTCATG20NTA	675	DLX2	9606	20	CGGAGTCGGCAAGCAGAAGACGGCATACGATTA	CATGAAGATCGGAAGAGCGTCG	0,1,2,3,4	ENA	SAMEA4345450,SAMEA4083056,SAMEA4083057,SAMEA4083058,SAMEA4083059
137	Yang2017	DLX3_ESY_TATGTT20NCG	676	DLX3	9606	20	CGGAGTCGGCAAGCAGAAGACGGCATACGATCG	AACATAGATCGGAAGAGCGTCG	0,1,2,3,4	ENA	SAMEA4345167,SAMEA4083060,SAMEA4083061,SAMEA4083062,SAMEA4083063
138	Yang2017	DLX4_ESAC_TCTTCT20NGA	677	DLX4	9606	20	CGGAGTCGGCAAGCAGAAGACGGCATACGATTC	AGAAGAGATCGGAAGAGCGTCG	0,1,2,3,4	ENA	SAMEA4345292,SAMEA4083064,SAMEA4083065,SAMEA4083066,SAMEA4083067
139	Yang2017	DLX5_ESS_AGGGC14N	678	DLX5	9606	14	CGGAGTCGGCAAGCAGAAGACGGCATACGAT	GCCCTGATCGGAAGAGCGTCG	0,1,2,3,4	ENA	SAMEA4345027,SAMEA4083068,SAMEA4083069,SAMEA4083070,SAMEA4083071
140	Yang2017	DLX6_ESY_TGCGGG20NGA	679	DLX6	9606	20	CGGAGTCGGCAAGCAGAAGACGGCATACGATTC	CCCGCAGATCGGAAGAGCGTCG	0,1,2,3,4	ENA	SAMEA4345359,SAMEA4083072,SAMEA4083073,SAMEA4083074,SAMEA4083075
141	Yang2017	DMBX1_ESAC_TAACCC20NCCA	680	DMBX1	9606	20	CGGAGTCGGCAAGCAGAAGACGGCATACGATTGG	GGGTTAGATCGGAAGAGCGTCG	0,1,2,3,4	ENA	SAMEA4345052,SAMEA4083076,SAMEA4083077,SAMEA4083078,SAMEA4083079
142	Yang2017	DPRX_ESAI_TCGAAG30NAAT	681	DPRX	9606	30	CGGAGTCGGCAAGCAGAAGACGGCATACGATATT	CTTCGAGATCGGAAGAGCGTCG	0,1,2,3,4	ENA	SAMEA4345237,SAMEA4083080,SAMEA4083081,SAMEA4083082,SAMEA4083083
143	Yang2017	DRGX_ESY_TCCCTC20NCG	682	DRGX	9606	20	CGGAGTCGGCAAGCAGAAGACGGCATACGATCG	GAGGGAGATCGGAAGAGCGTCG	0,2,3,4	ENA	SAMEA4345220,SAMEA4083084,SAMEA4083085,SAMEA4083086
144	Yang2017	DUXA_ESAF_TTCACA20NTA	683	DUXA	9606	20	CGGAGTCGGCAAGCAGAAGACGGCATACGATTA	TGTGAAGATCGGAAGAGCGTCG	0,1,2,3,4	ENA	SAMEA4345448,SAMEA4083087,SAMEA4083088,SAMEA4083089,SAMEA4083090
145	Yang2017	E2F1_ESU_CAATT14N	684	E2F1	9606	14	CGGAGTCGGCAAGCAGAAGACGGCATACGAT	AATTGGATCGGAAGAGCGTCG	0,3,4	ENA	SAMEA4345030,SAMEA4083091,SAMEA4083092
146	Yang2017	E2F2_ESW_TACTCA20NCG	685	E2F2	9606	20	CGGAGTCGGCAAGCAGAAGACGGCATACGATCG	TGAGTAGATCGGAAGAGCGTCG	0,1,2,3,4	ENA	SAMEA4345099,SAMEA4083366,SAMEA4083367,SAMEA4083368,SAMEA4083369
147	Yang2017	E2F3_ESAF_TTACAT20NACA	686	E2F3	9606	20	CGGAGTCGGCAAGCAGAAGACGGCATACGATTGT	ATGTAAGATCGGAAGAGCGTCG	0,1,2,3,4	ENA	SAMEA4345442,SAMEA4083370,SAMEA4083371,SAMEA4083372,SAMEA4083373
148	Yang2017	E2F4_ESU_AGCAG14N	687	E2F4	9606	14	CGGAGTCGGCAAGCAGAAGACGGCATACGAT	CTGCTGATCGGAAGAGCGTCG	0,1,2,3,4	ENA	SAMEA4345026,SAMEA4083374,SAMEA4083375,SAMEA4083376,SAMEA4083377
149	Yang2017	E2F7_ESY_TCACAC20NACA	688	E2F7	9606	20	CGGAGTCGGCAAGCAGAAGACGGCATACGATTGT	GTGTGAGATCGGAAGAGCGTCG	0,1,2,3,4	ENA	SAMEA4345186,SAMEA4083378,SAMEA4083379,SAMEA4083380,SAMEA4083381
150	Yang2017	E2F8_ESU_GGCTT14N	689	E2F8	9606	14	CGGAGTCGGCAAGCAGAAGACGGCATACGAT	AAGCCGATCGGAAGAGCGTCG	0,1,2,3,4	ENA	SAMEA4345039,SAMEA4083382,SAMEA4083383,SAMEA4083384,SAMEA4083385
151	Yang2017	EBF1_ESAC_TATAAG20NCG	690	EBF1	9606	20	CGGAGTCGGCAAGCAGAAGACGGCATACGATCG	CTTATAGATCGGAAGAGCGTCG	0,1,2,3,4	ENA	SAMEA4345148,SAMEA4083386,SAMEA4083387,SAMEA4083388,SAMEA4083389
152	Yang2017	EGR1_ESAA_TACTAT20NATC	691	EGR1	9606	20	CGGAGTCGGCAAGCAGAAGACGGCATACGATGAT	ATAGTAGATCGGAAGAGCGTCG	0,1,2,3,4	ENA	SAMEA4345097,SAMEA4083390,SAMEA4083391,SAMEA4083392,SAMEA4083393
6	Yang2017	Egr1_ESP_TGCGCC20NCG	692	Egr1	10090	20	CGGAGTCGGCAAGCAGAAGACGGCATACGATCG	GGCGCAGATCGGAAGAGCGTCG	0,1,2,3,4	ENA	SAMEA4345356,SAMEA4083394,SAMEA4083395,SAMEA4083396,SAMEA4083397
152	Yang2017	EGR1_ESY_TCTCTT20NGA	693	EGR1	9606	20	CGGAGTCGGCAAGCAGAAGACGGCATACGATTC	AAGAGAGATCGGAAGAGCGTCG	0,1,2,3,4	ENA	SAMEA4345283,SAMEA4083398,SAMEA4083399,SAMEA4083400,SAMEA4083401
153	Yang2017	EGR2_ESW_TCATCA20NCTA	694	EGR2	9606	20	CGGAGTCGGCAAGCAGAAGACGGCATACGATTAG	TGATGAGATCGGAAGAGCGTCG	0,1,2,3,4	ENA	SAMEA4345201,SAMEA4083402,SAMEA4083403,SAMEA4083404,SAMEA4083405
153	Yang2017	EGR2_ESW_TCGGCC20NGA	695	EGR2	9606	20	CGGAGTCGGCAAGCAGAAGACGGCATACGATTC	GGCCGAGATCGGAAGAGCGTCG	0,1,2,3,4	ENA	SAMEA4345254,SAMEA4083406,SAMEA4083407,SAMEA4083408,SAMEA4083409
154	Yang2017	EGR3_ESAF_TTAAGA20NGAA	696	EGR3	9606	20	CGGAGTCGGCAAGCAGAAGACGGCATACGATTTC	TCTTAAGATCGGAAGAGCGTCG	0,1,2,3,4	ENA	SAMEA4345441,SAMEA4083410,SAMEA4083411,SAMEA4083412,SAMEA4083413
155	Yang2017	Egr3_ESZ_TCATGC20NGTA	697	Egr3	10090	20	CGGAGTCGGCAAGCAGAAGACGGCATACGATTAC	GCATGAGATCGGAAGAGCGTCG	0,1,2,3,4	ENA	SAMEA4345203,SAMEA4083414,SAMEA4083415,SAMEA4083416,SAMEA4083417
156	Yang2017	EGR4_ESAI_TAGCGA40NGCT	698	EGR4	9606	40	CGGAGTCGGCAAGCAGAAGACGGCATACGATAGC	TCGCTAGATCGGAAGAGCGTCG	0,1,2,3,4	ENA	SAMEA4345125,SAMEA4083418,SAMEA4083419,SAMEA4083420,SAMEA4083421
156	Yang2017	EGR4_ESY_TGCGCC20NCGC	699	EGR4	9606	20	CGGAGTCGGCAAGCAGAAGACGGCATACGATGCG	GGCGCAGATCGGAAGAGCGTCG	0,2,3	ENA	SAMEA4345357,SAMEA4083422,SAMEA4083423
158	Yang2017	ELF3_ESY_TCCGTG20NTGC	701	ELF3	9606	20	CGGAGTCGGCAAGCAGAAGACGGCATACGATGCA	CACGGAGATCGGAAGAGCGTCG	0,1,2,3,4	ENA	SAMEA4345228,SAMEA4083428,SAMEA4083429,SAMEA4083430,SAMEA4083431
159	Yang2017	ELF5_ESAF_TCTCGG20NGA	702	ELF5	9606	20	CGGAGTCGGCAAGCAGAAGACGGCATACGATTC	CCGAGAGATCGGAAGAGCGTCG	0,1,2,3,4	ENA	SAMEA4345282,SAMEA4083432,SAMEA4083433,SAMEA4083434,SAMEA4083435
159	Yang2017	ELF5_ESV_TGCCGC20NCG	703	ELF5	9606	20	CGGAGTCGGCAAGCAGAAGACGGCATACGATCG	GCGGCAGATCGGAAGAGCGTCG	0,1,2,3,4	ENA	SAMEA4345348,SAMEA4083436,SAMEA4083437,SAMEA4083438,SAMEA4083439
160	Yang2017	Elf5_ESZ_TATTGT20NCG	704	Elf5	10090	20	CGGAGTCGGCAAGCAGAAGACGGCATACGATCG	ACAATAGATCGGAAGAGCGTCG	0,1,2,3,4	ENA	SAMEA4345170,SAMEA4083440,SAMEA4083441,SAMEA4083442,SAMEA4083443
161	Yang2017	ELK1_ESAG_TCGGAA20NAGT	705	ELK1	9606	20	CGGAGTCGGCAAGCAGAAGACGGCATACGATACT	TTCCGAGATCGGAAGAGCGTCG	0,1,2,3,4	ENA	SAMEA4345252,SAMEA4083444,SAMEA4083445,SAMEA4083446,SAMEA4083447
161	Yang2017	ELK1_ESAG_TGAGTG20NTGA	706	ELK1	9606	20	CGGAGTCGGCAAGCAGAAGACGGCATACGATTCA	CACTCAGATCGGAAGAGCGTCG	0,1,2,3,4	ENA	SAMEA4345324,SAMEA4083448,SAMEA4083449,SAMEA4083450,SAMEA4083451
162	Yang2017	Elk3_ESAC_TGAGTG20NTGA	707	Elk3	10090	20	CGGAGTCGGCAAGCAGAAGACGGCATACGATTCA	CACTCAGATCGGAAGAGCGTCG	0,1,2,3,4	ENA	SAMEA4345324,SAMEA4083452,SAMEA4083453,SAMEA4083454,SAMEA4083455
163	Yang2017	ELK3_ESAG_TCGGGG20NGGT	708	ELK3	9606	20	CGGAGTCGGCAAGCAGAAGACGGCATACGATACC	CCCCGAGATCGGAAGAGCGTCG	0,1,2,3,4	ENA	SAMEA4345257,SAMEA4083456,SAMEA4083457,SAMEA4083458,SAMEA4083459
164	Yang2017	EMX1_ESAI_TCGCAT30NACT	709	EMX1	9606	30	CGGAGTCGGCAAGCAGAAGACGGCATACGATAGT	ATGCGAGATCGGAAGAGCGTCG	0,1,2,3,4	ENA	SAMEA4345244,SAMEA4083460,SAMEA4083461,SAMEA4083462,SAMEA4083463
165	Yang2017	EMX2_ESAI_TGGTTC30NTTT	710	EMX2	9606	30	CGGAGTCGGCAAGCAGAAGACGGCATACGATAAA	GAACCAGATCGGAAGAGCGTCG	0,1,2,3,4	ENA	SAMEA4345413,SAMEA4083464,SAMEA4083465,SAMEA4083466,SAMEA4083467
7	Yang2017	EN1_ESW_TGACCT20NCCA	711	EN1	9606	20	CGGAGTCGGCAAGCAGAAGACGGCATACGATTGG	AGGTCAGATCGGAAGAGCGTCG	0,1,2,3,4	ENA	SAMEA4345307,SAMEA4083468,SAMEA4083469,SAMEA4083470,SAMEA4083471
7	Yang2017	EN1_ESY_TGTAGG20NGA	712	EN1	9606	20	CGGAGTCGGCAAGCAGAAGACGGCATACGATTC	CCTACAGATCGGAAGAGCGTCG	0,1,2,3,4	ENA	SAMEA4345420,SAMEA4083472,SAMEA4083473,SAMEA4083474,SAMEA4083475
166	Yang2017	EN2_ESAE_TGCCAT20NGA	713	EN2	9606	20	CGGAGTCGGCAAGCAGAAGACGGCATACGATTC	ATGGCAGATCGGAAGAGCGTCG	0,1,2,3,4	ENA	SAMEA4345347,SAMEA4083476,SAMEA4083477,SAMEA4083478,SAMEA4083479
168	Yang2017	EOMES_ESAI_TGTAAA30NAAG	715	EOMES	9606	30	CGGAGTCGGCAAGCAGAAGACGGCATACGATCTT	TTTACAGATCGGAAGAGCGTCG	0,1,2,3,4	ENA	SAMEA4345417,SAMEA4083484,SAMEA4083485,SAMEA4083486,SAMEA4083487
170	Yang2017	ERG_ESAG_TCTACA20NCAG	717	ERG	9606	20	CGGAGTCGGCAAGCAGAAGACGGCATACGATCTG	TGTAGAGATCGGAAGAGCGTCG	0,1,2,3,4	ENA	SAMEA4345274,SAMEA4083492,SAMEA4083493,SAMEA4083494,SAMEA4083495
170	Yang2017	ERG_ESAG_TGCAAG20NAAC	718	ERG	9606	20	CGGAGTCGGCAAGCAGAAGACGGCATACGATGTT	CTTGCAGATCGGAAGAGCGTCG	0,1,2,3,4	ENA	SAMEA4345335,SAMEA4083496,SAMEA4083497,SAMEA4083498,SAMEA4083499
172	Yang2017	Esrra_ESAC_TAGCTC20NCG	720	Esrra	10090	20	CGGAGTCGGCAAGCAGAAGACGGCATACGATCG	GAGCTAGATCGGAAGAGCGTCG	0,1,2,3,4	ENA	SAMEA4345126,SAMEA4083504,SAMEA4083505,SAMEA4083506,SAMEA4083507
173	Yang2017	ESRRA_ESAI_TGACGA30NGCA	721	ESRRA	9606	30	CGGAGTCGGCAAGCAGAAGACGGCATACGATTGC	TCGTCAGATCGGAAGAGCGTCG	0,1,2,3,4	ENA	SAMEA4345311,SAMEA4083508,SAMEA4083509,SAMEA4083510,SAMEA4083511
175	Yang2017	ESRRG_ESAF_TGACGA20NGCA	723	ESRRG	9606	20	CGGAGTCGGCAAGCAGAAGACGGCATACGATTGC	TCGTCAGATCGGAAGAGCGTCG	0,1,2,3,4	ENA	SAMEA4345310,SAMEA4083516,SAMEA4083517,SAMEA4083518,SAMEA4083519
176	Yang2017	ESX1_ESAC_TCTCGG20NGA	724	ESX1	9606	20	CGGAGTCGGCAAGCAGAAGACGGCATACGATTC	CCGAGAGATCGGAAGAGCGTCG	0,1,2,3,4	ENA	SAMEA4345282,SAMEA4083520,SAMEA4083521,SAMEA4083522,SAMEA4083523
176	Yang2017	ESX1_ESAE_TCTTCT20NGA	725	ESX1	9606	20	CGGAGTCGGCAAGCAGAAGACGGCATACGATTC	AGAAGAGATCGGAAGAGCGTCG	0,1,2,3,4	ENA	SAMEA4345292,SAMEA4083524,SAMEA4083525,SAMEA4083526,SAMEA4083527
177	Yang2017	ETS1_ESAF_TGTAAA20NGA	726	ETS1	9606	20	CGGAGTCGGCAAGCAGAAGACGGCATACGATTC	TTTACAGATCGGAAGAGCGTCG	0,1,2,3,4	ENA	SAMEA4345416,SAMEA4083528,SAMEA4083529,SAMEA4083530,SAMEA4083531
177	Yang2017	ETS1_ESAI_TGTACC30NCAG	727	ETS1	9606	30	CGGAGTCGGCAAGCAGAAGACGGCATACGATCTG	GGTACAGATCGGAAGAGCGTCG	0,1,2,3,4	ENA	SAMEA4345419,SAMEA4083532,SAMEA4083533,SAMEA4083534,SAMEA4083535
178	Yang2017	ETV1_ESAG_TCGTTA20NTTT	728	ETV1	9606	20	CGGAGTCGGCAAGCAGAAGACGGCATACGATAAA	TAACGAGATCGGAAGAGCGTCG	0,1,2,3,4	ENA	SAMEA4345269,SAMEA4083536,SAMEA4083537,SAMEA4083538,SAMEA4083539
180	Yang2017	ETV4_ESAG_TCTATG20NTAG	730	ETV4	9606	20	CGGAGTCGGCAAGCAGAAGACGGCATACGATCTA	CATAGAGATCGGAAGAGCGTCG	0,1,2,3,4	ENA	SAMEA4345277,SAMEA4083544,SAMEA4083545,SAMEA4083546,SAMEA4083547
181	Yang2017	ETV5_ESAF_TGCACT20NGA	731	ETV5	9606	20	CGGAGTCGGCAAGCAGAAGACGGCATACGATTC	AGTGCAGATCGGAAGAGCGTCG	0,1,2,3,4	ENA	SAMEA4345338,SAMEA4083548,SAMEA4083549,SAMEA4083550,SAMEA4083551
182	Yang2017	ETV6_ESAF_TGAGTG20NGA	732	ETV6	9606	20	CGGAGTCGGCAAGCAGAAGACGGCATACGATTC	CACTCAGATCGGAAGAGCGTCG	0,1,2,3,4	ENA	SAMEA4345323,SAMEA4083552,SAMEA4083553,SAMEA4083554,SAMEA4083555
183	Yang2017	EVX1_ESZ_TGGGAC20NAGT	733	EVX1	9606	20	CGGAGTCGGCAAGCAGAAGACGGCATACGATACT	GTCCCAGATCGGAAGAGCGTCG	0,1,2,3,4	ENA	SAMEA4345394,SAMEA4083556,SAMEA4083557,SAMEA4083558,SAMEA4083559
184	Yang2017	EVX2_ESY_TCAAGG20NGAA	734	EVX2	9606	20	CGGAGTCGGCAAGCAGAAGACGGCATACGATTTC	CCTTGAGATCGGAAGAGCGTCG	0,1,2,3,4	ENA	SAMEA4345182,SAMEA4083560,SAMEA4083561,SAMEA4083562,SAMEA4083563
185	Yang2017	FEV_ESZ_TGATCC20NCTA	735	FEV	9606	20	CGGAGTCGGCAAGCAGAAGACGGCATACGATTAG	GGATCAGATCGGAAGAGCGTCG	0,1,2,3,4	ENA	SAMEA4345329,SAMEA4083564,SAMEA4083565,SAMEA4083566,SAMEA4083567
8	Yang2017	FLI1_ESAC_TAGGAT20NAGT	737	FLI1	9606	20	CGGAGTCGGCAAGCAGAAGACGGCATACGATACT	ATCCTAGATCGGAAGAGCGTCG	0,1,2,3,4	ENA	SAMEA4345129,SAMEA4083571,SAMEA4083572,SAMEA4083573,SAMEA4083574
8	Yang2017	FLI1_ESV_TCTAAT20NCG	738	FLI1	9606	20	CGGAGTCGGCAAGCAGAAGACGGCATACGATCG	ATTAGAGATCGGAAGAGCGTCG	0,1,2,3,4	ENA	SAMEA4345271,SAMEA4083575,SAMEA4083576,SAMEA4083577,SAMEA4083578
187	Yang2017	FOXB1_ESAE_TCTGGT20NGGG	739	FOXB1	9606	20	CGGAGTCGGCAAGCAGAAGACGGCATACGATCCC	ACCAGAGATCGGAAGAGCGTCG	0,1,2,3,4	ENA	SAMEA4345287,SAMEA4083579,SAMEA4083580,SAMEA4083581,SAMEA4083582
187	Yang2017	FOXB1_ESAI_TGAGCA30NCGA	740	FOXB1	9606	30	CGGAGTCGGCAAGCAGAAGACGGCATACGATTCG	TGCTCAGATCGGAAGAGCGTCG	0,1,2,3,4	ENA	SAMEA4345319,SAMEA4083583,SAMEA4083584,SAMEA4083585,SAMEA4083586
188	Yang2017	FOXC1_ESAI_TGAGGC30NGGA	741	FOXC1	9606	30	CGGAGTCGGCAAGCAGAAGACGGCATACGATTCC	GCCTCAGATCGGAAGAGCGTCG	0,1,2,3,4	ENA	SAMEA4345322,SAMEA4083587,SAMEA4083588,SAMEA4083589,SAMEA4083590
189	Yang2017	Foxc1_EST_CCCCT14N	742	Foxc1	10090	14	CGGAGTCGGCAAGCAGAAGACGGCATACGAT	AGGGGGATCGGAAGAGCGTCG	0,1,2,3,4	ENA	SAMEA4345035,SAMEA4083591,SAMEA4083592,SAMEA4083593,SAMEA4083594
190	Yang2017	FOXC2_ESAI_TGAGTG30NTGA	743	FOXC2	9606	30	CGGAGTCGGCAAGCAGAAGACGGCATACGATTCA	CACTCAGATCGGAAGAGCGTCG	0,1,2,3,4	ENA	SAMEA4345325,SAMEA4083595,SAMEA4083596,SAMEA4083597,SAMEA4083598
191	Yang2017	FOXD2_ESZ_TGCTCG20NCTC	744	FOXD2	9606	20	CGGAGTCGGCAAGCAGAAGACGGCATACGATGAG	CGAGCAGATCGGAAGAGCGTCG	0,1,2,3,4	ENA	SAMEA4345367,SAMEA4083599,SAMEA4083600,SAMEA4083601,SAMEA4083602
38	Yang2017	FOXD3_ESZ_TGGGGT20NGGT	745	FOXD3	9606	20	CGGAGTCGGCAAGCAGAAGACGGCATACGATACC	ACCCCAGATCGGAAGAGCGTCG	0,1,2,3,4	ENA	SAMEA4345401,SAMEA4083603,SAMEA4083604,SAMEA4083605,SAMEA4083606
192	Yang2017	FOXG1_ESAA_TGGTTC20NGA	746	FOXG1	9606	20	CGGAGTCGGCAAGCAGAAGACGGCATACGATTC	GAACCAGATCGGAAGAGCGTCG	0,1,2,3,4	ENA	SAMEA4345411,SAMEA4083607,SAMEA4083608,SAMEA4083609,SAMEA4083610
193	Yang2017	Foxg1_ESAF_TATCTG20NTCG	747	Foxg1	10090	20	CGGAGTCGGCAAGCAGAAGACGGCATACGATCGA	CAGATAGATCGGAAGAGCGTCG	0,1,2,3,4	ENA	SAMEA4345161,SAMEA4083611,SAMEA4083612,SAMEA4083613,SAMEA4083614
194	Yang2017	FOXI1_ESAF_TCGGAA20NGA	748	FOXI1	9606	20	CGGAGTCGGCAAGCAGAAGACGGCATACGATTC	TTCCGAGATCGGAAGAGCGTCG	0,1,2,3,4	ENA	SAMEA4345253,SAMEA4083615,SAMEA4083616,SAMEA4083617,SAMEA4083618
195	Yang2017	FOXJ2_ESW_TGACGA20NGA	749	FOXJ2	9606	20	CGGAGTCGGCAAGCAGAAGACGGCATACGATTC	TCGTCAGATCGGAAGAGCGTCG	0,1,2,3,4	ENA	SAMEA4345309,SAMEA4083619,SAMEA4083620,SAMEA4083621,SAMEA4083622
196	Yang2017	FOXJ3_ESAC_TAGTGG20NGTT	750	FOXJ3	9606	20	CGGAGTCGGCAAGCAGAAGACGGCATACGATAAC	CCACTAGATCGGAAGAGCGTCG	0,1,2,3,4	ENA	SAMEA4345143,SAMEA4083623,SAMEA4083624,SAMEA4083625,SAMEA4083626
197	Yang2017	Foxj3_ESAF_TAAACA20NCAA	751	Foxj3	10090	20	CGGAGTCGGCAAGCAGAAGACGGCATACGATTTG	TGTTTAGATCGGAAGAGCGTCG	0,1,2,3,4	ENA	SAMEA4345045,SAMEA4083627,SAMEA4083628,SAMEA4083629,SAMEA4083630
198	Yang2017	Foxk1_ESQ_TGGGTA20NCG	752	Foxk1	10090	20	CGGAGTCGGCAAGCAGAAGACGGCATACGATCG	TACCCAGATCGGAAGAGCGTCG	0,1,2,3,4,5	ENA	SAMEA4345402,SAMEA4083631,SAMEA4083632,SAMEA4083633,SAMEA4083634,SAMEA4083635
200	Yang2017	FOXL1_ESW_TGCTCG20NCTC	754	FOXL1	9606	20	CGGAGTCGGCAAGCAGAAGACGGCATACGATGAG	CGAGCAGATCGGAAGAGCGTCG	0,1,2,3,4	ENA	SAMEA4345367,SAMEA4083640,SAMEA4083641,SAMEA4083642,SAMEA4083643
201	Yang2017	FOXO1_ESAF_TTCAGC20NTA	755	FOXO1	9606	20	CGGAGTCGGCAAGCAGAAGACGGCATACGATTA	GCTGAAGATCGGAAGAGCGTCG	0,1,2,3,4	ENA	SAMEA4345449,SAMEA4083644,SAMEA4083645,SAMEA4083646,SAMEA4083647
202	Yang2017	FOXO3_ESW_TGTTGC20NGTG	756	FOXO3	9606	20	CGGAGTCGGCAAGCAGAAGACGGCATACGATCAC	GCAACAGATCGGAAGAGCGTCG	0,1,2,3,4	ENA	SAMEA4345437,SAMEA4083648,SAMEA4083649,SAMEA4083650,SAMEA4083651
203	Yang2017	FOXO4_ESAC_TGACTC20NGA	757	FOXO4	9606	20	CGGAGTCGGCAAGCAGAAGACGGCATACGATTC	GAGTCAGATCGGAAGAGCGTCG	0,1,2,3,4	ENA	SAMEA4345312,SAMEA4083652,SAMEA4083653,SAMEA4083654,SAMEA4083655
204	Yang2017	FOXO6_ESAH_TCGTGT30NGTT	758	FOXO6	9606	30	CGGAGTCGGCAAGCAGAAGACGGCATACGATAAC	ACACGAGATCGGAAGAGCGTCG	0,1,2,3,4	ENA	SAMEA4345266,SAMEA4083656,SAMEA4083657,SAMEA4083658,SAMEA4083659
11	Yang2017	GABPA_ESAG_TGGCCC20NCCT	760	GABPA	9606	20	CGGAGTCGGCAAGCAGAAGACGGCATACGATAGG	GGGCCAGATCGGAAGAGCGTCG	0,1,2,3,4	ENA	SAMEA4345388,SAMEA4083664,SAMEA4083665,SAMEA4083666,SAMEA4083667
12	Yang2017	GATA3_ESAC_TCATGC20NCG	761	GATA3	9606	20	CGGAGTCGGCAAGCAGAAGACGGCATACGATCG	GCATGAGATCGGAAGAGCGTCG	0,1,2,3,4	ENA	SAMEA4345202,SAMEA4083668,SAMEA4083669,SAMEA4083670,SAMEA4083671
12	Yang2017	GATA3_ESAC_TGTCGT20NGA	762	GATA3	9606	20	CGGAGTCGGCAAGCAGAAGACGGCATACGATTC	ACGACAGATCGGAAGAGCGTCG	0,1,2,3,4	ENA	SAMEA4345424,SAMEA4083672,SAMEA4083673,SAMEA4083674,SAMEA4083675
206	Yang2017	GATA4_ESY_TAAAAT20NAAA	763	GATA4	9606	20	CGGAGTCGGCAAGCAGAAGACGGCATACGATTTT	ATTTTAGATCGGAAGAGCGTCG	0,1,2,3,4	ENA	SAMEA4345041,SAMEA4083676,SAMEA4083677,SAMEA4083678,SAMEA4083679
207	Yang2017	GATA5_ESY_TAAATG20NTAA	764	GATA5	9606	20	CGGAGTCGGCAAGCAGAAGACGGCATACGATTTA	CATTTAGATCGGAAGAGCGTCG	0,1,2,3,4	ENA	SAMEA4345048,SAMEA4083680,SAMEA4083681,SAMEA4083682,SAMEA4083683
208	Yang2017	Gbx1_ESQ_TCGGTT20NCG	765	Gbx1	10090	20	CGGAGTCGGCAAGCAGAAGACGGCATACGATCG	AACCGAGATCGGAAGAGCGTCG	0,1,2,3,4,5	ENA	SAMEA4345258,SAMEA4083684,SAMEA4083685,SAMEA4083686,SAMEA4083687,SAMEA4083688
209	Yang2017	GBX1_ESY_TAGTCC20NCG	766	GBX1	9606	20	CGGAGTCGGCAAGCAGAAGACGGCATACGATCG	GGACTAGATCGGAAGAGCGTCG	0,1,2,3,4	ENA	SAMEA4345140,SAMEA4083689,SAMEA4083690,SAMEA4083691,SAMEA4083692
210	Yang2017	GBX2_ESAE_TGATTT20NGA	767	GBX2	9606	20	CGGAGTCGGCAAGCAGAAGACGGCATACGATTC	AAATCAGATCGGAAGAGCGTCG	0,1,2,3,4	ENA	SAMEA4345333,SAMEA4083693,SAMEA4083694,SAMEA4083695,SAMEA4083696
210	Yang2017	GBX2_ESY_TCCCGA20NGCC	768	GBX2	9606	20	CGGAGTCGGCAAGCAGAAGACGGCATACGATGGC	TCGGGAGATCGGAAGAGCGTCG	0,1,2,3,4	ENA	SAMEA4345218,SAMEA4083697,SAMEA4083698,SAMEA4083699,SAMEA4083700
211	Yang2017	Gbx2_ESZ_TACACC20NCAC	769	Gbx2	10090	20	CGGAGTCGGCAAGCAGAAGACGGCATACGATGTG	GGTGTAGATCGGAAGAGCGTCG	0,1,2,3,4	ENA	SAMEA4345072,SAMEA4083701,SAMEA4083702,SAMEA4083703,SAMEA4083704
14	Yang2017	GCM1_ESAE_TCCAGT20NGAC	770	GCM1	9606	20	CGGAGTCGGCAAGCAGAAGACGGCATACGATGTC	ACTGGAGATCGGAAGAGCGTCG	0,1,2,3,4	ENA	SAMEA4345211,SAMEA4083705,SAMEA4083706,SAMEA4083707,SAMEA4083708
14	Yang2017	GCM1_ESY_TGAGCA20NCGA	771	GCM1	9606	20	CGGAGTCGGCAAGCAGAAGACGGCATACGATTCG	TGCTCAGATCGGAAGAGCGTCG	0,1,2,3,4	ENA	SAMEA4345317,SAMEA4083709,SAMEA4083710,SAMEA4083711,SAMEA4083712
212	Yang2017	GCM2_ESY_TGACTC20NTCA	772	GCM2	9606	20	CGGAGTCGGCAAGCAGAAGACGGCATACGATTGA	GAGTCAGATCGGAAGAGCGTCG	0,1,2,3,4	ENA	SAMEA4345313,SAMEA4083713,SAMEA4083714,SAMEA4083715,SAMEA4083716
213	Yang2017	GLI2_ESAI_TAAGTA40NTGA	773	GLI2	9606	40	CGGAGTCGGCAAGCAGAAGACGGCATACGATTCA	TACTTAGATCGGAAGAGCGTCG	0,1,2,3,4	ENA	SAMEA4345062,SAMEA4083717,SAMEA4083718,SAMEA4083719,SAMEA4083720
214	Yang2017	GLIS2_ESY_TACTAT20NATC	774	GLIS2	9606	20	CGGAGTCGGCAAGCAGAAGACGGCATACGATGAT	ATAGTAGATCGGAAGAGCGTCG	0,1,2,3,4	ENA	SAMEA4345097,SAMEA4083721,SAMEA4083722,SAMEA4083723,SAMEA4083724
215	Yang2017	GMEB2_ESY_TCGCGC20NGA	775	GMEB2	9606	20	CGGAGTCGGCAAGCAGAAGACGGCATACGATTC	GCGCGAGATCGGAAGAGCGTCG	0,1,2,3,4	ENA	SAMEA4345248,SAMEA4083725,SAMEA4083726,SAMEA4083727,SAMEA4083728
216	Yang2017	GRHL1_ESQ_TCCAAC20NTA	776	GRHL1	9606	20	CGGAGTCGGCAAGCAGAAGACGGCATACGATTA	GTTGGAGATCGGAAGAGCGTCG	0,1,2,3,4	ENA	SAMEA4345208,SAMEA4083729,SAMEA4083730,SAMEA4083731,SAMEA4083732
216	Yang2017	GRHL1_ESW_TGGACA20NCAT	777	GRHL1	9606	20	CGGAGTCGGCAAGCAGAAGACGGCATACGATATG	TGTCCAGATCGGAAGAGCGTCG	0,1,2,3,4	ENA	SAMEA4345377,SAMEA4083733,SAMEA4083734,SAMEA4083735,SAMEA4083736
217	Yang2017	GSC_ESAE_TGGGAC20NGA	778	GSC	9606	20	CGGAGTCGGCAAGCAGAAGACGGCATACGATTC	GTCCCAGATCGGAAGAGCGTCG	0,1,2,3,4	ENA	SAMEA4345395,SAMEA4083737,SAMEA4083738,SAMEA4083739,SAMEA4083740
218	Yang2017	GSC2_ESAF_TTAGAA20NTA	779	GSC2	9606	20	CGGAGTCGGCAAGCAGAAGACGGCATACGATTA	TTCTAAGATCGGAAGAGCGTCG	0,1,2,3,4	ENA	SAMEA4345444,SAMEA4083741,SAMEA4083742,SAMEA4083743,SAMEA4343676
219	Yang2017	GSX1_ESY_TCACAC20NCG	780	GSX1	9606	20	CGGAGTCGGCAAGCAGAAGACGGCATACGATCG	GTGTGAGATCGGAAGAGCGTCG	0,1,2,3,4	ENA	SAMEA4345187,SAMEA4343677,SAMEA4343678,SAMEA4343679,SAMEA4343680
220	Yang2017	GSX2_ESY_TCCAAC20NCG	781	GSX2	9606	20	CGGAGTCGGCAAGCAGAAGACGGCATACGATCG	GTTGGAGATCGGAAGAGCGTCG	0,1,2,3,4	ENA	SAMEA4345207,SAMEA4343681,SAMEA4343682,SAMEA4343683,SAMEA4343684
221	Yang2017	HES5_ESY_TCCACG20NCG	782	HES5	9606	20	CGGAGTCGGCAAGCAGAAGACGGCATACGATCG	CGTGGAGATCGGAAGAGCGTCG	0,2,3,4	ENA	SAMEA4345210,SAMEA4343685,SAMEA4343686,SAMEA4343687
223	Yang2017	HESX1_ESZ_TCTTCT20NCTG	784	HESX1	9606	20	CGGAGTCGGCAAGCAGAAGACGGCATACGATCAG	AGAAGAGATCGGAAGAGCGTCG	0,1,2,3,4	ENA	SAMEA4345291,SAMEA4343692,SAMEA4343693,SAMEA4343694,SAMEA4343695
224	Yang2017	HEY1_ESY_TGAAAC20NGA	785	HEY1	9606	20	CGGAGTCGGCAAGCAGAAGACGGCATACGATTC	GTTTCAGATCGGAAGAGCGTCG	0,1,2,3,4	ENA	SAMEA4345300,SAMEA4343696,SAMEA4343697,SAMEA4343698,SAMEA4343699
225	Yang2017	HEY2_ESAF_TCTCAA20NGA	786	HEY2	9606	20	CGGAGTCGGCAAGCAGAAGACGGCATACGATTC	TTGAGAGATCGGAAGAGCGTCG	0,1,2,3,4	ENA	SAMEA4345279,SAMEA4343700,SAMEA4343701,SAMEA4343702,SAMEA4343703
226	Yang2017	Hic1_ESZ_TCATCA20NCTA	788	Hic1	10090	20	CGGAGTCGGCAAGCAGAAGACGGCATACGATTAG	TGATGAGATCGGAAGAGCGTCG	0,1,2,3,4	ENA	SAMEA4345201,SAMEA4343708,SAMEA4343709,SAMEA4343710,SAMEA4343711
227	Yang2017	HIC2_ESAC_TGAGCA20NGA	789	HIC2	9606	20	CGGAGTCGGCAAGCAGAAGACGGCATACGATTC	TGCTCAGATCGGAAGAGCGTCG	0,1,2,3,4	ENA	SAMEA4345318,SAMEA4343712,SAMEA4343713,SAMEA4343714,SAMEA4343715
228	Yang2017	HINFP1_ESW_TCAAGG20NGAA	790	HINFP	9606	20	CGGAGTCGGCAAGCAGAAGACGGCATACGATTTC	CCTTGAGATCGGAAGAGCGTCG	0,1,2,3,4	ENA	SAMEA4345182,SAMEA4343716,SAMEA4343717,SAMEA4343718,SAMEA4343719
229	Yang2017	HLF_ESAD_TAGCCT20NCG	791	HLF	9606	20	CGGAGTCGGCAAGCAGAAGACGGCATACGATCG	AGGCTAGATCGGAAGAGCGTCG	0,1,2,3,4	ENA	SAMEA4345121,SAMEA4343720,SAMEA4343721,SAMEA4343722,SAMEA4343723
230	Yang2017	Hlf_ESP_TCAATT20NTA	792	Hlf	10090	20	CGGAGTCGGCAAGCAGAAGACGGCATACGATTA	AATTGAGATCGGAAGAGCGTCG	0,1,2,3,4,5	ENA	SAMEA4345184,SAMEA4343724,SAMEA4343725,SAMEA4343726,SAMEA4343727,SAMEA4343728
231	Yang2017	HMBOX1_ESZ_TCCTGG20NCG	793	Hmbox1	10090	20	CGGAGTCGGCAAGCAGAAGACGGCATACGATCG	CCAGGAGATCGGAAGAGCGTCG	0,1,2,3,4	ENA	SAMEA4345235,SAMEA4343729,SAMEA4343730,SAMEA4343731,SAMEA4343732
232	Yang2017	HMX1_ESZ_TCGCCA20NCCT	794	HMX1	9606	20	CGGAGTCGGCAAGCAGAAGACGGCATACGATAGG	TGGCGAGATCGGAAGAGCGTCG	0,1,2,3,4	ENA	SAMEA4345245,SAMEA4343733,SAMEA4343734,SAMEA4343735,SAMEA4343736
233	Yang2017	HMX2_ESY_TAGTGG20NCG	795	HMX2	9606	20	CGGAGTCGGCAAGCAGAAGACGGCATACGATCG	CCACTAGATCGGAAGAGCGTCG	0,1,2,3,4	ENA	SAMEA4345142,SAMEA4343737,SAMEA4343738,SAMEA4343739,SAMEA4343740
234	Yang2017	HMX3_ESAI_TGCACT30NCAC	796	HMX3	9606	30	CGGAGTCGGCAAGCAGAAGACGGCATACGATGTG	AGTGCAGATCGGAAGAGCGTCG	0,1,2,3,4	ENA	SAMEA4345339,SAMEA4343741,SAMEA4343742,SAMEA4343743,SAMEA4343744
235	Yang2017	HNF1A_ESW_TGAGCA20NCGA	797	HNF1A	9606	20	CGGAGTCGGCAAGCAGAAGACGGCATACGATTCG	TGCTCAGATCGGAAGAGCGTCG	0,1,2,3,4	ENA	SAMEA4345317,SAMEA4343745,SAMEA4343746,SAMEA4343747,SAMEA4343748
236	Yang2017	HNF1B_ESW_TCGACT20NCAT	798	HNF1B	9606	20	CGGAGTCGGCAAGCAGAAGACGGCATACGATATG	AGTCGAGATCGGAAGAGCGTCG	0,1,2,3,4	ENA	SAMEA4345238,SAMEA4343749,SAMEA4343750,SAMEA4343751,SAMEA4343752
237	Yang2017	HNF4A_ESAF_TGACAG20NGA	799	HNF4A	9606	20	CGGAGTCGGCAAGCAGAAGACGGCATACGATTC	CTGTCAGATCGGAAGAGCGTCG	0,1,2,3,4	ENA	SAMEA4345306,SAMEA4343753,SAMEA4343754,SAMEA4343755,SAMEA4343756
237	Yang2017	HNF4A_ESAI_TCCGTG40NTGC	800	HNF4A	9606	40	CGGAGTCGGCAAGCAGAAGACGGCATACGATGCA	CACGGAGATCGGAAGAGCGTCG	0,1,2,3,4	ENA	SAMEA4345230,SAMEA4343757,SAMEA4343758,SAMEA4343759,SAMEA4343760
238	Yang2017	Hnf4a_ESZ_TCCACG20NCG	801	Hnf4a	10090	20	CGGAGTCGGCAAGCAGAAGACGGCATACGATCG	CGTGGAGATCGGAAGAGCGTCG	0,1,2,3,4	ENA	SAMEA4345210,SAMEA4343761,SAMEA4343762,SAMEA4343763,SAMEA4343764
239	Yang2017	HOMEZ_ESY_TCGATC20NTAT	802	HOMEZ	9606	20	CGGAGTCGGCAAGCAGAAGACGGCATACGATATA	GATCGAGATCGGAAGAGCGTCG	0,1,2,3,4	ENA	SAMEA4345241,SAMEA4343765,SAMEA4343766,SAMEA4343767,SAMEA4343768
240	Yang2017	HOXA1_ESAF_TGGAAT20NAAT	803	HOXA1	9606	20	CGGAGTCGGCAAGCAGAAGACGGCATACGATATT	ATTCCAGATCGGAAGAGCGTCG	0,1,2,3,4	ENA	SAMEA4345374,SAMEA4343769,SAMEA4343770,SAMEA4343771,SAMEA4343772
241	Yang2017	HOXA10_ESAI_TAGGAT30NAGT	804	HOXA10	9606	30	CGGAGTCGGCAAGCAGAAGACGGCATACGATACT	ATCCTAGATCGGAAGAGCGTCG	0,1,2,3,4	ENA	SAMEA4345131,SAMEA4343773,SAMEA4343774,SAMEA4343775,SAMEA4343776
242	Yang2017	Hoxa11_ESZ_TCCCCT20NCG	805	Hoxa11	10090	20	CGGAGTCGGCAAGCAGAAGACGGCATACGATCG	AGGGGAGATCGGAAGAGCGTCG	0,1,2,3,4	ENA	SAMEA4345217,SAMEA4343777,SAMEA4343778,SAMEA4343779,SAMEA4343780
243	Yang2017	HOXA13_ESAE_TGTGGA20NGGG	806	HOXA13	9606	20	CGGAGTCGGCAAGCAGAAGACGGCATACGATCCC	TCCACAGATCGGAAGAGCGTCG	0,1,2,3,4	ENA	SAMEA4345430,SAMEA4343781,SAMEA4343782,SAMEA4343783,SAMEA4343784
243	Yang2017	HOXA13_ESAF_TTCTCT20NTA	807	HOXA13	9606	20	CGGAGTCGGCAAGCAGAAGACGGCATACGATTA	AGAGAAGATCGGAAGAGCGTCG	0,1,2,3,4	ENA	SAMEA4345455,SAMEA4343785,SAMEA4343786,SAMEA4343787,SAMEA4343788
244	Yang2017	HOXA2_ESAF_TTATTA20NTA	808	HOXA2	9606	20	CGGAGTCGGCAAGCAGAAGACGGCATACGATTA	TAATAAGATCGGAAGAGCGTCG	0,1,2,3,4	ENA	SAMEA4345447,SAMEA4343789,SAMEA4343790,SAMEA4343791,SAMEA4343792
245	Yang2017	Hoxa2_ESZ_TACCGT20NCG	809	Hoxa2	10090	20	CGGAGTCGGCAAGCAGAAGACGGCATACGATCG	ACGGTAGATCGGAAGAGCGTCG	0,1,2,3,4	ENA	SAMEA4345083,SAMEA4343793,SAMEA4343794,SAMEA4343795,SAMEA4343796
246	Yang2017	HOXB13_ESY_TGCCTG20NGA	810	HOXB13	9606	20	CGGAGTCGGCAAGCAGAAGACGGCATACGATTC	CAGGCAGATCGGAAGAGCGTCG	0,1,2,3,4	ENA	SAMEA4345350,SAMEA4343797,SAMEA4343798,SAMEA4343799,SAMEA4343800
247	Yang2017	HOXB2_ESY_TAACAA20NACA	811	HOXB2	9606	20	CGGAGTCGGCAAGCAGAAGACGGCATACGATTGT	TTGTTAGATCGGAAGAGCGTCG	0,1,2,3,4	ENA	SAMEA4345050,SAMEA4343801,SAMEA4343802,SAMEA4343803,SAMEA4343804
248	Yang2017	HOXB3_ESY_TACATT20NTAC	812	HOXB3	9606	20	CGGAGTCGGCAAGCAGAAGACGGCATACGATGTA	AATGTAGATCGGAAGAGCGTCG	0,1,2,3,4	ENA	SAMEA4345078,SAMEA4343805,SAMEA4343806,SAMEA4343807,SAMEA4343808
249	Yang2017	HOXB5_ESZ_TCTTGA20NGTG	813	HOXB5	9606	20	CGGAGTCGGCAAGCAGAAGACGGCATACGATCAC	TCAAGAGATCGGAAGAGCGTCG	0,1,2,3,4	ENA	SAMEA4345295,SAMEA4343809,SAMEA4343810,SAMEA4343811,SAMEA4343812
250	Yang2017	HOXC10_ESY_TGGACA20NGA	814	HOXC10	9606	20	CGGAGTCGGCAAGCAGAAGACGGCATACGATTC	TGTCCAGATCGGAAGAGCGTCG	0,1,2,3,4	ENA	SAMEA4345378,SAMEA4343813,SAMEA4343814,SAMEA4343815,SAMEA4343816
251	Yang2017	Hoxc10_ESZ_TATAGA20NGAG	815	Hoxc10	10090	20	CGGAGTCGGCAAGCAGAAGACGGCATACGATCTC	TCTATAGATCGGAAGAGCGTCG	0,1,2,3,4	ENA	SAMEA4345152,SAMEA4343817,SAMEA4343818,SAMEA4343819,SAMEA4343820
252	Yang2017	HOXC11_ESAC_TCACTA20NTCA	816	HOXC11	9606	20	CGGAGTCGGCAAGCAGAAGACGGCATACGATTGA	TAGTGAGATCGGAAGAGCGTCG	0,1,2,3,4	ENA	SAMEA4345191,SAMEA4343821,SAMEA4343822,SAMEA4343823,SAMEA4343824
252	Yang2017	HOXC11_ESAF_TGCGAA20NGA	817	HOXC11	9606	20	CGGAGTCGGCAAGCAGAAGACGGCATACGATTC	TTCGCAGATCGGAAGAGCGTCG	0,1,2,3,4	ENA	SAMEA4345354,SAMEA4343825,SAMEA4343826,SAMEA4343827,SAMEA4343828
253	Yang2017	HOXC12_ESY_TCATGC20NGTA	818	HOXC12	9606	20	CGGAGTCGGCAAGCAGAAGACGGCATACGATTAC	GCATGAGATCGGAAGAGCGTCG	0,1,2,3,4	ENA	SAMEA4345203,SAMEA4343829,SAMEA4343830,SAMEA4343831,SAMEA4343832
254	Yang2017	HOXC13_ESY_TCCCTC20NTCC	819	HOXC13	9606	20	CGGAGTCGGCAAGCAGAAGACGGCATACGATGGA	GAGGGAGATCGGAAGAGCGTCG	0,1,2,3,4	ENA	SAMEA4345221,SAMEA4343833,SAMEA4343834,SAMEA4343835,SAMEA4343836
255	Yang2017	HOXD11_ESY_TCCGGC20NGGC	820	HOXD11	9606	20	CGGAGTCGGCAAGCAGAAGACGGCATACGATGCC	GCCGGAGATCGGAAGAGCGTCG	0,1,2,3,4	ENA	SAMEA4345226,SAMEA4343837,SAMEA4343838,SAMEA4343839,SAMEA4343840
256	Yang2017	HOXD12_ESY_TCAGTC20NCG	821	HOXD12	9606	20	CGGAGTCGGCAAGCAGAAGACGGCATACGATCG	GACTGAGATCGGAAGAGCGTCG	0,1,2,3,4	ENA	SAMEA4345197,SAMEA4343841,SAMEA4343842,SAMEA4343843,SAMEA4343844
257	Yang2017	Hoxd13_ESAC_TGATAA20NATA	822	Hoxd13	10090	20	CGGAGTCGGCAAGCAGAAGACGGCATACGATTAT	TTATCAGATCGGAAGAGCGTCG	0,1,2,3,4	ENA	SAMEA4345326,SAMEA4343845,SAMEA4343846,SAMEA4343847,SAMEA4343848
259	Yang2017	Hoxd3_ESP_TGCCAT20NCG	824	Hoxd3	10090	20	CGGAGTCGGCAAGCAGAAGACGGCATACGATCG	ATGGCAGATCGGAAGAGCGTCG	0,1,2,3,4	ENA	SAMEA4345346,SAMEA4343853,SAMEA4343854,SAMEA4343855,SAMEA4343856
260	Yang2017	HOXD8_ESY_TCATAT20NATA	825	HOXD8	9606	20	CGGAGTCGGCAAGCAGAAGACGGCATACGATTAT	ATATGAGATCGGAAGAGCGTCG	0,1,2,3,4	ENA	SAMEA4345198,SAMEA4343857,SAMEA4343858,SAMEA4343859,SAMEA4343860
261	Yang2017	Hoxd9_ESZ_TCCTAA20NCG	826	Hoxd9	10090	20	CGGAGTCGGCAAGCAGAAGACGGCATACGATCG	TTAGGAGATCGGAAGAGCGTCG	0,1,2,3,4	ENA	SAMEA4345232,SAMEA4343861,SAMEA4343862,SAMEA4343863,SAMEA4343864
262	Yang2017	HSF1_ESAA_TACCAC20NACC	827	HSF1	9606	20	CGGAGTCGGCAAGCAGAAGACGGCATACGATGGT	GTGGTAGATCGGAAGAGCGTCG	0,1,2,3,4	ENA	SAMEA4345079,SAMEA4343865,SAMEA4343866,SAMEA4343867,SAMEA4343868
262	Yang2017	HSF1_ESY_TATAGA20NGAG	828	HSF1	9606	20	CGGAGTCGGCAAGCAGAAGACGGCATACGATCTC	TCTATAGATCGGAAGAGCGTCG	0,1,2,3,4	ENA	SAMEA4345152,SAMEA4343869,SAMEA4343870,SAMEA4343871,SAMEA4343872
263	Yang2017	HSF2_ESV_TGGGGT20NCG	829	HSF2	9606	20	CGGAGTCGGCAAGCAGAAGACGGCATACGATCG	ACCCCAGATCGGAAGAGCGTCG	0,1,2,3,4	ENA	SAMEA4345399,SAMEA4343873,SAMEA4343874,SAMEA4343875,SAMEA4343876
264	Yang2017	HSF4_ESY_TATCAT20NACG	830	HSF4	9606	20	CGGAGTCGGCAAGCAGAAGACGGCATACGATCGT	ATGATAGATCGGAAGAGCGTCG	0,1,2,3,4	ENA	SAMEA4345155,SAMEA4343877,SAMEA4343878,SAMEA4343879,SAMEA4343880
265	Yang2017	HSFY2_ESY_TCAGAG20NAGA	831	HSFY2	9606	20	CGGAGTCGGCAAGCAGAAGACGGCATACGATTCT	CTCTGAGATCGGAAGAGCGTCG	0,1,2,3,4	ENA	SAMEA4345192,SAMEA4343881,SAMEA4343882,SAMEA4343883,SAMEA4343884
266	Yang2017	ID4_ESU_CTACA14N	832	ID4	9606	14	CGGAGTCGGCAAGCAGAAGACGGCATACGAT	TGTAGGATCGGAAGAGCGTCG	0,1,2,3,4	ENA	SAMEA4345037,SAMEA4343885,SAMEA4343886,SAMEA4343887,SAMEA4343888
267	Yang2017	IRF3_ESAI_TCCTAA40NATC	833	IRF3	9606	40	CGGAGTCGGCAAGCAGAAGACGGCATACGATGAT	TTAGGAGATCGGAAGAGCGTCG	0,1,2,3,4	ENA	SAMEA4345233,SAMEA4343889,SAMEA4343890,SAMEA4343891,SAMEA4343892
268	Yang2017	IRF4_ESAD_TCAAGG20NCG	834	IRF4	9606	20	CGGAGTCGGCAAGCAGAAGACGGCATACGATCG	CCTTGAGATCGGAAGAGCGTCG	0,1,2,3,4	ENA	SAMEA4345181,SAMEA4343893,SAMEA4343894,SAMEA4343895,SAMEA4343896
269	Yang2017	IRF5_ESAD_TAACAA20NCG	835	IRF5	9606	20	CGGAGTCGGCAAGCAGAAGACGGCATACGATCG	TTGTTAGATCGGAAGAGCGTCG	0,1,2,3,4	ENA	SAMEA4345051,SAMEA4343897,SAMEA4343898,SAMEA4343899,SAMEA4343900
270	Yang2017	IRF7_ESAC_TATCGC20NGCG	836	IRF7	9606	20	CGGAGTCGGCAAGCAGAAGACGGCATACGATCGC	GCGATAGATCGGAAGAGCGTCG	0,1,2,3,4	ENA	SAMEA4345158,SAMEA4343901,SAMEA4343902,SAMEA4343903,SAMEA4343904
271	Yang2017	IRF8_ESAE_TCCCCT20NCCC	837	IRF8	9606	20	CGGAGTCGGCAAGCAGAAGACGGCATACGATGGG	AGGGGAGATCGGAAGAGCGTCG	0,1,2,3,4	ENA	SAMEA4345216,SAMEA4343905,SAMEA4343906,SAMEA4343907,SAMEA4343908
271	Yang2017	IRF8_ESZ_TGGCGG20NGCT	838	IRF8	9606	20	CGGAGTCGGCAAGCAGAAGACGGCATACGATAGC	CCGCCAGATCGGAAGAGCGTCG	0,1,2,3,4	ENA	SAMEA4345392,SAMEA4343909,SAMEA4343910,SAMEA4343911,SAMEA4343912
272	Yang2017	IRF9_ESW_TATGTT20NTGG	839	RNF31	9606	20	CGGAGTCGGCAAGCAGAAGACGGCATACGATCCA	AACATAGATCGGAAGAGCGTCG	0,1,2,3,4	ENA	SAMEA4345168,SAMEA4343913,SAMEA4343914,SAMEA4343915,SAMEA4343916
273	Yang2017	IRX2_ESAI_TGCATC30NTAC	840	IRX2	9606	30	CGGAGTCGGCAAGCAGAAGACGGCATACGATGTA	GATGCAGATCGGAAGAGCGTCG	0,1,2,3,4	ENA	SAMEA4345344,SAMEA4343917,SAMEA4343918,SAMEA4343919,SAMEA4343920
274	Yang2017	Irx3_ESZ_TACTGC20NCG	841	Irx3	10090	20	CGGAGTCGGCAAGCAGAAGACGGCATACGATCG	GCAGTAGATCGGAAGAGCGTCG	0,1,2,3,4	ENA	SAMEA4345102,SAMEA4343921,SAMEA4343922,SAMEA4343923,SAMEA4343924
275	Yang2017	IRX5_ESQ_TAAGGT20NTA	842	IRX5	9606	20	CGGAGTCGGCAAGCAGAAGACGGCATACGATTA	ACCTTAGATCGGAAGAGCGTCG	0,1,2,3,4	ENA	SAMEA4345059,SAMEA4343925,SAMEA4343926,SAMEA4343927,SAMEA4343928
276	Yang2017	ISL2_ESAI_TCTAAT30NAAG	843	ISL2	9606	30	CGGAGTCGGCAAGCAGAAGACGGCATACGATCTT	ATTAGAGATCGGAAGAGCGTCG	0,1,2,3,4	ENA	SAMEA4345273,SAMEA4343929,SAMEA4343930,SAMEA4343931,SAMEA4343932
277	Yang2017	ISX_ESAE_TGAGTG20NTGA	844	ISX	9606	20	CGGAGTCGGCAAGCAGAAGACGGCATACGATTCA	CACTCAGATCGGAAGAGCGTCG	0,1,2,3,4	ENA	SAMEA4345324,SAMEA4343933,SAMEA4343934,SAMEA4343935,SAMEA4343936
277	Yang2017	ISX_ESY_TATTTA20NCG	845	ISX	9606	20	CGGAGTCGGCAAGCAGAAGACGGCATACGATCG	TAAATAGATCGGAAGAGCGTCG	0,1,2,3,4	ENA	SAMEA4345172,SAMEA4343937,SAMEA4343938,SAMEA4343939,SAMEA4343940
278	Yang2017	JDP2_ESAC_TCCTTT20NTTC	846	JDP2	9606	20	CGGAGTCGGCAAGCAGAAGACGGCATACGATGAA	AAAGGAGATCGGAAGAGCGTCG	0,1,2,3,4	ENA	SAMEA4345236,SAMEA4343941,SAMEA4343942,SAMEA4343943,SAMEA4343944
278	Yang2017	JDP2_ESAE_TGTTCA20NGA	847	JDP2	9606	20	CGGAGTCGGCAAGCAGAAGACGGCATACGATTC	TGAACAGATCGGAAGAGCGTCG	0,1,2,3,4	ENA	SAMEA4345435,SAMEA4343945,SAMEA4343946,SAMEA4343947,SAMEA4343948
279	Yang2017	Jdp2_ESZ_TATCTG20NCG	848	Jdp2	10090	20	CGGAGTCGGCAAGCAGAAGACGGCATACGATCG	CAGATAGATCGGAAGAGCGTCG	0,1,2,3,4	ENA	SAMEA4345160,SAMEA4343949,SAMEA4343950,SAMEA4343951,SAMEA4343952
280	Yang2017	Klf12_ESZ_TGATGG20NGA	849	Klf12	10090	20	CGGAGTCGGCAAGCAGAAGACGGCATACGATTC	CCATCAGATCGGAAGAGCGTCG	0,1,2,3,4	ENA	SAMEA4345331,SAMEA4343953,SAMEA4343954,SAMEA4343955,SAMEA4343956
281	Yang2017	KLF13_ESAE_TGGACA20NGA	850	KLF13	9606	20	CGGAGTCGGCAAGCAGAAGACGGCATACGATTC	TGTCCAGATCGGAAGAGCGTCG	0,1,2,3,4	ENA	SAMEA4345378,SAMEA4343957,SAMEA4343958,SAMEA4343959,SAMEA4343960
282	Yang2017	KLF14_ESAF_TTGGGA20NTA	851	KLF14	9606	20	CGGAGTCGGCAAGCAGAAGACGGCATACGATTA	TCCCAAGATCGGAAGAGCGTCG	0,1,2,3,4	ENA	SAMEA4345462,SAMEA4343961,SAMEA4343962,SAMEA4343963,SAMEA4343964
283	Yang2017	KLF16_ESAF_TTGATT20NTA	852	KLF16	9606	20	CGGAGTCGGCAAGCAGAAGACGGCATACGATTA	AATCAAGATCGGAAGAGCGTCG	0,1,2,3,4	ENA	SAMEA4345457,SAMEA4343965,SAMEA4343966,SAMEA4343967,SAMEA4343968
284	Yang2017	LBX2_ESY_TAATTC20NTTA	853	LBX2	9606	20	CGGAGTCGGCAAGCAGAAGACGGCATACGATTAA	GAATTAGATCGGAAGAGCGTCG	0,1,2,3,4	ENA	SAMEA4345070,SAMEA4343969,SAMEA4343970,SAMEA4343971,SAMEA4343972
28	Yang2017	LEF1_ESAC_TCCCGA20NGCC	854	LEF1	9606	20	CGGAGTCGGCAAGCAGAAGACGGCATACGATGGC	TCGGGAGATCGGAAGAGCGTCG	0,1,2,3,4	ENA	SAMEA4345218,SAMEA4343973,SAMEA4343974,SAMEA4343975,SAMEA4343976
285	Yang2017	LHX2_ESAI_TCCAGT30NGAC	855	LHX2	9606	30	CGGAGTCGGCAAGCAGAAGACGGCATACGATGTC	ACTGGAGATCGGAAGAGCGTCG	0,1,2,3,4	ENA	SAMEA4345212,SAMEA4343977,SAMEA4343978,SAMEA4343979,SAMEA4343980
286	Yang2017	Lhx4_ESZ_TAAATG20NTAA	856	Lhx4	10090	20	CGGAGTCGGCAAGCAGAAGACGGCATACGATTTA	CATTTAGATCGGAAGAGCGTCG	0,1,2,3,4	ENA	SAMEA4345048,SAMEA4343981,SAMEA4343982,SAMEA4343983,SAMEA4343984
29	Yang2017	LHX6_ESAF_TCGGGG20NGGT	857	LHX6	9606	20	CGGAGTCGGCAAGCAGAAGACGGCATACGATACC	CCCCGAGATCGGAAGAGCGTCG	0,1,2,3,4	ENA	SAMEA4345257,SAMEA4343985,SAMEA4343986,SAMEA4343987,SAMEA4343988
287	Yang2017	Lhx8_ESAI_TGCTCG40NCTC	858	Lhx8	10090	40	CGGAGTCGGCAAGCAGAAGACGGCATACGATGAG	CGAGCAGATCGGAAGAGCGTCG	0,1,2,3,4	ENA	SAMEA4345369,SAMEA4343989,SAMEA4343990,SAMEA4343991,SAMEA4343992
288	Yang2017	LHX9_ESY_TATTGT20NGTG	859	LHX9	9606	20	CGGAGTCGGCAAGCAGAAGACGGCATACGATCAC	ACAATAGATCGGAAGAGCGTCG	0,1,2,3,4	ENA	SAMEA4345171,SAMEA4343993,SAMEA4343994,SAMEA4343995,SAMEA4343996
289	Yang2017	LMX1A_ESZ_TCTGGT20NGGG	860	LMX1A	9606	20	CGGAGTCGGCAAGCAGAAGACGGCATACGATCCC	ACCAGAGATCGGAAGAGCGTCG	0,1,2,3,4	ENA	SAMEA4345287,SAMEA4343997,SAMEA4343998,SAMEA4343999,SAMEA4344000
290	Yang2017	LMX1B_ESAE_TCGGAA20NAGT	861	LMX1B	9606	20	CGGAGTCGGCAAGCAGAAGACGGCATACGATACT	TTCCGAGATCGGAAGAGCGTCG	0,1,2,3,4	ENA	SAMEA4345252,SAMEA4344001,SAMEA4344002,SAMEA4344003,SAMEA4344004
290	Yang2017	LMX1B_ESZ_TGAGGC20NGGA	862	LMX1B	9606	20	CGGAGTCGGCAAGCAGAAGACGGCATACGATTCC	GCCTCAGATCGGAAGAGCGTCG	0,1,2,3,4	ENA	SAMEA4345321,SAMEA4344005,SAMEA4344006,SAMEA4344007,SAMEA4344008
291	Yang2017	Mafb_ESAA_TCGTTA20NTTT	863	Mafb	10090	20	CGGAGTCGGCAAGCAGAAGACGGCATACGATAAA	TAACGAGATCGGAAGAGCGTCG	0,1,2,3,4	ENA	SAMEA4345269,SAMEA4344009,SAMEA4344010,SAMEA4344011,SAMEA4344012
292	Yang2017	MAFF_ESZ_TGGAAT20NAAT	864	MAFF	9606	20	CGGAGTCGGCAAGCAGAAGACGGCATACGATATT	ATTCCAGATCGGAAGAGCGTCG	0,1,2,3,4	ENA	SAMEA4345374,SAMEA4344013,SAMEA4344014,SAMEA4344015,SAMEA4344016
293	Yang2017	MAFG_ESAI_TGTAAA40NAAG	865	MAFG	9606	40	CGGAGTCGGCAAGCAGAAGACGGCATACGATCTT	TTTACAGATCGGAAGAGCGTCG	0,1,2,3,4	ENA	SAMEA4345418,SAMEA4344017,SAMEA4344018,SAMEA4344019,SAMEA4344020
294	Yang2017	MAFK_ESAE_TTAAAG20NTA	866	MAFK	9606	20	CGGAGTCGGCAAGCAGAAGACGGCATACGATTA	CTTTAAGATCGGAAGAGCGTCG	0,1,2,3,4	ENA	SAMEA4345440,SAMEA4344021,SAMEA4344022,SAMEA4344023,SAMEA4344024
294	Yang2017	MAFK_ESAI_TGCCTG30NTCC	867	MAFK	9606	30	CGGAGTCGGCAAGCAGAAGACGGCATACGATGGA	CAGGCAGATCGGAAGAGCGTCG	0,1,2,3,4	ENA	SAMEA4345352,SAMEA4344025,SAMEA4344026,SAMEA4344027,SAMEA4344028
30	Yang2017	MAX_ESY_TGACCT20NGA	868	MAX	9606	20	CGGAGTCGGCAAGCAGAAGACGGCATACGATTC	AGGTCAGATCGGAAGAGCGTCG	0,1,2,3,4	ENA	SAMEA4345308,SAMEA4344029,SAMEA4344030,SAMEA4344031,SAMEA4344032
295	Yang2017	MEF2A_ESQ_TAATAG20NTA	869	MEF2A	9606	20	CGGAGTCGGCAAGCAGAAGACGGCATACGATTA	CTATTAGATCGGAAGAGCGTCG	0,1,2,3,4	ENA	SAMEA4345064,SAMEA4344033,SAMEA4344034,SAMEA4344035,SAMEA4344036
296	Yang2017	MEF2B_ESAE_TCGTAC20NATT	870	MEF2B	9606	20	CGGAGTCGGCAAGCAGAAGACGGCATACGATAAT	GTACGAGATCGGAAGAGCGTCG	0,1,2,3,4	ENA	SAMEA4345261,SAMEA4344037,SAMEA4344038,SAMEA4344039,SAMEA4344040
297	Yang2017	MEF2D_ESY_TGCGTT20NGA	871	MEF2D	9606	20	CGGAGTCGGCAAGCAGAAGACGGCATACGATTC	AACGCAGATCGGAAGAGCGTCG	0,1,2,3	ENA	SAMEA4345362,SAMEA4344041,SAMEA4344042,SAMEA4344043
298	Yang2017	MEIS2_ESAA_TCGCTG20NGA	872	MEIS2	9606	20	CGGAGTCGGCAAGCAGAAGACGGCATACGATTC	CAGCGAGATCGGAAGAGCGTCG	0,1,2,3,4	ENA	SAMEA4345250,SAMEA4344044,SAMEA4344045,SAMEA4344046,SAMEA4344047
299	Yang2017	Meis2_ESP_TCAAAA20NTA	873	Meis2	10090	20	CGGAGTCGGCAAGCAGAAGACGGCATACGATTA	TTTTGAGATCGGAAGAGCGTCG	0,1,2,3,4	ENA	SAMEA4345177,SAMEA4344048,SAMEA4344049,SAMEA4344050,SAMEA4344051
300	Yang2017	Meis3_ESAF_TGGACA20NGA	874	Meis3	10090	20	CGGAGTCGGCAAGCAGAAGACGGCATACGATTC	TGTCCAGATCGGAAGAGCGTCG	0,1,2,3,4	ENA	SAMEA4345378,SAMEA4344052,SAMEA4344053,SAMEA4344054,SAMEA4344055
301	Yang2017	MEIS3_ESY_TGGGTA20NGA	875	MEIS3P2	9606	20	CGGAGTCGGCAAGCAGAAGACGGCATACGATTC	TACCCAGATCGGAAGAGCGTCG	0,1,2,3,4	ENA	SAMEA4345403,SAMEA4344056,SAMEA4344057,SAMEA4344058,SAMEA4344059
302	Yang2017	MEOX1_ESW_TACCTA20NCG	876	MEOX1	9606	20	CGGAGTCGGCAAGCAGAAGACGGCATACGATCG	TAGGTAGATCGGAAGAGCGTCG	0,1,2,3,4	ENA	SAMEA4345087,SAMEA4344060,SAMEA4344061,SAMEA4344062,SAMEA4344063
303	Yang2017	MEOX2_ESAI_TAGTTT30NTTT	877	MEOX2	9606	30	CGGAGTCGGCAAGCAGAAGACGGCATACGATAAA	AAACTAGATCGGAAGAGCGTCG	0,1,2,3,4	ENA	SAMEA4345146,SAMEA4344064,SAMEA4344065,SAMEA4344066,SAMEA4344067
304	Yang2017	Meox2_ESZ_TACGTC20NTGC	878	Meox2	10090	20	CGGAGTCGGCAAGCAGAAGACGGCATACGATGCA	GACGTAGATCGGAAGAGCGTCG	0,1,2,3,4	ENA	SAMEA4345095,SAMEA4344068,SAMEA4344069,SAMEA4344070,SAMEA4344071
305	Yang2017	MESP1_ESY_TACCCG20NCG	879	MESP1	9606	20	CGGAGTCGGCAAGCAGAAGACGGCATACGATCG	CGGGTAGATCGGAAGAGCGTCG	0,1,2,3,4	ENA	SAMEA4345082,SAMEA4344072,SAMEA4344073,SAMEA4344074,SAMEA4344075
306	Yang2017	MGA_ESY_TAGGGC20NGGT	880	MGA	9606	20	CGGAGTCGGCAAGCAGAAGACGGCATACGATACC	GCCCTAGATCGGAAGAGCGTCG	0,1,2,3,4	ENA	SAMEA4345136,SAMEA4344076,SAMEA4344077,SAMEA4344078,SAMEA4344079
307	Yang2017	MIXL1_ESAE_TGATTT20NTTA	881	MIXL1	9606	20	CGGAGTCGGCAAGCAGAAGACGGCATACGATTAA	AAATCAGATCGGAAGAGCGTCG	0,1,2,3,4	ENA	SAMEA4345334,SAMEA4344080,SAMEA4344081,SAMEA4344082,SAMEA4344083
308	Yang2017	MLX_ESS_CATAT14N	882	MLX	9606	14	CGGAGTCGGCAAGCAGAAGACGGCATACGAT	ATATGGATCGGAAGAGCGTCG	0,1,2,3,4	ENA	SAMEA4345032,SAMEA4344084,SAMEA4344085,SAMEA4344086,SAMEA4344087
309	Yang2017	Mlx_EST_CCTGG14N	883	Mlx	10090	14	CGGAGTCGGCAAGCAGAAGACGGCATACGAT	CCAGGGATCGGAAGAGCGTCG	0,1,2,3,4	ENA	SAMEA4345036,SAMEA4344088,SAMEA4344089,SAMEA4344090,SAMEA4344091
310	Yang2017	MLXIPL_ESAE_TGTAAA20NAAG	884	MLXIPL	9606	20	CGGAGTCGGCAAGCAGAAGACGGCATACGATCTT	TTTACAGATCGGAAGAGCGTCG	0,1,2,3,4	ENA	SAMEA4345415,SAMEA4344092,SAMEA4344093,SAMEA4344094,SAMEA4344095
311	Yang2017	MNT_ESY_TCTTCT20NGA	885	MNT	9606	20	CGGAGTCGGCAAGCAGAAGACGGCATACGATTC	AGAAGAGATCGGAAGAGCGTCG	0,1,2,3,4	ENA	SAMEA4345292,SAMEA4344096,SAMEA4344097,SAMEA4344098,SAMEA4344099
312	Yang2017	MNX1_ESZ_TGGTGA20NGTT	886	MNX1	9606	20	CGGAGTCGGCAAGCAGAAGACGGCATACGATAAC	TCACCAGATCGGAAGAGCGTCG	0,1,2,3,4	ENA	SAMEA4345409,SAMEA4344100,SAMEA4344101,SAMEA4344102,SAMEA4344103
313	Yang2017	MSC_ESAA_TAGTCC20NCTT	887	MSC	9606	20	CGGAGTCGGCAAGCAGAAGACGGCATACGATAAG	GGACTAGATCGGAAGAGCGTCG	0,1,2,3,4	ENA	SAMEA4345141,SAMEA4344104,SAMEA4344105,SAMEA4344106,SAMEA4344107
314	Yang2017	MSX1_ESAE_TGCTTA20NGA	888	MSX1	9606	20	CGGAGTCGGCAAGCAGAAGACGGCATACGATTC	TAAGCAGATCGGAAGAGCGTCG	0,1,2,3,4	ENA	SAMEA4345373,SAMEA4344108,SAMEA4344109,SAMEA4344110,SAMEA4344111
314	Yang2017	MSX1_ESAI_TGCGAA30NAGC	889	MSX1	9606	30	CGGAGTCGGCAAGCAGAAGACGGCATACGATGCT	TTCGCAGATCGGAAGAGCGTCG	0,1,2,3,4	ENA	SAMEA4345355,SAMEA4344112,SAMEA4344113,SAMEA4344114,SAMEA4344115
315	Yang2017	MSX2_ESW_TGCGGG20NGA	890	MSX2	9606	20	CGGAGTCGGCAAGCAGAAGACGGCATACGATTC	CCCGCAGATCGGAAGAGCGTCG	0,1,2,3,4	ENA	SAMEA4345359,SAMEA4344116,SAMEA4344117,SAMEA4344118,SAMEA4344119
316	Yang2017	Msx3_ESAA_TCGACT20NCAT	891	Msx3	10090	20	CGGAGTCGGCAAGCAGAAGACGGCATACGATATG	AGTCGAGATCGGAAGAGCGTCG	0,1,2,3,4	ENA	SAMEA4345238,SAMEA4344120,SAMEA4344121,SAMEA4344122,SAMEA4344123
317	Yang2017	MTF1_ESY_TGATCC20NCTA	892	MTF1	9606	20	CGGAGTCGGCAAGCAGAAGACGGCATACGATTAG	GGATCAGATCGGAAGAGCGTCG	0,1,2,3,4	ENA	SAMEA4345329,SAMEA4344124,SAMEA4344125,SAMEA4344126,SAMEA4344127
318	Yang2017	MYBL1_ESAF_TTGCGT20NTA	893	MYBL1	9606	20	CGGAGTCGGCAAGCAGAAGACGGCATACGATTA	ACGCAAGATCGGAAGAGCGTCG	0,1,2,3,4	ENA	SAMEA4345461,SAMEA4344128,SAMEA4344129,SAMEA4344130,SAMEA4344131
319	Yang2017	MYBL2_ESAC_TGAGTG20NGA	894	MYBL2	9606	20	CGGAGTCGGCAAGCAGAAGACGGCATACGATTC	CACTCAGATCGGAAGAGCGTCG	0,1,2,3,4	ENA	SAMEA4345323,SAMEA4344132,SAMEA4344133,SAMEA4344134,SAMEA4344135
31	Yang2017	MYF6_ESAF_TGACTC20NTCA	895	MYF6	9606	20	CGGAGTCGGCAAGCAGAAGACGGCATACGATTGA	GAGTCAGATCGGAAGAGCGTCG	0,1,2,3,4	ENA	SAMEA4345313,SAMEA4344136,SAMEA4344137,SAMEA4344138,SAMEA4344139
321	Yang2017	NEUROG2_ESAE_TGGCGG20NGA	897	NEUROG2	9606	20	CGGAGTCGGCAAGCAGAAGACGGCATACGATTC	CCGCCAGATCGGAAGAGCGTCG	0,1,2,3,4	ENA	SAMEA4345391,SAMEA4344144,SAMEA4344145,SAMEA4344146,SAMEA4344147
321	Yang2017	NEUROG2_ESZ_TCGCTG20NTCT	898	NEUROG2	9606	20	CGGAGTCGGCAAGCAGAAGACGGCATACGATAGA	CAGCGAGATCGGAAGAGCGTCG	0,1,2,3,4	ENA	SAMEA4345251,SAMEA4344148,SAMEA4344149,SAMEA4344150,SAMEA4344151
322	Yang2017	NFAT5_ESAA_TGATAA20NGA	899	NFAT5	9606	20	CGGAGTCGGCAAGCAGAAGACGGCATACGATTC	TTATCAGATCGGAAGAGCGTCG	0,1,2,3,4	ENA	SAMEA4345327,SAMEA4344152,SAMEA4344153,SAMEA4344154,SAMEA4344155
323	Yang2017	NFATC1_ESAE_TTCGTA20NTGC	900	NFATC1	9606	20	CGGAGTCGGCAAGCAGAAGACGGCATACGATGCA	TACGAAGATCGGAAGAGCGTCG	0,1,2,3,4	ENA	SAMEA4345453,SAMEA4344156,SAMEA4344157,SAMEA4344158,SAMEA4344159
324	Yang2017	NFE2_ESAC_TGTAGG20NGA	901	NFE2	9606	20	CGGAGTCGGCAAGCAGAAGACGGCATACGATTC	CCTACAGATCGGAAGAGCGTCG	0,1,2,3,4	ENA	SAMEA4345420,SAMEA4344160,SAMEA4344161,SAMEA4344162,SAMEA4344163
325	Yang2017	NFIA_ESAA_TACGTC20NTGC	902	NFIA	9606	20	CGGAGTCGGCAAGCAGAAGACGGCATACGATGCA	GACGTAGATCGGAAGAGCGTCG	0,1,2,3,4	ENA	SAMEA4345095,SAMEA4344164,SAMEA4344165,SAMEA4344166,SAMEA4344167
326	Yang2017	NFIB_ESAD_TCATCA20NCG	903	NFIB	9606	20	CGGAGTCGGCAAGCAGAAGACGGCATACGATCG	TGATGAGATCGGAAGAGCGTCG	0,1,2,3,4	ENA	SAMEA4345200,SAMEA4344168,SAMEA4344169,SAMEA4344170,SAMEA4344171
327	Yang2017	NFIL3_ESY_TAGACG20NCG	904	NFIL3	9606	20	CGGAGTCGGCAAGCAGAAGACGGCATACGATCG	CGTCTAGATCGGAAGAGCGTCG	0,1,2,3,4	ENA	SAMEA4345112,SAMEA4344172,SAMEA4344173,SAMEA4344174,SAMEA4344175
328	Yang2017	NFIX_ESAC_TCAACC20NCG	905	NFIX	9606	20	CGGAGTCGGCAAGCAGAAGACGGCATACGATCG	GGTTGAGATCGGAAGAGCGTCG	0,1,2,3,4	ENA	SAMEA4345180,SAMEA4344176,SAMEA4344177,SAMEA4344178,SAMEA4344179
328	Yang2017	NFIX_ESW_TGAGAT20NAGA	906	NFIX	9606	20	CGGAGTCGGCAAGCAGAAGACGGCATACGATTCT	ATCTCAGATCGGAAGAGCGTCG	0,2,3,4	ENA	SAMEA4345314,SAMEA4344180,SAMEA4344181,SAMEA4344182
33	Yang2017	NFKB1_ESAA_TCTCAA20NGA	907	NFKB1	9606	20	CGGAGTCGGCAAGCAGAAGACGGCATACGATTC	TTGAGAGATCGGAAGAGCGTCG	0,1,2,3,4	ENA	SAMEA4345279,SAMEA4344183,SAMEA4344184,SAMEA4344185,SAMEA4344186
329	Yang2017	NHLH1_ESW_TGATGG20NGTA	908	NHLH1	9606	20	CGGAGTCGGCAAGCAGAAGACGGCATACGATTAC	CCATCAGATCGGAAGAGCGTCG	0,1,2,3,4	ENA	SAMEA4345332,SAMEA4344187,SAMEA4344188,SAMEA4344189,SAMEA4344190
330	Yang2017	NKX2-3_ESAE_TGGAAT20NGA	910	NKX2-3	9606	20	CGGAGTCGGCAAGCAGAAGACGGCATACGATTC	ATTCCAGATCGGAAGAGCGTCG	0,1,2,3,4	ENA	SAMEA4345375,SAMEA4344195,SAMEA4344196,SAMEA4344197,SAMEA4344198
330	Yang2017	NKX2-3_ESY_TGCTAC20NGA	911	NKX2-3	9606	20	CGGAGTCGGCAAGCAGAAGACGGCATACGATTC	GTAGCAGATCGGAAGAGCGTCG	0,1,2,3,4	ENA	SAMEA4345365,SAMEA4344199,SAMEA4344200,SAMEA4344201,SAMEA4344202
331	Yang2017	NKX2-8_ESAE_TGTTGC20NGTG	912	NKX2-8	9606	20	CGGAGTCGGCAAGCAGAAGACGGCATACGATCAC	GCAACAGATCGGAAGAGCGTCG	0,1,2,3,4	ENA	SAMEA4345437,SAMEA4344203,SAMEA4344204,SAMEA4344205,SAMEA4344206
331	Yang2017	NKX2-8_ESY_TAGGCA20NCG	913	NKX2-8	9606	20	CGGAGTCGGCAAGCAGAAGACGGCATACGATCG	TGCCTAGATCGGAAGAGCGTCG	0,1,2,3,4	ENA	SAMEA4345132,SAMEA4344207,SAMEA4344208,SAMEA4344209,SAMEA4344210
332	Yang2017	Nkx3-1_ESAA_TCTTAG20NATG	914	Nkx3-1	10090	20	CGGAGTCGGCAAGCAGAAGACGGCATACGATCAT	CTAAGAGATCGGAAGAGCGTCG	0,1,2,3,4	ENA	SAMEA4345290,SAMEA4344211,SAMEA4344212,SAMEA4344213,SAMEA4344214
333	Yang2017	NKX3-1_ESAD_TCCCTC20NCG	915	NKX3-1	9606	20	CGGAGTCGGCAAGCAGAAGACGGCATACGATCG	GAGGGAGATCGGAAGAGCGTCG	0,1,2,3,4	ENA	SAMEA4345220,SAMEA4344215,SAMEA4344216,SAMEA4344217,SAMEA4344218
334	Yang2017	NKX3-2_ESY_TCCAGT20NGAC	916	NKX3-2	9606	20	CGGAGTCGGCAAGCAGAAGACGGCATACGATGTC	ACTGGAGATCGGAAGAGCGTCG	0,1,2,3,4	ENA	SAMEA4345211,SAMEA4344219,SAMEA4344220,SAMEA4344221,SAMEA4344222
335	Yang2017	Nkx6-1_ESAC_TCGTGT20NGTT	917	Nkx6-1	10090	20	CGGAGTCGGCAAGCAGAAGACGGCATACGATAAC	ACACGAGATCGGAAGAGCGTCG	0,1,2,3,4	ENA	SAMEA4345265,SAMEA4344223,SAMEA4344224,SAMEA4344225,SAMEA4344226
336	Yang2017	NKX6-1_ESAI_TGCGGG30NGGC	918	NKX6-1	9606	30	CGGAGTCGGCAAGCAGAAGACGGCATACGATGCC	CCCGCAGATCGGAAGAGCGTCG	0,1,2,3,4	ENA	SAMEA4345361,SAMEA4344227,SAMEA4344228,SAMEA4344229,SAMEA4344230
336	Yang2017	NKX6-1_ESW_TGAAAC20NAAA	919	NKX6-1	9606	20	CGGAGTCGGCAAGCAGAAGACGGCATACGATTTT	GTTTCAGATCGGAAGAGCGTCG	0,1,2,3,4	ENA	SAMEA4345299,SAMEA4344231,SAMEA4344232,SAMEA4344233,SAMEA4344234
337	Yang2017	NKX6-2_ESAE_TGGCAA20NGA	920	NKX6-2	9606	20	CGGAGTCGGCAAGCAGAAGACGGCATACGATTC	TTGCCAGATCGGAAGAGCGTCG	0,1,2,3,4	ENA	SAMEA4345386,SAMEA4344235,SAMEA4344236,SAMEA4344237,SAMEA4344238
337	Yang2017	NKX6-2_ESAF_TTACAT20NTA	921	NKX6-2	9606	20	CGGAGTCGGCAAGCAGAAGACGGCATACGATTA	ATGTAAGATCGGAAGAGCGTCG	0,1,2,3,4	ENA	SAMEA4345443,SAMEA4344239,SAMEA4344240,SAMEA4344241,SAMEA4344242
338	Yang2017	NOTO_ESAI_TGCGTT30NTGC	922	NOTO	9606	30	CGGAGTCGGCAAGCAGAAGACGGCATACGATGCA	AACGCAGATCGGAAGAGCGTCG	0,1,2,3,4	ENA	SAMEA4345364,SAMEA4344243,SAMEA4344244,SAMEA4344245,SAMEA4344246
339	Yang2017	NR2C2_ESZ_TCGACT20NCAT	923	NR2C2	9606	20	CGGAGTCGGCAAGCAGAAGACGGCATACGATATG	AGTCGAGATCGGAAGAGCGTCG	0,1,2,3,4	ENA	SAMEA4345238,SAMEA4344247,SAMEA4344248,SAMEA4344249,SAMEA4344250
340	Yang2017	Nr2e1_ESAA_TCGCGC20NGCT	924	Nr2e1	10090	20	CGGAGTCGGCAAGCAGAAGACGGCATACGATAGC	GCGCGAGATCGGAAGAGCGTCG	0,1,2,3,4	ENA	SAMEA4345249,SAMEA4344251,SAMEA4344252,SAMEA4344253,SAMEA4344254
341	Yang2017	NR2E1_ESW_TAACAA20NACA	925	NR2E1	9606	20	CGGAGTCGGCAAGCAGAAGACGGCATACGATTGT	TTGTTAGATCGGAAGAGCGTCG	0,1,2,3,4	ENA	SAMEA4345050,SAMEA4344255,SAMEA4344256,SAMEA4344257,SAMEA4344258
342	Yang2017	NR2F1_ESAE_TCTGAC20NGA	926	NR2F1	9606	20	CGGAGTCGGCAAGCAGAAGACGGCATACGATTC	GTCAGAGATCGGAAGAGCGTCG	0,1,2,3,4	ENA	SAMEA4345285,SAMEA4344259,SAMEA4344260,SAMEA4344261,SAMEA4344262
342	Yang2017	NR2F1_ESAI_TCTGAC30NAGG	927	NR2F1	9606	30	CGGAGTCGGCAAGCAGAAGACGGCATACGATCCT	GTCAGAGATCGGAAGAGCGTCG	0,1,2,3,4	ENA	SAMEA4345286,SAMEA4344263,SAMEA4344264,SAMEA4344265,SAMEA4344266
343	Yang2017	NR2F6_ESAE_TCTTGA20NGA	928	NR2F6	9606	20	CGGAGTCGGCAAGCAGAAGACGGCATACGATTC	TCAAGAGATCGGAAGAGCGTCG	0,1,2,3,4	ENA	SAMEA4345294,SAMEA4344267,SAMEA4344268,SAMEA4344269,SAMEA4344270
343	Yang2017	NR2F6_ESY_TGTGGA20NGA	929	NR2F6	9606	20	CGGAGTCGGCAAGCAGAAGACGGCATACGATTC	TCCACAGATCGGAAGAGCGTCG	0,1,2,3,4	ENA	SAMEA4345429,SAMEA4344271,SAMEA4344272,SAMEA4344273,SAMEA4344274
344	Yang2017	Nr2f6_ESZ_TAGTTT20NCG	930	Nr2f6	10090	20	CGGAGTCGGCAAGCAGAAGACGGCATACGATCG	AAACTAGATCGGAAGAGCGTCG	0,1,2,3,4	ENA	SAMEA4345144,SAMEA4344275,SAMEA4344276,SAMEA4344277,SAMEA4344278
345	Yang2017	NR3C1_ESAG_TGACGA20NGCA	931	NR3C1	9606	20	CGGAGTCGGCAAGCAGAAGACGGCATACGATTGC	TCGTCAGATCGGAAGAGCGTCG	0,1,2,3,4	ENA	SAMEA4345310,SAMEA4344279,SAMEA4344280,SAMEA4344281,SAMEA4344282
346	Yang2017	NR3C2_ESAC_TCAGAG20NAGA	932	NR3C2	9606	20	CGGAGTCGGCAAGCAGAAGACGGCATACGATTCT	CTCTGAGATCGGAAGAGCGTCG	0,1,2,3,4	ENA	SAMEA4345192,SAMEA4344283,SAMEA4344284,SAMEA4344285,SAMEA4344286
37	Yang2017	NR4A2_ESW_TCATTG20NTTA	933	NR4A2	9606	20	CGGAGTCGGCAAGCAGAAGACGGCATACGATTAA	CAATGAGATCGGAAGAGCGTCG	0,1,2,3,4	ENA	SAMEA4345205,SAMEA4344287,SAMEA4344288,SAMEA4344289,SAMEA4344290
347	Yang2017	NRF1_ESAC_TAGCGA20NCG	934	NRF1	9606	20	CGGAGTCGGCAAGCAGAAGACGGCATACGATCG	TCGCTAGATCGGAAGAGCGTCG	0,1,2,3,4	ENA	SAMEA4345123,SAMEA4344291,SAMEA4344292,SAMEA4344293,SAMEA4344294
348	Yang2017	OLIG1_ESZ_TGCCTG20NTCC	935	OLIG1	9606	20	CGGAGTCGGCAAGCAGAAGACGGCATACGATGGA	CAGGCAGATCGGAAGAGCGTCG	0,1,2,3,4	ENA	SAMEA4345351,SAMEA4344295,SAMEA4344296,SAMEA4344297,SAMEA4344298
349	Yang2017	OLIG2_ESY_TCTTTC20NGA	937	OLIG2	9606	20	CGGAGTCGGCAAGCAGAAGACGGCATACGATTC	GAAAGAGATCGGAAGAGCGTCG	0,1,2,3,4	ENA	SAMEA4345296,SAMEA4344303,SAMEA4344304,SAMEA4344305,SAMEA4344306
350	Yang2017	OLIG3_ESY_TGTCCG20NGA	938	OLIG3	9606	20	CGGAGTCGGCAAGCAGAAGACGGCATACGATTC	CGGACAGATCGGAAGAGCGTCG	0,1,2,3,4	ENA	SAMEA4345423,SAMEA4344307,SAMEA4344308,SAMEA4344309,SAMEA4344310
351	Yang2017	ONECUT1_ESAE_TCGCAT20NGA	939	ONECUT1	9606	20	CGGAGTCGGCAAGCAGAAGACGGCATACGATTC	ATGCGAGATCGGAAGAGCGTCG	0,1,2,3,4	ENA	SAMEA4345243,SAMEA4344311,SAMEA4344312,SAMEA4344313,SAMEA4344314
351	Yang2017	ONECUT1_ESY_TAGCTC20NTCT	940	ONECUT1	9606	20	CGGAGTCGGCAAGCAGAAGACGGCATACGATAGA	GAGCTAGATCGGAAGAGCGTCG	0,1,2,3,4	ENA	SAMEA4345127,SAMEA4344315,SAMEA4344316,SAMEA4344317,SAMEA4344318
352	Yang2017	ONECUT2_ESAH_TGGGCG30NCGT	941	ONECUT2	9606	30	CGGAGTCGGCAAGCAGAAGACGGCATACGATACG	CGCCCAGATCGGAAGAGCGTCG	0,1,2,3,4	ENA	SAMEA4345398,SAMEA4344319,SAMEA4344320,SAMEA4344321,SAMEA4344322
353	Yang2017	ONECUT3_ESY_TAGAAC20NAAT	942	ONECUT3	9606	20	CGGAGTCGGCAAGCAGAAGACGGCATACGATATT	GTTCTAGATCGGAAGAGCGTCG	0,1,2,3,4	ENA	SAMEA4345108,SAMEA4344323,SAMEA4344324,SAMEA4344325,SAMEA4344326
354	Yang2017	Otx1_ESAC_TCTTAG20NATG	943	Otx1	10090	20	CGGAGTCGGCAAGCAGAAGACGGCATACGATCAT	CTAAGAGATCGGAAGAGCGTCG	0,1,2,3,4	ENA	SAMEA4345290,SAMEA4344327,SAMEA4344328,SAMEA4344329,SAMEA4344330
355	Yang2017	OTX1_ESY_TGATAA20NGA	944	OTX1	9606	20	CGGAGTCGGCAAGCAGAAGACGGCATACGATTC	TTATCAGATCGGAAGAGCGTCG	0,1,2,3,4	ENA	SAMEA4345327,SAMEA4344331,SAMEA4344332,SAMEA4344333,SAMEA4344334
356	Yang2017	OTX2_ESAC_TATGGG20NGGG	945	OTX2	9606	20	CGGAGTCGGCAAGCAGAAGACGGCATACGATCCC	CCCATAGATCGGAAGAGCGTCG	0,1,2,3,4	ENA	SAMEA4345166,SAMEA4344335,SAMEA4344336,SAMEA4344337,SAMEA4344338
357	Yang2017	PAX1_ESY_TAACTT20NTCA	946	PAX1	9606	20	CGGAGTCGGCAAGCAGAAGACGGCATACGATTGA	AAGTTAGATCGGAAGAGCGTCG	0,1,2,3,4	ENA	SAMEA4345056,SAMEA4344339,SAMEA4344340,SAMEA4344341,SAMEA4344342
358	Yang2017	PAX2_ESY_TCCACG20NCAC	947	PAX2	9606	20	CGGAGTCGGCAAGCAGAAGACGGCATACGATGTG	CGTGGAGATCGGAAGAGCGTCG	0,1,2,3,4	ENA	SAMEA4345209,SAMEA4344343,SAMEA4344344,SAMEA4344345,SAMEA4344346
359	Yang2017	PAX3_ESAF_TTCTCT20NCTC	948	PAX3	9606	20	CGGAGTCGGCAAGCAGAAGACGGCATACGATGAG	AGAGAAGATCGGAAGAGCGTCG	0,1,2,3,4	ENA	SAMEA4345454,SAMEA4344347,SAMEA4344348,SAMEA4344349,SAMEA4344350
360	Yang2017	PAX4_ESW_TCGCAT20NACT	949	PAX4	9606	20	CGGAGTCGGCAAGCAGAAGACGGCATACGATAGT	ATGCGAGATCGGAAGAGCGTCG	0,1,2,3,4	ENA	SAMEA4345242,SAMEA4344351,SAMEA4344352,SAMEA4344353,SAMEA4344354
360	Yang2017	PAX4_ESY_TATTTA20NTTG	950	PAX4	9606	20	CGGAGTCGGCAAGCAGAAGACGGCATACGATCAA	TAAATAGATCGGAAGAGCGTCG	0,1,2,3,4	ENA	SAMEA4345173,SAMEA4344355,SAMEA4344356,SAMEA4344357,SAMEA4344358
361	Yang2017	PAX5_ESY_TACAGG20NGAC	951	PAX5	9606	20	CGGAGTCGGCAAGCAGAAGACGGCATACGATGTC	CCTGTAGATCGGAAGAGCGTCG	0,1,2,3,4	ENA	SAMEA4345076,SAMEA4344359,SAMEA4344360,SAMEA4344361,SAMEA4344362
362	Yang2017	PAX6_ESY_TCCATA20NTAC	952	PAX6	9606	20	CGGAGTCGGCAAGCAGAAGACGGCATACGATGTA	TATGGAGATCGGAAGAGCGTCG	0,1,2,3,4	ENA	SAMEA4345214,SAMEA4344363,SAMEA4344364,SAMEA4344365,SAMEA4344366
40	Yang2017	PAX7_ESAE_TAGGGC20NGGT	953	PAX7	9606	20	CGGAGTCGGCAAGCAGAAGACGGCATACGATACC	GCCCTAGATCGGAAGAGCGTCG	0,1,2,3,4	ENA	SAMEA4345136,SAMEA4344367,SAMEA4344368,SAMEA4344369,SAMEA4344370
40	Yang2017	PAX7_ESY_TCCAAC20NAAC	954	PAX7	9606	20	CGGAGTCGGCAAGCAGAAGACGGCATACGATGTT	GTTGGAGATCGGAAGAGCGTCG	0,1,2,3,4	ENA	SAMEA4345206,SAMEA4344371,SAMEA4344372,SAMEA4344373,SAMEA4344374
363	Yang2017	PAX9_ESAG_TCTAAT20NAAG	955	PAX9	9606	20	CGGAGTCGGCAAGCAGAAGACGGCATACGATCTT	ATTAGAGATCGGAAGAGCGTCG	0,1,2,3,4	ENA	SAMEA4345270,SAMEA4344375,SAMEA4344376,SAMEA4344377,SAMEA4344378
364	Yang2017	PDX1_ESAI_TGGAAT30NAAT	956	PDX1	9606	30	CGGAGTCGGCAAGCAGAAGACGGCATACGATATT	ATTCCAGATCGGAAGAGCGTCG	0,1,2,3,4	ENA	SAMEA4345376,SAMEA4344379,SAMEA4344380,SAMEA4344381,SAMEA4344382
365	Yang2017	PHOX2A_ESY_TGACTC20NGA	957	PHOX2A	9606	20	CGGAGTCGGCAAGCAGAAGACGGCATACGATTC	GAGTCAGATCGGAAGAGCGTCG	0,1,2,3,4	ENA	SAMEA4345312,SAMEA4344383,SAMEA4344384,SAMEA4344385,SAMEA4344386
366	Yang2017	PHOX2B_ESAE_TGCTGT20NGA	958	PHOX2B	9606	20	CGGAGTCGGCAAGCAGAAGACGGCATACGATTC	ACAGCAGATCGGAAGAGCGTCG	0,1,2,3,4	ENA	SAMEA4345371,SAMEA4344387,SAMEA4344388,SAMEA4344389,SAMEA4344390
366	Yang2017	PHOX2B_ESY_TGGTCT20NGA	959	PHOX2B	9606	20	CGGAGTCGGCAAGCAGAAGACGGCATACGATTC	AGACCAGATCGGAAGAGCGTCG	0,1,2,3,4	ENA	SAMEA4345407,SAMEA4344391,SAMEA4344392,SAMEA4344393,SAMEA4344394
367	Yang2017	PITX1_ESAF_TGAGCA20NCGA	960	PITX1	9606	20	CGGAGTCGGCAAGCAGAAGACGGCATACGATTCG	TGCTCAGATCGGAAGAGCGTCG	0,1,2,3,4	ENA	SAMEA4345317,SAMEA4344395,SAMEA4344396,SAMEA4344397,SAMEA4344398
367	Yang2017	PITX1_ESW_TCTCTT20NTCG	961	PITX1	9606	20	CGGAGTCGGCAAGCAGAAGACGGCATACGATCGA	AAGAGAGATCGGAAGAGCGTCG	0,1,2,3,4	ENA	SAMEA4345284,SAMEA4344399,SAMEA4344400,SAMEA4344401,SAMEA4344402
367	Yang2017	PITX1_ESY_TCATGC20NCG	962	PITX1	9606	20	CGGAGTCGGCAAGCAGAAGACGGCATACGATCG	GCATGAGATCGGAAGAGCGTCG	0,1,2,3,4	ENA	SAMEA4345202,SAMEA4344403,SAMEA4344404,SAMEA4344405,SAMEA4344406
368	Yang2017	PITX3_ESY_TGCATC20NGA	963	PITX3	9606	20	CGGAGTCGGCAAGCAGAAGACGGCATACGATTC	GATGCAGATCGGAAGAGCGTCG	0,1,2,3,4	ENA	SAMEA4345343,SAMEA4344407,SAMEA4344408,SAMEA4344409,SAMEA4344410
369	Yang2017	PKNOX1_ESY_TCGCAT20NGA	964	PKNOX1	9606	20	CGGAGTCGGCAAGCAGAAGACGGCATACGATTC	ATGCGAGATCGGAAGAGCGTCG	0,1,2,3,4	ENA	SAMEA4345243,SAMEA4344411,SAMEA4344412,SAMEA4344413,SAMEA4344414
370	Yang2017	Pknox2_ESQ_TGCTCG20NCG	965	Pknox2	10090	20	CGGAGTCGGCAAGCAGAAGACGGCATACGATCG	CGAGCAGATCGGAAGAGCGTCG	0,1,2,3,4,5	ENA	SAMEA4345366,SAMEA4344415,SAMEA4344416,SAMEA4344417,SAMEA4344418,SAMEA4344419
371	Yang2017	PKNOX2_ESY_TGTATT20NGA	966	PKNOX2	9606	20	CGGAGTCGGCAAGCAGAAGACGGCATACGATTC	AATACAGATCGGAAGAGCGTCG	0,1,2,3,4	ENA	SAMEA4345421,SAMEA4344420,SAMEA4344421,SAMEA4344422,SAMEA4344423
372	Yang2017	POU1F1_ESAI_TACACC40NCAC	967	POU1F1	9606	40	CGGAGTCGGCAAGCAGAAGACGGCATACGATGTG	GGTGTAGATCGGAAGAGCGTCG	0,1,2,3,4	ENA	SAMEA4345074,SAMEA4344424,SAMEA4344425,SAMEA4344426,SAMEA4344427
373	Yang2017	POU2F1_ESAC_TCTTTC20NGA	968	POU2F1	9606	20	CGGAGTCGGCAAGCAGAAGACGGCATACGATTC	GAAAGAGATCGGAAGAGCGTCG	0,1,2,3,4	ENA	SAMEA4345296,SAMEA4344428,SAMEA4344429,SAMEA4344430,SAMEA4344431
374	Yang2017	POU2F2_ESAC_TGACAG20NGA	969	POU2F2	9606	20	CGGAGTCGGCAAGCAGAAGACGGCATACGATTC	CTGTCAGATCGGAAGAGCGTCG	0,1,2,3,4	ENA	SAMEA4345306,SAMEA4344432,SAMEA4344433,SAMEA4344434,SAMEA4344435
375	Yang2017	Pou2f2_ESZ_TAGATA20NTAT	970	Pou2f2	10090	20	CGGAGTCGGCAAGCAGAAGACGGCATACGATATA	TATCTAGATCGGAAGAGCGTCG	0,1,2,3,4	ENA	SAMEA4345118,SAMEA4344436,SAMEA4344437,SAMEA4344438,SAMEA4344439
376	Yang2017	POU2F3_ESY_TAGACG20NCAT	971	POU2F3	9606	20	CGGAGTCGGCAAGCAGAAGACGGCATACGATATG	CGTCTAGATCGGAAGAGCGTCG	0,1,2,3,4	ENA	SAMEA4345111,SAMEA4344440,SAMEA4344441,SAMEA4344442,SAMEA4344443
377	Yang2017	POU3F1_ESY_TAGCGA20NGCT	972	POU3F1	9606	20	CGGAGTCGGCAAGCAGAAGACGGCATACGATAGC	TCGCTAGATCGGAAGAGCGTCG	0,1,2,3,4	ENA	SAMEA4345124,SAMEA4344444,SAMEA4344445,SAMEA4344446,SAMEA4344447
378	Yang2017	POU3F2_ESAI_TGTTCA40NCTG	973	POU3F2	9606	40	CGGAGTCGGCAAGCAGAAGACGGCATACGATCAG	TGAACAGATCGGAAGAGCGTCG	0,1,2,3,4	ENA	SAMEA4345436,SAMEA4344448,SAMEA4344449,SAMEA4344450,SAMEA4344451
379	Yang2017	POU3F3_ESY_TCGCAT20NACT	974	POU3F3	9606	20	CGGAGTCGGCAAGCAGAAGACGGCATACGATAGT	ATGCGAGATCGGAAGAGCGTCG	0,1,2,3,4	ENA	SAMEA4345242,SAMEA4344452,SAMEA4344453,SAMEA4344454,SAMEA4344455
380	Yang2017	POU3F4_ESY_TACTGC20NGTC	975	POU3F4	9606	20	CGGAGTCGGCAAGCAGAAGACGGCATACGATGAC	GCAGTAGATCGGAAGAGCGTCG	0,1,2,3,4	ENA	SAMEA4345103,SAMEA4344456,SAMEA4344457,SAMEA4344458,SAMEA4344459
381	Yang2017	POU4F1_ESY_TACAAA20NAAC	976	POU4F1	9606	20	CGGAGTCGGCAAGCAGAAGACGGCATACGATGTT	TTTGTAGATCGGAAGAGCGTCG	0,1,2,3,4	ENA	SAMEA4345071,SAMEA4344460,SAMEA4344461,SAMEA4344462,SAMEA4344463
382	Yang2017	POU4F2_ESW_TGCGAA20NAGC	977	POU4F2	9606	20	CGGAGTCGGCAAGCAGAAGACGGCATACGATGCT	TTCGCAGATCGGAAGAGCGTCG	0,1,2,3,4	ENA	SAMEA4345353,SAMEA4344464,SAMEA4344465,SAMEA4344466,SAMEA4344467
382	Yang2017	POU4F2_ESY_TACGAG20NAGC	978	POU4F2	9606	20	CGGAGTCGGCAAGCAGAAGACGGCATACGATGCT	CTCGTAGATCGGAAGAGCGTCG	0,1,2,3,4	ENA	SAMEA4345090,SAMEA4344468,SAMEA4344469,SAMEA4344470,SAMEA4344471
383	Yang2017	POU4F3_ESY_TACCGT20NGCC	979	POU4F3	9606	20	CGGAGTCGGCAAGCAGAAGACGGCATACGATGGC	ACGGTAGATCGGAAGAGCGTCG	0,1,2,3,4	ENA	SAMEA4345084,SAMEA4344472,SAMEA4344473,SAMEA4344474,SAMEA4344475
376	Yang2017	POU5F1P1_ESY_TAGAGT20NGAT	980	POU2F3	9606	20	CGGAGTCGGCAAGCAGAAGACGGCATACGATATC	ACTCTAGATCGGAAGAGCGTCG	0,1,2,3,4	ENA	SAMEA4345116,SAMEA4344476,SAMEA4344477,SAMEA4344478,SAMEA4344479
384	Yang2017	POU6F2_ESAC_TATCAT20NCG	981	POU6F2	9606	20	CGGAGTCGGCAAGCAGAAGACGGCATACGATCG	ATGATAGATCGGAAGAGCGTCG	0,1,2,3,4	ENA	SAMEA4345156,SAMEA4344480,SAMEA4344481,SAMEA4344482,SAMEA4344483
384	Yang2017	POU6F2_ESV_TGCTGT20NCG	982	POU6F2	9606	20	CGGAGTCGGCAAGCAGAAGACGGCATACGATCG	ACAGCAGATCGGAAGAGCGTCG	0,1,3,4	ENA	SAMEA4345370,SAMEA4344484,SAMEA4344485,SAMEA4344486
385	Yang2017	PRDM1_ESAE_TTGAGG20NGAT	983	PRDM1	9606	20	CGGAGTCGGCAAGCAGAAGACGGCATACGATATC	CCTCAAGATCGGAAGAGCGTCG	0,1,2,3,4	ENA	SAMEA4345456,SAMEA4344487,SAMEA4344488,SAMEA4344489,SAMEA4344490
386	Yang2017	PRDM4_ESAC_TAGCAG20NCG	984	PRDM4	9606	20	CGGAGTCGGCAAGCAGAAGACGGCATACGATCG	CTGCTAGATCGGAAGAGCGTCG	0,1,2,3,4	ENA	SAMEA4345119,SAMEA4344491,SAMEA4344492,SAMEA4344493,SAMEA4344494
387	Yang2017	PROP1_ESAE_TGTATT20NGA	985	PROP1	9606	20	CGGAGTCGGCAAGCAGAAGACGGCATACGATTC	AATACAGATCGGAAGAGCGTCG	0,1,2,3,4	ENA	SAMEA4345421,SAMEA4344495,SAMEA4344496,SAMEA4344497,SAMEA4344498
387	Yang2017	PROP1_ESAI_TCCCGA30NGCC	986	PROP1	9606	30	CGGAGTCGGCAAGCAGAAGACGGCATACGATGGC	TCGGGAGATCGGAAGAGCGTCG	0,1,2,3,4	ENA	SAMEA4345219,SAMEA4344499,SAMEA4344500,SAMEA4344501,SAMEA4344502
388	Yang2017	PROX1_ESAF_TGCAGA20NGA	987	PROX1	9606	20	CGGAGTCGGCAAGCAGAAGACGGCATACGATTC	TCTGCAGATCGGAAGAGCGTCG	0,1,2,3,4	ENA	SAMEA4345341,SAMEA4344503,SAMEA4344504,SAMEA4344505,SAMEA4344506
389	Yang2017	PRRX1_ESAC_TAACGG20NGCA	988	PRRX1	9606	20	CGGAGTCGGCAAGCAGAAGACGGCATACGATTGC	CCGTTAGATCGGAAGAGCGTCG	0,1,2,3,4	ENA	SAMEA4345054,SAMEA4344507,SAMEA4344508,SAMEA4344509,SAMEA4344510
389	Yang2017	PRRX1_ESAD_TTCCCC20NTA	989	PRRX1	9606	20	CGGAGTCGGCAAGCAGAAGACGGCATACGATTA	GGGGAAGATCGGAAGAGCGTCG	0,1,2,3,4	ENA	SAMEA4345451,SAMEA4344511,SAMEA4344512,SAMEA4344513,SAMEA4344514
390	Yang2017	PRRX2_ESAE_TGGGGT20NGA	990	PRRX2	9606	20	CGGAGTCGGCAAGCAGAAGACGGCATACGATTC	ACCCCAGATCGGAAGAGCGTCG	0,1,2,3,4	ENA	SAMEA4345400,SAMEA4344515,SAMEA4344516,SAMEA4344517,SAMEA4344518
391	Yang2017	Prrx2_ESZ_TATGAA20NAGG	991	Prrx2	10090	20	CGGAGTCGGCAAGCAGAAGACGGCATACGATCCT	TTCATAGATCGGAAGAGCGTCG	0,1,2,3,4	ENA	SAMEA4345162,SAMEA4344519,SAMEA4344520,SAMEA4344521,SAMEA4344522
46	Yang2017	RARA_ESAD_TATAGA20NCG	992	RARA	9606	20	CGGAGTCGGCAAGCAGAAGACGGCATACGATCG	TCTATAGATCGGAAGAGCGTCG	0,1,2,3,4	ENA	SAMEA4345151,SAMEA4344523,SAMEA4344524,SAMEA4344525,SAMEA4344526
392	Yang2017	Rara_ESP_TCGGTT20NCG	993	Rara	10090	20	CGGAGTCGGCAAGCAGAAGACGGCATACGATCG	AACCGAGATCGGAAGAGCGTCG	0,1,2,3,4	ENA	SAMEA4345258,SAMEA4344527,SAMEA4344528,SAMEA4344529,SAMEA4344530
46	Yang2017	RARA_ESQ_TAAAAT20NTA	994	RARA	9606	20	CGGAGTCGGCAAGCAGAAGACGGCATACGATTA	ATTTTAGATCGGAAGAGCGTCG	0,1,2,3,4	ENA	SAMEA4345043,SAMEA4344531,SAMEA4344532,SAMEA4344533,SAMEA4344534
393	Yang2017	Rarb_ESP_TCGTGT20NCG	995	Rarb	10090	20	CGGAGTCGGCAAGCAGAAGACGGCATACGATCG	ACACGAGATCGGAAGAGCGTCG	0,1,2,3,4	ENA	SAMEA4345264,SAMEA4344535,SAMEA4344536,SAMEA4344537,SAMEA4344538
394	Yang2017	RARB_ESW_TAGTTT20NTTT	996	RARB	9606	20	CGGAGTCGGCAAGCAGAAGACGGCATACGATAAA	AAACTAGATCGGAAGAGCGTCG	0,1,2,3,4	ENA	SAMEA4345145,SAMEA4344539,SAMEA4344540,SAMEA4344541,SAMEA4344542
395	Yang2017	RARG_ESAE_TCGGGG20NGA	997	RARG	9606	20	CGGAGTCGGCAAGCAGAAGACGGCATACGATTC	CCCCGAGATCGGAAGAGCGTCG	0,1,2,3,4	ENA	SAMEA4345256,SAMEA4344543,SAMEA4344544,SAMEA4344545,SAMEA4344546
395	Yang2017	RARG_ESY_TGTTAT20NGA	998	RARG	9606	20	CGGAGTCGGCAAGCAGAAGACGGCATACGATTC	ATAACAGATCGGAAGAGCGTCG	0,1,2,3	ENA	SAMEA4345433,SAMEA4344547,SAMEA4344548,SAMEA4344549
49	Yang2017	Rarg_ESZ_TATCTG20NTCG	999	Rarg	10090	20	CGGAGTCGGCAAGCAGAAGACGGCATACGATCGA	CAGATAGATCGGAAGAGCGTCG	0,1,2,3,4	ENA	SAMEA4345161,SAMEA4344550,SAMEA4344551,SAMEA4344552,SAMEA4344553
396	Yang2017	RAX_ESZ_TGGTAG20NATT	1000	RAX	9606	20	CGGAGTCGGCAAGCAGAAGACGGCATACGATAAT	CTACCAGATCGGAAGAGCGTCG	0,1,2,3,4	ENA	SAMEA4345404,SAMEA4344554,SAMEA4344555,SAMEA4344556,SAMEA4344557
397	Yang2017	RAXL1_ESQ_TACTCA20NTA	1001	RAX2	9606	20	CGGAGTCGGCAAGCAGAAGACGGCATACGATTA	TGAGTAGATCGGAAGAGCGTCG	0,1,2,3,4	ENA	SAMEA4345100,SAMEA4344558,SAMEA4344559,SAMEA4344560,SAMEA4344561
50	Yang2017	Rfx2_ESAC_TGGTAG20NATT	1002	Rfx2	10090	20	CGGAGTCGGCAAGCAGAAGACGGCATACGATAAT	CTACCAGATCGGAAGAGCGTCG	0,1,2,3,4	ENA	SAMEA4345404,SAMEA4344562,SAMEA4344563,SAMEA4344564,SAMEA4344565
398	Yang2017	RFX2_ESY_TAACCC20NCCA	1003	RFX2	9606	20	CGGAGTCGGCAAGCAGAAGACGGCATACGATTGG	GGGTTAGATCGGAAGAGCGTCG	0,1,2,3,4	ENA	SAMEA4345052,SAMEA4344566,SAMEA4344567,SAMEA4344568,SAMEA4344569
399	Yang2017	RFX3_ESAC_TGGCTT20NGA	1004	RFX3	9606	20	CGGAGTCGGCAAGCAGAAGACGGCATACGATTC	AAGCCAGATCGGAAGAGCGTCG	0,1,2,3,4	ENA	SAMEA4345393,SAMEA4344570,SAMEA4344571,SAMEA4344572,SAMEA4344573
400	Yang2017	Rfx3_ESP_TGGGTA20NCG	1005	Rfx3	10090	20	CGGAGTCGGCAAGCAGAAGACGGCATACGATCG	TACCCAGATCGGAAGAGCGTCG	0,1,2,3,4,5	ENA	SAMEA4345402,SAMEA4344574,SAMEA4344575,SAMEA4344576,SAMEA4344577,SAMEA4344578
401	Yang2017	RFX5_ESAI_TGGAGC30NGAT	1006	RFX5	9606	30	CGGAGTCGGCAAGCAGAAGACGGCATACGATATC	GCTCCAGATCGGAAGAGCGTCG	0,1,2,3,4	ENA	SAMEA4345381,SAMEA4344579,SAMEA4344580,SAMEA4344581,SAMEA4344582
402	Yang2017	Rhox11_ESP_TGGCCC20NCG	1007	Rhox11	10090	20	CGGAGTCGGCAAGCAGAAGACGGCATACGATCG	GGGCCAGATCGGAAGAGCGTCG	0,1,2,3,4	ENA	SAMEA4345389,SAMEA4344583,SAMEA4344584,SAMEA4344585,SAMEA4344586
403	Yang2017	RHOXF1_ESAE_TTAGAA20NTA	1008	RHOXF1	9606	20	CGGAGTCGGCAAGCAGAAGACGGCATACGATTA	TTCTAAGATCGGAAGAGCGTCG	0,1,2,3,4	ENA	SAMEA4345444,SAMEA4344587,SAMEA4344588,SAMEA4344589,SAMEA4344590
403	Yang2017	RHOXF1_ESAI_TGGATG30NTAT	1009	RHOXF1	9606	30	CGGAGTCGGCAAGCAGAAGACGGCATACGATATA	CATCCAGATCGGAAGAGCGTCG	0,1,2,3,4	ENA	SAMEA4345384,SAMEA4344591,SAMEA4344592,SAMEA4344593,SAMEA4344594
404	Yang2017	RORA_ESAI_TCTGTA30NTGG	1010	RORA	9606	30	CGGAGTCGGCAAGCAGAAGACGGCATACGATCCA	TACAGAGATCGGAAGAGCGTCG	0,1,2,3,4	ENA	SAMEA4345288,SAMEA4344595,SAMEA4344596,SAMEA4344597,SAMEA4344598
405	Yang2017	RUNX2_ESAI_TACCTA40NTCC	1011	RUNX2	9606	40	CGGAGTCGGCAAGCAGAAGACGGCATACGATGGA	TAGGTAGATCGGAAGAGCGTCG	0,1,2,3,4	ENA	SAMEA4345089,SAMEA4344599,SAMEA4344600,SAMEA4344601,SAMEA4344602
406	Yang2017	RUNX3_ESAE_TCTCCC20NGA	1012	RUNX3	9606	20	CGGAGTCGGCAAGCAGAAGACGGCATACGATTC	GGGAGAGATCGGAAGAGCGTCG	0,1,2,3,4	ENA	SAMEA4345281,SAMEA4344603,SAMEA4344604,SAMEA4344605,SAMEA4344606
406	Yang2017	RUNX3_ESAI_TACGGA30NGGC	1013	RUNX3	9606	30	CGGAGTCGGCAAGCAGAAGACGGCATACGATGCC	TCCGTAGATCGGAAGAGCGTCG	0,1,2,3,4	ENA	SAMEA4345093,SAMEA4344607,SAMEA4344608,SAMEA4344609,SAMEA4344610
53	Yang2017	RXRA_ESAH_TCACGT30NGCA	1014	RXRA	9606	30	CGGAGTCGGCAAGCAGAAGACGGCATACGATTGC	ACGTGAGATCGGAAGAGCGTCG	0,1,2,3,4	ENA	SAMEA4345190,SAMEA4344611,SAMEA4344612,SAMEA4344613,SAMEA4344614
53	Yang2017	RXRA_ESAI_TCTACA40NCAG	1015	RXRA	9606	40	CGGAGTCGGCAAGCAGAAGACGGCATACGATCTG	TGTAGAGATCGGAAGAGCGTCG	0,1,2,3,4	ENA	SAMEA4345275,SAMEA4344615,SAMEA4344616,SAMEA4344617,SAMEA4344618
407	Yang2017	Rxra_EST_AAGAC14N	1016	Rxra	10090	14	CGGAGTCGGCAAGCAGAAGACGGCATACGAT	GTCTTGATCGGAAGAGCGTCG	0,1,2,3,4	ENA	SAMEA4345022,SAMEA4344619,SAMEA4344620,SAMEA4344621,SAMEA4344622
408	Yang2017	Rxrb_EST_CAATT14N	1017	Rxrb	10090	14	CGGAGTCGGCAAGCAGAAGACGGCATACGAT	AATTGGATCGGAAGAGCGTCG	0,1,2,3,4	ENA	SAMEA4345030,SAMEA4344623,SAMEA4344624,SAMEA4344625,SAMEA4344626
409	Yang2017	RXRB_ESY_TGAGCA20NGA	1018	RXRB	9606	20	CGGAGTCGGCAAGCAGAAGACGGCATACGATTC	TGCTCAGATCGGAAGAGCGTCG	0,1,2,3,4	ENA	SAMEA4345318,SAMEA4344627,SAMEA4344628,SAMEA4344629,SAMEA4344630
410	Yang2017	RXRG_ESAD_TTCTCT20NTA	1019	RXRG	9606	20	CGGAGTCGGCAAGCAGAAGACGGCATACGATTA	AGAGAAGATCGGAAGAGCGTCG	0,1,2,3,4	ENA	SAMEA4345455,SAMEA4344631,SAMEA4344632,SAMEA4344633,SAMEA4344634
410	Yang2017	RXRG_ESY_TGGAAT20NGA	1020	RXRG	9606	20	CGGAGTCGGCAAGCAGAAGACGGCATACGATTC	ATTCCAGATCGGAAGAGCGTCG	0,2,3,4	ENA	SAMEA4345375,SAMEA4344635,SAMEA4344636,SAMEA4344637
411	Yang2017	SCRT1_ESY_TCTTAG20NATG	1021	SCRT1	9606	20	CGGAGTCGGCAAGCAGAAGACGGCATACGATCAT	CTAAGAGATCGGAAGAGCGTCG	0,1,2,3,4	ENA	SAMEA4345290,SAMEA4344638,SAMEA4344639,SAMEA4344640,SAMEA4344641
412	Yang2017	SCRT2_ESY_TGGGCG20NCGT	1022	SCRT2	9606	20	CGGAGTCGGCAAGCAGAAGACGGCATACGATACG	CGCCCAGATCGGAAGAGCGTCG	0,1,2,4	ENA	SAMEA4345396,SAMEA4344642,SAMEA4344643,SAMEA4344644
413	Yang2017	SHOX_ESAC_TAAGGT20NGGA	1023	SHOX	9606	20	CGGAGTCGGCAAGCAGAAGACGGCATACGATTCC	ACCTTAGATCGGAAGAGCGTCG	0,1,2,3,4	ENA	SAMEA4345058,SAMEA4344645,SAMEA4344646,SAMEA4344647,SAMEA4344648
414	Yang2017	SHOX2_ESY_TACGTC20NTGC	1024	SHOX2	9606	20	CGGAGTCGGCAAGCAGAAGACGGCATACGATGCA	GACGTAGATCGGAAGAGCGTCG	0,1,2,3,4	ENA	SAMEA4345095,SAMEA4344649,SAMEA4344650,SAMEA4344651,SAMEA4344652
415	Yang2017	Shox2_ESZ_TCCCAG20NACC	1025	Shox2	10090	20	CGGAGTCGGCAAGCAGAAGACGGCATACGATGGT	CTGGGAGATCGGAAGAGCGTCG	0,1,2,3,4	ENA	SAMEA4345215,SAMEA4344653,SAMEA4344654,SAMEA4344655,SAMEA4344656
416	Yang2017	SMAD3_ESAC_TGGGTA20NGA	1026	SMAD3	9606	20	CGGAGTCGGCAAGCAGAAGACGGCATACGATTC	TACCCAGATCGGAAGAGCGTCG	0,1,2,3,4	ENA	SAMEA4345403,SAMEA4344657,SAMEA4344658,SAMEA4344659,SAMEA4344660
417	Yang2017	Sox1_ESAC_TGTCTA20NTCG	1027	Sox1	10090	20	CGGAGTCGGCAAGCAGAAGACGGCATACGATCGA	TAGACAGATCGGAAGAGCGTCG	0,1,2,3,4	ENA	SAMEA4345426,SAMEA4344661,SAMEA4344662,SAMEA4344663,SAMEA4344664
55	Yang2017	SOX10_ESAF_TGATTT20NTTA	1028	SOX10	9606	20	CGGAGTCGGCAAGCAGAAGACGGCATACGATTAA	AAATCAGATCGGAAGAGCGTCG	0,1,2,3,4	ENA	SAMEA4345334,SAMEA4344665,SAMEA4344666,SAMEA4344667,SAMEA4344668
418	Yang2017	Sox10_ESP_TGCTGT20NCG	1029	Sox10	10090	20	CGGAGTCGGCAAGCAGAAGACGGCATACGATCG	ACAGCAGATCGGAAGAGCGTCG	0,1,2,3,4,5	ENA	SAMEA4345370,SAMEA4344669,SAMEA4344670,SAMEA4344671,SAMEA4344672,SAMEA4344673
419	Yang2017	Sox11_ESAF_TCTTCT20NGA	1030	Sox11	10090	20	CGGAGTCGGCAAGCAGAAGACGGCATACGATTC	AGAAGAGATCGGAAGAGCGTCG	0,1,2,3,4	ENA	SAMEA4345292,SAMEA4344674,SAMEA4344675,SAMEA4344676,SAMEA4344677
420	Yang2017	SOX14_ESAH_TACCTA30NTCC	1031	SOX14	9606	30	CGGAGTCGGCAAGCAGAAGACGGCATACGATGGA	TAGGTAGATCGGAAGAGCGTCG	0,1,2,3,4	ENA	SAMEA4345088,SAMEA4344678,SAMEA4344679,SAMEA4344680,SAMEA4344681
56	Yang2017	SOX15_ESAF_TGTTCA20NCTG	1032	SOX15	9606	20	CGGAGTCGGCAAGCAGAAGACGGCATACGATCAG	TGAACAGATCGGAAGAGCGTCG	0,1,2,3,4	ENA	SAMEA4345434,SAMEA4344682,SAMEA4344683,SAMEA4344684,SAMEA4344685
421	Yang2017	Sox17_ESAF_TATTGT20NGTG	1033	Sox17	10090	20	CGGAGTCGGCAAGCAGAAGACGGCATACGATCAC	ACAATAGATCGGAAGAGCGTCG	0,1,2,3,4	ENA	SAMEA4345171,SAMEA4344686,SAMEA4344687,SAMEA4344688,SAMEA4344689
422	Yang2017	SOX18_ESAE_TGTGTC20NTGG	1034	SOX18	9606	20	CGGAGTCGGCAAGCAGAAGACGGCATACGATCCA	GACACAGATCGGAAGAGCGTCG	0,1,2,3,4	ENA	SAMEA4345432,SAMEA4344690,SAMEA4344691,SAMEA4344692,SAMEA4344693
58	Yang2017	SOX2_ESAC_TAGTAA20NATT	1035	SOX2	9606	20	CGGAGTCGGCAAGCAGAAGACGGCATACGATAAT	TTACTAGATCGGAAGAGCGTCG	0,1,2,3,4	ENA	SAMEA4345138,SAMEA4344694,SAMEA4344695,SAMEA4344696,SAMEA4344697
58	Yang2017	SOX2_ESAC_TCCCCT20NCCC	1036	SOX2	9606	20	CGGAGTCGGCAAGCAGAAGACGGCATACGATGGG	AGGGGAGATCGGAAGAGCGTCG	0,1,2,3,4	ENA	SAMEA4345216,SAMEA4344698,SAMEA4344699,SAMEA4344700,SAMEA4344701
58	Yang2017	SOX2_ESAF_TGAATA20NTAA	1037	SOX2	9606	20	CGGAGTCGGCAAGCAGAAGACGGCATACGATTTA	TATTCAGATCGGAAGAGCGTCG	0,1,2,3,4	ENA	SAMEA4345305,SAMEA4344702,SAMEA4344703,SAMEA4344704,SAMEA4344705
423	Yang2017	SOX21_ESAI_TCAAAA40NAAA	1038	SOX21	9606	40	CGGAGTCGGCAAGCAGAAGACGGCATACGATTTT	TTTTGAGATCGGAAGAGCGTCG	0,1,2,3,4	ENA	SAMEA4345178,SAMEA4344706,SAMEA4344707,SAMEA4344708,SAMEA4344709
424	Yang2017	Sox3_ESQ_TGGGGT20NCG	1039	Sox3	10090	20	CGGAGTCGGCAAGCAGAAGACGGCATACGATCG	ACCCCAGATCGGAAGAGCGTCG	0,1,2,3,4	ENA	SAMEA4345399,SAMEA4344710,SAMEA4344711,SAMEA4344712,SAMEA4344713
425	Yang2017	SOX4_ESAH_TATCGC30NGCG	1040	SOX4	9606	30	CGGAGTCGGCAAGCAGAAGACGGCATACGATCGC	GCGATAGATCGGAAGAGCGTCG	0,1,2,3,4	ENA	SAMEA4345159,SAMEA4344714,SAMEA4344715,SAMEA4344716,SAMEA4344717
426	Yang2017	SOX7_ESAF_TGAGGC20NGGA	1041	SOX7	9606	20	CGGAGTCGGCAAGCAGAAGACGGCATACGATTCC	GCCTCAGATCGGAAGAGCGTCG	0,1,2,3,4	ENA	SAMEA4345321,SAMEA4344718,SAMEA4344719,SAMEA4344720,SAMEA4344721
427	Yang2017	SOX8_ESAE_TGTCTA20NTCG	1042	SOX8	9606	20	CGGAGTCGGCAAGCAGAAGACGGCATACGATCGA	TAGACAGATCGGAAGAGCGTCG	0,1,2,3,4	ENA	SAMEA4345426,SAMEA4344722,SAMEA4344723,SAMEA4344724,SAMEA4344725
427	Yang2017	SOX8_ESAI_TCTTTC30NTTG	1043	SOX8	9606	30	CGGAGTCGGCAAGCAGAAGACGGCATACGATCAA	GAAAGAGATCGGAAGAGCGTCG	0,1,2,3,4	ENA	SAMEA4345298,SAMEA4344726,SAMEA4344727,SAMEA4344728,SAMEA4344729
428	Yang2017	SOX9_ESW_TGGGGT20NGGT	1044	SOX9	9606	20	CGGAGTCGGCAAGCAGAAGACGGCATACGATACC	ACCCCAGATCGGAAGAGCGTCG	0,1,2,3,4	ENA	SAMEA4345401,SAMEA4344730,SAMEA4344731,SAMEA4344732,SAMEA4344733
429	Yang2017	SP4_ESAE_TTATGT20NGTA	1045	SP4	9606	20	CGGAGTCGGCAAGCAGAAGACGGCATACGATTAC	ACATAAGATCGGAAGAGCGTCG	0,1,2,3,4	ENA	SAMEA4345446,SAMEA4344734,SAMEA4344735,SAMEA4344736,SAMEA4344737
430	Yang2017	SP8_ESY_TGCTCG20NCTC	1046	SP8	9606	20	CGGAGTCGGCAAGCAGAAGACGGCATACGATGAG	CGAGCAGATCGGAAGAGCGTCG	0,1,2,3,4	ENA	SAMEA4345367,SAMEA4344738,SAMEA4344739,SAMEA4344740,SAMEA4344741
431	Yang2017	SPDEF_ESAD_TCATTG20NCG	1047	SPDEF	9606	20	CGGAGTCGGCAAGCAGAAGACGGCATACGATCG	CAATGAGATCGGAAGAGCGTCG	0,1,2,3,4	ENA	SAMEA4345204,SAMEA4344742,SAMEA4344743,SAMEA4344744,SAMEA4344745
431	Yang2017	SPDEF_ESAD_TCGCTG20NTCT	1048	SPDEF	9606	20	CGGAGTCGGCAAGCAGAAGACGGCATACGATAGA	CAGCGAGATCGGAAGAGCGTCG	0,1,2,3,4	ENA	SAMEA4345251,SAMEA4344746,SAMEA4344747,SAMEA4344748,SAMEA4344749
432	Yang2017	SPI1_ESAD_TCCCCT20NCG	1049	SPI1	9606	20	CGGAGTCGGCAAGCAGAAGACGGCATACGATCG	AGGGGAGATCGGAAGAGCGTCG	0,1,2,3,4	ENA	SAMEA4345217,SAMEA4344750,SAMEA4344751,SAMEA4344752,SAMEA4344753
433	Yang2017	SPIC_ESAD_TAGGCA20NCG	1050	SPIC	9606	20	CGGAGTCGGCAAGCAGAAGACGGCATACGATCG	TGCCTAGATCGGAAGAGCGTCG	0,1,2,3,4	ENA	SAMEA4345132,SAMEA4344754,SAMEA4344755,SAMEA4344756,SAMEA4344757
434	Yang2017	Spic_ESZ_TATAGA20NCG	1051	Spic	10090	20	CGGAGTCGGCAAGCAGAAGACGGCATACGATCG	TCTATAGATCGGAAGAGCGTCG	0,1,2,3,4	ENA	SAMEA4345151,SAMEA4344758,SAMEA4344759,SAMEA4344760,SAMEA4344761
435	Yang2017	Srebf1_ESZ_TACATT20NCG	1052	Srebf1	10090	20	CGGAGTCGGCAAGCAGAAGACGGCATACGATCG	AATGTAGATCGGAAGAGCGTCG	0,1,2,3,4	ENA	SAMEA4345077,SAMEA4344762,SAMEA4344763,SAMEA4344764,SAMEA4344765
436	Yang2017	SREBF2_ESY_TGAGAT20NGA	1053	SREBF2	9606	20	CGGAGTCGGCAAGCAGAAGACGGCATACGATTC	ATCTCAGATCGGAAGAGCGTCG	0,1,2,3,4	ENA	SAMEA4345316,SAMEA4344766,SAMEA4344767,SAMEA4344768,SAMEA4344769
437	Yang2017	SRF_ESW_TGGAAT20NAAT	1054	SRF	9606	20	CGGAGTCGGCAAGCAGAAGACGGCATACGATATT	ATTCCAGATCGGAAGAGCGTCG	0,1,3,4	ENA	SAMEA4345374,SAMEA4344770,SAMEA4344771,SAMEA4344772
437	Yang2017	SRF_ESY_TGAACG20NGA	1055	SRF	9606	20	CGGAGTCGGCAAGCAGAAGACGGCATACGATTC	CGTTCAGATCGGAAGAGCGTCG	0,1,2,3,4	ENA	SAMEA4345301,SAMEA4344773,SAMEA4344774,SAMEA4344775,SAMEA4344776
62	Yang2017	SRY_ESAH_TACTGC30NGTC	1056	SRY	9606	30	CGGAGTCGGCAAGCAGAAGACGGCATACGATGAC	GCAGTAGATCGGAAGAGCGTCG	0,1,2,3,4	ENA	SAMEA4345104,SAMEA4344777,SAMEA4344778,SAMEA4344779,SAMEA4344780
438	Yang2017	T_ESW_TGGGCG20NCGT	1057	TBXT	9606	20	CGGAGTCGGCAAGCAGAAGACGGCATACGATACG	CGCCCAGATCGGAAGAGCGTCG	0,1,2,3,4	ENA	SAMEA4345396,SAMEA4344781,SAMEA4344782,SAMEA4344783,SAMEA4344784
439	Yang2017	TBR1_ESAE_TTGCAC20NACT	1058	TBR1	9606	20	CGGAGTCGGCAAGCAGAAGACGGCATACGATAGT	GTGCAAGATCGGAAGAGCGTCG	0,1,2,3,4	ENA	SAMEA4345458,SAMEA4344785,SAMEA4344786,SAMEA4344787,SAMEA4344788
440	Yang2017	TBR1_ESZ_TCACAC20NACA	1059	Tbr1	10090	20	CGGAGTCGGCAAGCAGAAGACGGCATACGATTGT	GTGTGAGATCGGAAGAGCGTCG	0,1,2,3,4	ENA	SAMEA4345186,SAMEA4344789,SAMEA4344790,SAMEA4344791,SAMEA4344792
441	Yang2017	TBX1_ESAI_TACGGA40NGGC	1060	TBX1	9606	40	CGGAGTCGGCAAGCAGAAGACGGCATACGATGCC	TCCGTAGATCGGAAGAGCGTCG	0,1,2,3,4	ENA	SAMEA4345094,SAMEA4344793,SAMEA4344794,SAMEA4344795,SAMEA4344796
442	Yang2017	TBX15_ESAI_TACGTC40NTGC	1061	TBX15	9606	40	CGGAGTCGGCAAGCAGAAGACGGCATACGATGCA	GACGTAGATCGGAAGAGCGTCG	0,1,2,3,4	ENA	SAMEA4345096,SAMEA4344797,SAMEA4344798,SAMEA4344799,SAMEA4344800
443	Yang2017	TBX19_ESAI_TACTAT40NATC	1062	TBX19	9606	40	CGGAGTCGGCAAGCAGAAGACGGCATACGATGAT	ATAGTAGATCGGAAGAGCGTCG	0,1,2,3,4	ENA	SAMEA4345098,SAMEA4344801,SAMEA4344802,SAMEA4344803,SAMEA4344804
444	Yang2017	TBX2_ESAF_TCTATG20NTAG	1063	TBX2	9606	20	CGGAGTCGGCAAGCAGAAGACGGCATACGATCTA	CATAGAGATCGGAAGAGCGTCG	0,1,2,3,4	ENA	SAMEA4345277,SAMEA4344805,SAMEA4344806,SAMEA4344807,SAMEA4344808
445	Yang2017	TBX20_ESAE_TCTTCT20NCTG	1064	TBX20	9606	20	CGGAGTCGGCAAGCAGAAGACGGCATACGATCAG	AGAAGAGATCGGAAGAGCGTCG	0,1,2,3,4	ENA	SAMEA4345291,SAMEA4344809,SAMEA4344810,SAMEA4344811,SAMEA4344812
445	Yang2017	TBX20_ESAI_TACTCA40NCTC	1065	TBX20	9606	40	CGGAGTCGGCAAGCAGAAGACGGCATACGATGAG	TGAGTAGATCGGAAGAGCGTCG	0,1,2,3,4	ENA	SAMEA4345101,SAMEA4344813,SAMEA4344814,SAMEA4344815,SAMEA4344816
446	Yang2017	TBX21_ESAD_TGGTCT20NCTT	1066	TBX21	9606	20	CGGAGTCGGCAAGCAGAAGACGGCATACGATAAG	AGACCAGATCGGAAGAGCGTCG	0,1,2,3,4	ENA	SAMEA4345406,SAMEA4344817,SAMEA4344818,SAMEA4344819,SAMEA4344820
446	Yang2017	TBX21_ESAI_TACTGC40NGTC	1067	TBX21	9606	40	CGGAGTCGGCAAGCAGAAGACGGCATACGATGAC	GCAGTAGATCGGAAGAGCGTCG	0,1,2,3,4	ENA	SAMEA4345105,SAMEA4344821,SAMEA4344822,SAMEA4344823,SAMEA4344824
447	Yang2017	TBX4_ESAI_TACTTG40NTTC	1068	TBX4	9606	40	CGGAGTCGGCAAGCAGAAGACGGCATACGATGAA	CAAGTAGATCGGAAGAGCGTCG	0,1,2,3,4	ENA	SAMEA4345107,SAMEA4344825,SAMEA4344826,SAMEA4344827,SAMEA4344828
448	Yang2017	TBX5_ESAI_TAGAAC40NAAT	1069	TBX5	9606	40	CGGAGTCGGCAAGCAGAAGACGGCATACGATATT	GTTCTAGATCGGAAGAGCGTCG	0,1,2,3,4	ENA	SAMEA4345110,SAMEA4344829,SAMEA4344830,SAMEA4344831,SAMEA4344832
449	Yang2017	Tcf21_ESZ_TCCGTG20NTGC	1070	Tcf21	10090	20	CGGAGTCGGCAAGCAGAAGACGGCATACGATGCA	CACGGAGATCGGAAGAGCGTCG	0,1,2,3,4	ENA	SAMEA4345228,SAMEA4344833,SAMEA4344834,SAMEA4344835,SAMEA4344836
450	Yang2017	TCF3_ESY_TACCCG20NCCC	1071	TCF3	9606	20	CGGAGTCGGCAAGCAGAAGACGGCATACGATGGG	CGGGTAGATCGGAAGAGCGTCG	0,1,2,3,4	ENA	SAMEA4345081,SAMEA4344837,SAMEA4344838,SAMEA4344839,SAMEA4344840
451	Yang2017	TCF4_ESAE_TTGCCG20NCCT	1072	TCF4	9606	20	CGGAGTCGGCAAGCAGAAGACGGCATACGATAGG	CGGCAAGATCGGAAGAGCGTCG	0,1,2,3,4	ENA	SAMEA4345460,SAMEA4344841,SAMEA4344842,SAMEA4344843,SAMEA4344844
451	Yang2017	TCF4_ESW_TGCGAA20NGA	1073	TCF4	9606	20	CGGAGTCGGCAAGCAGAAGACGGCATACGATTC	TTCGCAGATCGGAAGAGCGTCG	0,1,2,3,4	ENA	SAMEA4345354,SAMEA4344845,SAMEA4344846,SAMEA4344847,SAMEA4344848
452	Yang2017	Tcf7_ESAC_TATATC20NCG	1074	Tcf7	10090	20	CGGAGTCGGCAAGCAGAAGACGGCATACGATCG	GATATAGATCGGAAGAGCGTCG	0,1,2,3,4	ENA	SAMEA4345153,SAMEA4344849,SAMEA4344850,SAMEA4344851,SAMEA4344852
453	Yang2017	TCF7L1_ESAD_TGGACA20NCAT	1075	TCF7L1	9606	20	CGGAGTCGGCAAGCAGAAGACGGCATACGATATG	TGTCCAGATCGGAAGAGCGTCG	0,1,2,3,4	ENA	SAMEA4345377,SAMEA4344853,SAMEA4344854,SAMEA4344855,SAMEA4344856
454	Yang2017	Tcfap2a_ESP_TGATCC20NCG	1076	Tfap2a	10090	20	CGGAGTCGGCAAGCAGAAGACGGCATACGATCG	GGATCAGATCGGAAGAGCGTCG	0,1,2,3,4	ENA	SAMEA4345328,SAMEA4344857,SAMEA4344858,SAMEA4344859,SAMEA4344860
455	Yang2017	TEAD1_ESW_TCTTAG20NATG	1077	TEAD1	9606	20	CGGAGTCGGCAAGCAGAAGACGGCATACGATCAT	CTAAGAGATCGGAAGAGCGTCG	0,1,2,3,4	ENA	SAMEA4345290,SAMEA4344861,SAMEA4344862,SAMEA4344863,SAMEA4344864
456	Yang2017	TEAD3_ESAI_TATAAG40NAAG	1078	TEAD3	9606	40	CGGAGTCGGCAAGCAGAAGACGGCATACGATCTT	CTTATAGATCGGAAGAGCGTCG	0,1,2,3,4	ENA	SAMEA4345150,SAMEA4344865,SAMEA4344866,SAMEA4344867,SAMEA4344868
457	Yang2017	TEAD4_ESY_TGATTT20NTTA	1079	TEAD4	9606	20	CGGAGTCGGCAAGCAGAAGACGGCATACGATTAA	AAATCAGATCGGAAGAGCGTCG	0,1,2,3,4	ENA	SAMEA4345334,SAMEA4344869,SAMEA4344870,SAMEA4344871,SAMEA4344872
458	Yang2017	TEF_ESQ_TATAAG20NTA	1080	TEF	9606	20	CGGAGTCGGCAAGCAGAAGACGGCATACGATTA	CTTATAGATCGGAAGAGCGTCG	0,1,2,3,4	ENA	SAMEA4345149,SAMEA4344873,SAMEA4344874,SAMEA4344875,SAMEA4344876
458	Yang2017	TEF_ESS_AGGTG14N	1081	TEF	9606	14	CGGAGTCGGCAAGCAGAAGACGGCATACGAT	CACCTGATCGGAAGAGCGTCG	0,3,4	ENA	SAMEA4345028,SAMEA4344877,SAMEA4344878
459	Yang2017	TFAP2A_ESAF_TTGCAC20NTA	1082	TFAP2A	9606	20	CGGAGTCGGCAAGCAGAAGACGGCATACGATTA	GTGCAAGATCGGAAGAGCGTCG	0,1,2,3,4	ENA	SAMEA4345459,SAMEA4344879,SAMEA4344880,SAMEA4344881,SAMEA4344882
460	Yang2017	TFAP2B_ESY_TCGTTA20NTTT	1083	TFAP2B	9606	20	CGGAGTCGGCAAGCAGAAGACGGCATACGATAAA	TAACGAGATCGGAAGAGCGTCG	0,1,2,3,4	ENA	SAMEA4345269,SAMEA4344883,SAMEA4344884,SAMEA4344885,SAMEA4344886
461	Yang2017	TFAP2C_ESAE_TGTCGT20NGCG	1084	TFAP2C	9606	20	CGGAGTCGGCAAGCAGAAGACGGCATACGATCGC	ACGACAGATCGGAAGAGCGTCG	0,1,2,3,4	ENA	SAMEA4345425,SAMEA4344887,SAMEA4344888,SAMEA4344889,SAMEA4344890
461	Yang2017	TFAP2C_ESY_TCTACA20NCAG	1085	TFAP2C	9606	20	CGGAGTCGGCAAGCAGAAGACGGCATACGATCTG	TGTAGAGATCGGAAGAGCGTCG	0,1,2,3,4	ENA	SAMEA4345274,SAMEA4344891,SAMEA4344892,SAMEA4344893,SAMEA4344894
462	Yang2017	TFAP4_ESAC_TCACGT20NGCA	1086	TFAP4	9606	20	CGGAGTCGGCAAGCAGAAGACGGCATACGATTGC	ACGTGAGATCGGAAGAGCGTCG	0,1,2,3,4	ENA	SAMEA4345189,SAMEA4344895,SAMEA4344896,SAMEA4344897,SAMEA4344898
462	Yang2017	TFAP4_ESS_CATTG14N	1087	TFAP4	9606	14	CGGAGTCGGCAAGCAGAAGACGGCATACGAT	CAATGGATCGGAAGAGCGTCG	0,1,2,3,4	ENA	SAMEA4345033,SAMEA4344899,SAMEA4344900,SAMEA4344901,SAMEA4344902
463	Yang2017	TFCP2_ESAD_TAGATA20NCG	1088	TFCP2	9606	20	CGGAGTCGGCAAGCAGAAGACGGCATACGATCG	TATCTAGATCGGAAGAGCGTCG	0,1,2,3,4	ENA	SAMEA4345117,SAMEA4344903,SAMEA4344904,SAMEA4344905,SAMEA4344906
66	Yang2017	TFE3_ESQ_TACCGT20NTA	1089	TFE3	9606	20	CGGAGTCGGCAAGCAGAAGACGGCATACGATTA	ACGGTAGATCGGAAGAGCGTCG	0,1,2,3,4	ENA	SAMEA4345085,SAMEA4344907,SAMEA4344908,SAMEA4344909,SAMEA4344910
464	Yang2017	TFEB_ESW_TAGTTT20NCG	1090	TFEB	9606	20	CGGAGTCGGCAAGCAGAAGACGGCATACGATCG	AAACTAGATCGGAAGAGCGTCG	0,2,3,4	ENA	SAMEA4345144,SAMEA4344911,SAMEA4344912,SAMEA4344913
465	Yang2017	TFEC_ESAF_TAGTGG20NGTT	1091	TFEC	9606	20	CGGAGTCGGCAAGCAGAAGACGGCATACGATAAC	CCACTAGATCGGAAGAGCGTCG	0,1,2,3,4	ENA	SAMEA4345143,SAMEA4344914,SAMEA4344915,SAMEA4344916,SAMEA4344917
466	Yang2017	TGIF1_ESY_TATGGG20NGGG	1092	TGIF1	9606	20	CGGAGTCGGCAAGCAGAAGACGGCATACGATCCC	CCCATAGATCGGAAGAGCGTCG	0,1,2,3,4	ENA	SAMEA4345166,SAMEA4344918,SAMEA4344919,SAMEA4344920,SAMEA4344921
467	Yang2017	TGIF2_ESAI_TGAACG30NCAA	1093	TGIF2	9606	30	CGGAGTCGGCAAGCAGAAGACGGCATACGATTTG	CGTTCAGATCGGAAGAGCGTCG	0,1,2,3,4	ENA	SAMEA4345302,SAMEA4344922,SAMEA4344923,SAMEA4344924,SAMEA4344925
468	Yang2017	TGIF2LX_ESAE_TGATAA20NATA	1094	TGIF2LX	9606	20	CGGAGTCGGCAAGCAGAAGACGGCATACGATTAT	TTATCAGATCGGAAGAGCGTCG	0,1,2,3,4	ENA	SAMEA4345326,SAMEA4344926,SAMEA4344927,SAMEA4344928,SAMEA4344929
469	Yang2017	THRA_ESAI_TCGGCC40NCGT	1095	THRA	9606	40	CGGAGTCGGCAAGCAGAAGACGGCATACGATACG	GGCCGAGATCGGAAGAGCGTCG	0,1,2,3,4	ENA	SAMEA4345255,SAMEA4344930,SAMEA4344931,SAMEA4344932,SAMEA4344933
470	Yang2017	THRB_ESAI_TGGCAA30NACT	1096	THRB	9606	30	CGGAGTCGGCAAGCAGAAGACGGCATACGATAGT	TTGCCAGATCGGAAGAGCGTCG	0,1,2,3,4	ENA	SAMEA4345387,SAMEA4344934,SAMEA4344935,SAMEA4344936,SAMEA4344937
471	Yang2017	UNCX_ESAF_TGCAAG20NGA	1097	UNCX	9606	20	CGGAGTCGGCAAGCAGAAGACGGCATACGATTC	CTTGCAGATCGGAAGAGCGTCG	0,1,2,3,4	ENA	SAMEA4345337,SAMEA4344938,SAMEA4344939,SAMEA4344940,SAMEA4344941
472	Yang2017	USF1_ESZ_TGACGA20NGCA	1098	USF1	9606	20	CGGAGTCGGCAAGCAGAAGACGGCATACGATTGC	TCGTCAGATCGGAAGAGCGTCG	0,1,2,3,4	ENA	SAMEA4345310,SAMEA4344946,SAMEA4344947,SAMEA4344948,SAMEA4344949
473	Yang2017	VAX1_ESZ_TGCCAT20NACC	1099	VAX1	9606	20	CGGAGTCGGCAAGCAGAAGACGGCATACGATGGT	ATGGCAGATCGGAAGAGCGTCG	0,1,2,3,4	ENA	SAMEA4345345,SAMEA4344950,SAMEA4344951,SAMEA4344952,SAMEA4344953
474	Yang2017	VAX2_ESAF_TGGTAG20NATT	1100	VAX2	9606	20	CGGAGTCGGCAAGCAGAAGACGGCATACGATAAT	CTACCAGATCGGAAGAGCGTCG	0,1,2,3,4	ENA	SAMEA4345404,SAMEA4344954,SAMEA4344955,SAMEA4344956,SAMEA4344957
68	Yang2017	VDR_ESAC_TATTGT20NCG	1101	VDR	9606	20	CGGAGTCGGCAAGCAGAAGACGGCATACGATCG	ACAATAGATCGGAAGAGCGTCG	0,1,2,3,4	ENA	SAMEA4345170,SAMEA4344958,SAMEA4344959,SAMEA4344960,SAMEA4344961
475	Yang2017	Vdr_ESZ_TCCGCA20NCG	1102	Vdr	10090	20	CGGAGTCGGCAAGCAGAAGACGGCATACGATCG	TGCGGAGATCGGAAGAGCGTCG	0,1,2,3,4	ENA	SAMEA4345224,SAMEA4344962,SAMEA4344963,SAMEA4344964,SAMEA4344965
476	Yang2017	VENTX_ESAI_TGAAGT30NGAA	1103	VENTX	9606	30	CGGAGTCGGCAAGCAGAAGACGGCATACGATTTC	ACTTCAGATCGGAAGAGCGTCG	0,1,2,3,4	ENA	SAMEA4345303,SAMEA4344966,SAMEA4344967,SAMEA4344968,SAMEA4344969
70	Yang2017	VSX1_ESAE_TCGGGG20NGGT	1104	VSX1	9606	20	CGGAGTCGGCAAGCAGAAGACGGCATACGATACC	CCCCGAGATCGGAAGAGCGTCG	0,1,2,3,4	ENA	SAMEA4345257,SAMEA4344970,SAMEA4344971,SAMEA4344972,SAMEA4344973
477	Yang2017	Vsx1_ESP_TGCAGA20NCG	1105	Vsx1	10090	20	CGGAGTCGGCAAGCAGAAGACGGCATACGATCG	TCTGCAGATCGGAAGAGCGTCG	0,1,2,3,4	ENA	SAMEA4345340,SAMEA4344974,SAMEA4344975,SAMEA4344976,SAMEA4344977
70	Yang2017	VSX1_ESZ_TGGTTC20NTTT	1106	VSX1	9606	20	CGGAGTCGGCAAGCAGAAGACGGCATACGATAAA	GAACCAGATCGGAAGAGCGTCG	0,1,2,3,4	ENA	SAMEA4345412,SAMEA4344978,SAMEA4344979,SAMEA4344980,SAMEA4344981
478	Yang2017	VSX2_ESZ_TCTCCC20NCCG	1107	VSX2	9606	20	CGGAGTCGGCAAGCAGAAGACGGCATACGATCGG	GGGAGAGATCGGAAGAGCGTCG	0,1,2,3,4	ENA	SAMEA4345280,SAMEA4344982,SAMEA4344983,SAMEA4344984,SAMEA4344985
479	Yang2017	XBP1_ESAC_TGTTCA20NGA	1108	XBP1	9606	20	CGGAGTCGGCAAGCAGAAGACGGCATACGATTC	TGAACAGATCGGAAGAGCGTCG	0,1,2,3,4	ENA	SAMEA4345435,SAMEA4344986,SAMEA4344987,SAMEA4344988,SAMEA4344989
71	Yang2017	YY1_ESAC_TCCGGC20NCG	1109	YY1	9606	20	CGGAGTCGGCAAGCAGAAGACGGCATACGATCG	GCCGGAGATCGGAAGAGCGTCG	0,1,2,3,4	ENA	SAMEA4345225,SAMEA4344990,SAMEA4344991,SAMEA4344992,SAMEA4344993
480	Yang2017	YY2_ESAE_TGAGCA20NGA	1110	YY2	9606	20	CGGAGTCGGCAAGCAGAAGACGGCATACGATTC	TGCTCAGATCGGAAGAGCGTCG	0,1,2,3,4	ENA	SAMEA4345318,SAMEA4344994,SAMEA4344995,SAMEA4344996,SAMEA4344997
480	Yang2017	YY2_ESY_TCTTTC20NTTG	1111	YY2	9606	20	CGGAGTCGGCAAGCAGAAGACGGCATACGATCAA	GAAAGAGATCGGAAGAGCGTCG	0,1,2,3,4	ENA	SAMEA4345297,SAMEA4344998,SAMEA4344999,SAMEA4345000,SAMEA4345001
481	Yang2017	ZBED1_ESW_TAATAG20NCG	1112	ZBED1	9606	20	CGGAGTCGGCAAGCAGAAGACGGCATACGATCG	CTATTAGATCGGAAGAGCGTCG	0,1,2,3,4	ENA	SAMEA4345063,SAMEA4345002,SAMEA4345003,SAMEA4345004,SAMEA4345005
482	Yang2017	ZBTB49_ESAC_TCTAAT20NGA	1113	ZBTB49	9606	20	CGGAGTCGGCAAGCAGAAGACGGCATACGATTC	ATTAGAGATCGGAAGAGCGTCG	0,1,2,3,4	ENA	SAMEA4345272,SAMEA4345006,SAMEA4345007,SAMEA4345008,SAMEA4345009
483	Yang2017	ZBTB7A_ESW_TGAATA20NGA	1114	ZBTB7A	9606	20	CGGAGTCGGCAAGCAGAAGACGGCATACGATTC	TATTCAGATCGGAAGAGCGTCG	0,1,2,3,4	ENA	SAMEA4345304,SAMEA4345010,SAMEA4345011,SAMEA4345012,SAMEA4345013
484	Yang2017	ZBTB7B_ESAC_TAGCCT20NCG	1115	ZBTB7B	9606	20	CGGAGTCGGCAAGCAGAAGACGGCATACGATCG	AGGCTAGATCGGAAGAGCGTCG	0,1,2,3,4	ENA	SAMEA4345121,SAMEA4345014,SAMEA4345015,SAMEA4345016,SAMEA4345017
485	Yang2017	ZBTB7C_ESAI_TCGCCA40NCCT	1116	ZBTB7C	9606	40	CGGAGTCGGCAAGCAGAAGACGGCATACGATAGG	TGGCGAGATCGGAAGAGCGTCG	0,1,2,3,4	ENA	SAMEA4345247,SAMEA4345018,SAMEA4345019,SAMEA4345020,SAMEA4345021
486	Yang2017	Zfp652_ESZ_TACGAG20NCG	1117	Zfp652	10090	20	CGGAGTCGGCAAGCAGAAGACGGCATACGATCG	CTCGTAGATCGGAAGAGCGTCG	0,1,2,3,4	ENA	SAMEA4345091,SAMEA4345463,SAMEA4345464,SAMEA4345465,SAMEA4345466
487	Yang2017	Zfp740_ESZ_TCAACC20NCG	1118	Zfp740	10090	20	CGGAGTCGGCAAGCAGAAGACGGCATACGATCG	GGTTGAGATCGGAAGAGCGTCG	0,1,2,3,4	ENA	SAMEA4345180,SAMEA4345467,SAMEA4345468,SAMEA4345469,SAMEA4345470
488	Yang2017	ZIC1_ESAF_TCGACT20NCAT	1119	ZIC1	9606	20	CGGAGTCGGCAAGCAGAAGACGGCATACGATATG	AGTCGAGATCGGAAGAGCGTCG	0,1,2,3,4	ENA	SAMEA4345238,SAMEA4345471,SAMEA4345472,SAMEA4345473,SAMEA4345474
489	Yang2017	ZIC3_ESAE_TCACGT20NGCA	1120	ZIC3	9606	20	CGGAGTCGGCAAGCAGAAGACGGCATACGATTGC	ACGTGAGATCGGAAGAGCGTCG	0,1,2,3,4	ENA	SAMEA4345189,SAMEA4345475,SAMEA4345476,SAMEA4345477,SAMEA4345478
490	Yang2017	Zic3_ESAF_TCAAAA20NAAA	1121	Zic3	10090	20	CGGAGTCGGCAAGCAGAAGACGGCATACGATTTT	TTTTGAGATCGGAAGAGCGTCG	0,1,2,3,4	ENA	SAMEA4345175,SAMEA4345479,SAMEA4345480,SAMEA4345481,SAMEA4345482
491	Yang2017	ZIC4_ESAC_TGAGGC20NGA	1122	ZIC4	9606	20	CGGAGTCGGCAAGCAGAAGACGGCATACGATTC	GCCTCAGATCGGAAGAGCGTCG	0,1,2,3,4	ENA	SAMEA4345320,SAMEA4345483,SAMEA4345484,SAMEA4345485,SAMEA4345486
492	Yang2017	ZNF143_ESV_TGCAAG20NCG	1123	ZNF143	9606	20	CGGAGTCGGCAAGCAGAAGACGGCATACGATCG	CTTGCAGATCGGAAGAGCGTCG	0,1,2,3,4	ENA	SAMEA4345336,SAMEA4345487,SAMEA4345488,SAMEA4345489,SAMEA4345490
493	Yang2017	ZNF232_ESW_TATCAT20NACG	1124	ZNF232	9606	20	CGGAGTCGGCAAGCAGAAGACGGCATACGATCGT	ATGATAGATCGGAAGAGCGTCG	0,1,2,4	ENA	SAMEA4345155,SAMEA4345491,SAMEA4345492,SAMEA4345493
494	Yang2017	ZNF238_ESAC_TGGTGA20NGA	1125	ZBTB18	9606	20	CGGAGTCGGCAAGCAGAAGACGGCATACGATTC	TCACCAGATCGGAAGAGCGTCG	0,1,2,3,4	ENA	SAMEA4345408,SAMEA4345494,SAMEA4345495,SAMEA4345496,SAMEA4345497
494	Yang2017	ZNF238_ESW_TAGTAA20NATT	1126	ZBTB18	9606	20	CGGAGTCGGCAAGCAGAAGACGGCATACGATAAT	TTACTAGATCGGAAGAGCGTCG	0,1,2,3,4	ENA	SAMEA4345138,SAMEA4345498,SAMEA4345499,SAMEA4345500,SAMEA4345501
78	Yang2017	ZNF282_ESAC_TGCCTG20NGA	1127	ZNF282	9606	20	CGGAGTCGGCAAGCAGAAGACGGCATACGATTC	CAGGCAGATCGGAAGAGCGTCG	0,1,2,3,4	ENA	SAMEA4345350,SAMEA4345502,SAMEA4345503,SAMEA4345504,SAMEA4345505
495	Yang2017	ZNF306_ESAD_TAGGGC20NGGT	1128	ZKSCAN3	9606	20	CGGAGTCGGCAAGCAGAAGACGGCATACGATACC	GCCCTAGATCGGAAGAGCGTCG	0,1,2,3,4	ENA	SAMEA4345136,SAMEA4345506,SAMEA4345507,SAMEA4345508,SAMEA4345509
496	Yang2017	ZNF410_ESAC_TGCACT20NGA	1129	ZNF410	9606	20	CGGAGTCGGCAAGCAGAAGACGGCATACGATTC	AGTGCAGATCGGAAGAGCGTCG	0,1,2,3,4	ENA	SAMEA4345338,SAMEA4345510,SAMEA4345511,SAMEA4345512,SAMEA4345513
497	Yang2017	ZNF435_ESW_TATTTA20NTTG	1130	ZSCAN16	9606	20	CGGAGTCGGCAAGCAGAAGACGGCATACGATCAA	TAAATAGATCGGAAGAGCGTCG	0,1,2,3,4	ENA	SAMEA4345173,SAMEA4345514,SAMEA4345515,SAMEA4345516,SAMEA4345517
498	Yang2017	ZNF524_ESAI_TCTATG40NTAG	1131	ZNF524	9606	40	CGGAGTCGGCAAGCAGAAGACGGCATACGATCTA	CATAGAGATCGGAAGAGCGTCG	0,1,2,3,4	ENA	SAMEA4345278,SAMEA4345518,SAMEA4345519,SAMEA4345520,SAMEA4345521
499	Yang2017	ZNF713_ESAD_TAGGAT20NAGT	1132	ZNF713	9606	20	CGGAGTCGGCAAGCAGAAGACGGCATACGATACT	ATCCTAGATCGGAAGAGCGTCG	0,1,2,3,4	ENA	SAMEA4345129,SAMEA4345522,SAMEA4345523,SAMEA4345524,SAMEA4345525
500	Yang2017	ZNF740_ESAE_TGTGAG20NGA	1133	ZNF740	9606	20	CGGAGTCGGCAAGCAGAAGACGGCATACGATTC	CTCACAGATCGGAAGAGCGTCG	0,1,2,3,4	ENA	SAMEA4345427,SAMEA4345526,SAMEA4345527,SAMEA4345528,SAMEA4345529
500	Yang2017	ZNF740_ESY_TGGTCT20NCTT	1134	ZNF740	9606	20	CGGAGTCGGCAAGCAGAAGACGGCATACGATAAG	AGACCAGATCGGAAGAGCGTCG	0,1,2,4	ENA	SAMEA4345406,SAMEA4345530,SAMEA4345531,SAMEA4345532
501	Yang2017	ZNF75A_ESV_CCATA14N	1135	ZNF75A	9606	14	CGGAGTCGGCAAGCAGAAGACGGCATACGAT	TATGGGATCGGAAGAGCGTCG	0,1,2,3,4	ENA	SAMEA4345034,SAMEA4345533,SAMEA4345534,SAMEA4345535,SAMEA4345536
502	Yang2017	ZNF784_ESAE_TGCGGG20NGA	1136	ZNF784	9606	20	CGGAGTCGGCAAGCAGAAGACGGCATACGATTC	CCCGCAGATCGGAAGAGCGTCG	0,1,2,3,4	ENA	SAMEA4345359,SAMEA4345537,SAMEA4345538,SAMEA4345539,SAMEA4345540
82	Yang2017	ZSCAN4_ESW_TCTTTC20NTTG	1137	ZSCAN4	9606	20	CGGAGTCGGCAAGCAGAAGACGGCATACGATCAA	GAAAGAGATCGGAAGAGCGTCG	0,1,3,4	ENA	SAMEA4345297,SAMEA4345541,SAMEA4345542,SAMEA4345543
5	Jolma2013	CTCF_ESAJ_TAGCGA20NGCT	1138	CTCF	9606	20	CGGAGTCGGCAAGCAGAAGACGGCATACGATAGC	TCGCTAGATCGGAAGAGCGTCG	0,1,2,3,4	ENA	SAMEA1694907,SAMEA1694091,SAMEA1694466,SAMEA1694427,SAMEA1694389
135	Jolma2013	Dlx2_ESAA_TCGCCA20NCCT	1139	Dlx2	10090	20	CGGAGTCGGCAAGCAGAAGACGGCATACGATAGG	TGGCGAGATCGGAAGAGCGTCG	0,2,3,4	ENA	SAMEA1695121,SAMEA1693709,SAMEA1693646,SAMEA1693677
152	Jolma2013	EGR1_ESAA_TACTAT20NATC	1140	EGR1	9606	20	CGGAGTCGGCAAGCAGAAGACGGCATACGATGAT	ATAGTAGATCGGAAGAGCGTCG	0,2,3,4	ENA	SAMEA1694215,SAMEA1692632,SAMEA1692625,SAMEA1693125
262	Jolma2013	HSF1_ESAA_TACCAC20NACC	1142	HSF1	9606	20	CGGAGTCGGCAAGCAGAAGACGGCATACGATGGT	GTGGTAGATCGGAAGAGCGTCG	0,2,3,4	ENA	SAMEA1692677,SAMEA1693178,SAMEA1693195,SAMEA1693209
298	Jolma2013	MEIS2_ESAA_TCGCTG20NGA	1143	MEIS2	9606	20	CGGAGTCGGCAAGCAGAAGACGGCATACGATTC	CAGCGAGATCGGAAGAGCGTCG	0,2,3,4	ENA	SAMEA1692845,SAMEA1693153,SAMEA1693227,SAMEA1693292
313	Jolma2013	MSC_ESAA_TAGTCC20NCTT	1144	MSC	9606	20	CGGAGTCGGCAAGCAGAAGACGGCATACGATAAG	GGACTAGATCGGAAGAGCGTCG	0,2,3,4	ENA	SAMEA1694094,SAMEA1693286,SAMEA1693266,SAMEA1693337
291	Jolma2013	Mafb_ESAA_TCGTTA20NTTT	1145	Mafb	10090	20	CGGAGTCGGCAAGCAGAAGACGGCATACGATAAA	TAACGAGATCGGAAGAGCGTCG	0,2,3,4	ENA	SAMEA1693858,SAMEA1693311,SAMEA1693384,SAMEA1693363
316	Jolma2013	Msx3_ESAA_TCGACT20NCAT	1146	Msx3	10090	20	CGGAGTCGGCAAGCAGAAGACGGCATACGATATG	AGTCGAGATCGGAAGAGCGTCG	0,2,3,4	ENA	SAMEA1694929,SAMEA1693351,SAMEA1693737,SAMEA1695051
322	Jolma2013	NFAT5_ESAA_TGATAA20NGA	1147	NFAT5	9606	20	CGGAGTCGGCAAGCAGAAGACGGCATACGATTC	TTATCAGATCGGAAGAGCGTCG	0,2,3,4	ENA	SAMEA1692889,SAMEA1695066,SAMEA1695091,SAMEA1695086
325	Jolma2013	NFIA_ESAA_TACGTC20NTGC	1148	NFIA	9606	20	CGGAGTCGGCAAGCAGAAGACGGCATACGATGCA	GACGTAGATCGGAAGAGCGTCG	0,2,3,4	ENA	SAMEA1694267,SAMEA1695100,SAMEA1695124,SAMEA1695143
33	Jolma2013	NFKB1_ESAA_TCTCAA20NGA	1149	NFKB1	9606	20	CGGAGTCGGCAAGCAGAAGACGGCATACGATTC	TTGAGAGATCGGAAGAGCGTCG	0,2,3,4	ENA	SAMEA1695252,SAMEA1695168,SAMEA1695186,SAMEA1695191
332	Jolma2013	Nkx3-1_ESAA_TCTTAG20NATG	1150	Nkx3-1	10090	20	CGGAGTCGGCAAGCAGAAGACGGCATACGATCAT	CTAAGAGATCGGAAGAGCGTCG	0,2,3,4	ENA	SAMEA1694323,SAMEA1694906,SAMEA1694968,SAMEA1694947
340	Jolma2013	Nr2e1_ESAA_TCGCGC20NGCT	1151	Nr2e1	10090	20	CGGAGTCGGCAAGCAGAAGACGGCATACGATAGC	GCGCGAGATCGGAAGAGCGTCG	0,2,3,4	ENA	SAMEA1692838,SAMEA1694279,SAMEA1694269,SAMEA1694298
96	Jolma2013	Arx_ESAC_TCGCAT20NACT	1152	Arx	10090	20	CGGAGTCGGCAAGCAGAAGACGGCATACGATAGT	ATGCGAGATCGGAAGAGCGTCG	0,1,2,3,4	ENA	SAMEA1694997,SAMEA1693811,SAMEA1693809,SAMEA1693877,SAMEA1693853
104	Jolma2013	BARHL2_ESAC_TATTGT20NGTG	1153	BARHL2	9606	20	CGGAGTCGGCAAGCAGAAGACGGCATACGATCAC	ACAATAGATCGGAAGAGCGTCG	0,1,2,3,4	ENA	SAMEA1694597,SAMEA1693842,SAMEA1693742,SAMEA1693726,SAMEA1693303
105	Jolma2013	BARX1_ESAC_TATTCG20NCTG	1154	BARX1	9606	20	CGGAGTCGGCAAGCAGAAGACGGCATACGATCAG	CGAATAGATCGGAAGAGCGTCG	0,1,2,3,4	ENA	SAMEA1692678,SAMEA1693327,SAMEA1693345,SAMEA1693358,SAMEA1693375
106	Jolma2013	BATF3_ESAC_TAAGAC20NAGA	1155	BATF3	9606	20	CGGAGTCGGCAAGCAGAAGACGGCATACGATTCT	GTCTTAGATCGGAAGAGCGTCG	0,1,2,3,4	ENA	SAMEA1694894,SAMEA1693215,SAMEA1693242,SAMEA1693268,SAMEA1693275
107	Jolma2013	BCL6B_ESAC_TGCGGG20NGA	1156	BCL6B	9606	20	CGGAGTCGGCAAGCAGAAGACGGCATACGATTC	CCCGCAGATCGGAAGAGCGTCG	0,1,2,3,4	ENA	SAMEA1695289,SAMEA1693290,SAMEA1694292,SAMEA1694273,SAMEA1694340
103	Jolma2013	Barhl1_ESAC_TCAGTC20NCG	1157	Barhl1	10090	20	CGGAGTCGGCAAGCAGAAGACGGCATACGATCG	GACTGAGATCGGAAGAGCGTCG	0,1,2,3,4	ENA	SAMEA1693026,SAMEA1694359,SAMEA1694331,SAMEA1694398,SAMEA1694369
121	Jolma2013	CEBPG_ESAC_TAAAAT20NCG	1158	CEBPG	9606	20	CGGAGTCGGCAAGCAGAAGACGGCATACGATCG	ATTTTAGATCGGAAGAGCGTCG	0,1,2,3,4	ENA	SAMEA1692763,SAMEA1694461,SAMEA1694433,SAMEA1694409,SAMEA1694956
124	Jolma2013	CPEB1_ESAC_TAACCC20NCG	1159	CPEB1	9606	20	CGGAGTCGGCAAGCAGAAGACGGCATACGATCG	GGGTTAGATCGGAAGAGCGTCG	0,1,2,3,4	ENA	SAMEA1694818,SAMEA1694971,SAMEA1694914,SAMEA1694940,SAMEA1694923
133	Jolma2013	DLX1_ESAC_TCTTGA20NGA	1160	DLX1	9606	20	CGGAGTCGGCAAGCAGAAGACGGCATACGATTC	TCAAGAGATCGGAAGAGCGTCG	0,1,2,3,4	ENA	SAMEA1694315,SAMEA1695047,SAMEA1695031,SAMEA1695009,SAMEA1694987
138	Jolma2013	DLX4_ESAC_TCTTCT20NGA	1161	DLX4	9606	20	CGGAGTCGGCAAGCAGAAGACGGCATACGATTC	AGAAGAGATCGGAAGAGCGTCG	0,1,2,3,4	ENA	SAMEA1694288,SAMEA1695130,SAMEA1692582,SAMEA1692618,SAMEA1692801
141	Jolma2013	DMBX1_ESAC_TAACCC20NCCA	1162	DMBX1	9606	20	CGGAGTCGGCAAGCAGAAGACGGCATACGATTGG	GGGTTAGATCGGAAGAGCGTCG	0,1,2,3,4	ENA	SAMEA1695111,SAMEA1692843,SAMEA1692870,SAMEA1692876,SAMEA1692905
151	Jolma2013	EBF1_ESAC_TATAAG20NCG	1163	EBF1	9606	20	CGGAGTCGGCAAGCAGAAGACGGCATACGATCG	CTTATAGATCGGAAGAGCGTCG	0,1,2,3,4	ENA	SAMEA1694152,SAMEA1692717,SAMEA1692743,SAMEA1692760,SAMEA1694375
176	Jolma2013	ESX1_ESAC_TCTCGG20NGA	1164	ESX1	9606	20	CGGAGTCGGCAAGCAGAAGACGGCATACGATTC	CCGAGAGATCGGAAGAGCGTCG	0,1,2,3,4	ENA	SAMEA1695215,SAMEA1694360,SAMEA1694322,SAMEA1694309,SAMEA1694264
162	Jolma2013	Elk3_ESAC_TGAGTG20NTGA	1165	Elk3	10090	20	CGGAGTCGGCAAGCAGAAGACGGCATACGATTCA	CACTCAGATCGGAAGAGCGTCG	0,1,2,3,4	ENA	SAMEA1692722,SAMEA1694232,SAMEA1694260,SAMEA1694221,SAMEA1694176
172	Jolma2013	Esrra_ESAC_TAGCTC20NCG	1166	Esrra	10090	20	CGGAGTCGGCAAGCAGAAGACGGCATACGATCG	GAGCTAGATCGGAAGAGCGTCG	0,1,2,3,4	ENA	SAMEA1694976,SAMEA1694203,SAMEA1695277,SAMEA1695164,SAMEA1695146
8	Jolma2013	FLI1_ESAC_TAGGAT20NAGT	1167	FLI1	9606	20	CGGAGTCGGCAAGCAGAAGACGGCATACGATACT	ATCCTAGATCGGAAGAGCGTCG	0,1,2,3,4	ENA	SAMEA1694983,SAMEA1695218,SAMEA1695194,SAMEA1695076,SAMEA1695057
196	Jolma2013	FOXJ3_ESAC_TAGTGG20NGTT	1168	FOXJ3	9606	20	CGGAGTCGGCAAGCAGAAGACGGCATACGATAAC	CCACTAGATCGGAAGAGCGTCG	0,1,2,3,4	ENA	SAMEA1694077,SAMEA1695071,SAMEA1695135,SAMEA1695112,SAMEA1694675
203	Jolma2013	FOXO4_ESAC_TGACTC20NGA	1169	FOXO4	9606	20	CGGAGTCGGCAAGCAGAAGACGGCATACGATTC	GAGTCAGATCGGAAGAGCGTCG	0,1,2,3,4	ENA	SAMEA1694670,SAMEA1694682,SAMEA1694708,SAMEA1693141,SAMEA1693107
12	Jolma2013	GATA3_ESAC_TCATGC20NCG	1170	GATA3	9606	20	CGGAGTCGGCAAGCAGAAGACGGCATACGATCG	GCATGAGATCGGAAGAGCGTCG	0,1,2,3,4	ENA	SAMEA1692953,SAMEA1693080,SAMEA1693065,SAMEA1693200,SAMEA1693210
12	Jolma2013	GATA3_ESAC_TGTCGT20NGA	1171	GATA3	9606	20	CGGAGTCGGCAAGCAGAAGACGGCATACGATTC	ACGACAGATCGGAAGAGCGTCG	0,1,2,3,4	ENA	SAMEA1692778,SAMEA1693188,SAMEA1692588,SAMEA1692616,SAMEA1692601
227	Jolma2013	HIC2_ESAC_TGAGCA20NGA	1172	HIC2	9606	20	CGGAGTCGGCAAGCAGAAGACGGCATACGATTC	TGCTCAGATCGGAAGAGCGTCG	0,1,2,3,4	ENA	SAMEA1692921,SAMEA1692549,SAMEA1692568,SAMEA1692680,SAMEA1692696
252	Jolma2013	HOXC11_ESAC_TCACTA20NTCA	1173	HOXC11	9606	20	CGGAGTCGGCAAGCAGAAGACGGCATACGATTGA	TAGTGAGATCGGAAGAGCGTCG	0,1,2,3,4	ENA	SAMEA1695273,SAMEA1692631,SAMEA1692657,SAMEA1692650,SAMEA1693446
257	Jolma2013	Hoxd13_ESAC_TGATAA20NATA	1174	Hoxd13	10090	20	CGGAGTCGGCAAGCAGAAGACGGCATACGATTAT	TTATCAGATCGGAAGAGCGTCG	0,1,2,3,4	ENA	SAMEA1692861,SAMEA1693471,SAMEA1693489,SAMEA1693497,SAMEA1693509
270	Jolma2013	IRF7_ESAC_TATCGC20NGCG	1175	IRF7	9606	20	CGGAGTCGGCAAGCAGAAGACGGCATACGATCGC	GCGATAGATCGGAAGAGCGTCG	0,1,2,3,4	ENA	SAMEA1693265,SAMEA1693528,SAMEA1693530,SAMEA1693234,SAMEA1693253
278	Jolma2013	JDP2_ESAC_TCCTTT20NTTC	1176	JDP2	9606	20	CGGAGTCGGCAAGCAGAAGACGGCATACGATGAA	AAAGGAGATCGGAAGAGCGTCG	0,1,2,3,4	ENA	SAMEA1694957,SAMEA1693274,SAMEA1694485,SAMEA1694499,SAMEA1694414
28	Jolma2013	LEF1_ESAC_TCCCGA20NGCC	1177	LEF1	9606	20	CGGAGTCGGCAAGCAGAAGACGGCATACGATGGC	TCGGGAGATCGGAAGAGCGTCG	0,1,2,3,4	ENA	SAMEA1694186,SAMEA1694439,SAMEA1694467,SAMEA1694023,SAMEA1694005
319	Jolma2013	MYBL2_ESAC_TGAGTG20NGA	1178	MYBL2	9606	20	CGGAGTCGGCAAGCAGAAGACGGCATACGATTC	CACTCAGATCGGAAGAGCGTCG	0,1,2,3,4	ENA	SAMEA1692795,SAMEA1693992,SAMEA1693974,SAMEA1693954,SAMEA1695025
324	Jolma2013	NFE2_ESAC_TGTAGG20NGA	1179	NFE2	9606	20	CGGAGTCGGCAAGCAGAAGACGGCATACGATTC	CCTACAGATCGGAAGAGCGTCG	0,1,2,3,4	ENA	SAMEA1692877,SAMEA1695043,SAMEA1695228,SAMEA1695254,SAMEA1695268
328	Jolma2013	NFIX_ESAC_TCAACC20NCG	1180	NFIX	9606	20	CGGAGTCGGCAAGCAGAAGACGGCATACGATCG	GGTTGAGATCGGAAGAGCGTCG	0,1,2,3,4	ENA	SAMEA1694760,SAMEA1695282,SAMEA1695299,SAMEA1695152,SAMEA1695160
346	Jolma2013	NR3C2_ESAC_TCAGAG20NAGA	1181	NR3C2	9606	20	CGGAGTCGGCAAGCAGAAGACGGCATACGATTCT	CTCTGAGATCGGAAGAGCGTCG	0,1,2,3,4	ENA	SAMEA1695251,SAMEA1695178,SAMEA1692957,SAMEA1692981,SAMEA1692925
347	Jolma2013	NRF1_ESAC_TAGCGA20NCG	1182	NRF1	9606	20	CGGAGTCGGCAAGCAGAAGACGGCATACGATCG	TCGCTAGATCGGAAGAGCGTCG	0,1,2,3,4	ENA	SAMEA1694922,SAMEA1692936,SAMEA1693027,SAMEA1693043,SAMEA1693052
335	Jolma2013	Nkx6-1_ESAC_TCGTGT20NGTT	1183	Nkx6-1	10090	20	CGGAGTCGGCAAGCAGAAGACGGCATACGATAAC	ACACGAGATCGGAAGAGCGTCG	0,1,2,3,4	ENA	SAMEA1692914,SAMEA1692995,SAMEA1693012,SAMEA1693115,SAMEA1692729
356	Jolma2013	OTX2_ESAC_TATGGG20NGGG	1184	OTX2	9606	20	CGGAGTCGGCAAGCAGAAGACGGCATACGATCCC	CCCATAGATCGGAAGAGCGTCG	0,1,2,3,4	ENA	SAMEA1693792,SAMEA1692705,SAMEA1692887,SAMEA1692860,SAMEA1692851
354	Jolma2013	Otx1_ESAC_TCTTAG20NATG	1185	Otx1	10090	20	CGGAGTCGGCAAGCAGAAGACGGCATACGATCAT	CTAAGAGATCGGAAGAGCGTCG	0,1,2,3,4	ENA	SAMEA1694323,SAMEA1692828,SAMEA1693545,SAMEA1693562,SAMEA1693584
373	Jolma2013	POU2F1_ESAC_TCTTTC20NGA	1186	POU2F1	9606	20	CGGAGTCGGCAAGCAGAAGACGGCATACGATTC	GAAAGAGATCGGAAGAGCGTCG	0,1,2,3,4	ENA	SAMEA1694212,SAMEA1693608,SAMEA1693307,SAMEA1693374,SAMEA1693377
374	Jolma2013	POU2F2_ESAC_TGACAG20NGA	1187	POU2F2	9606	20	CGGAGTCGGCAAGCAGAAGACGGCATACGATTC	CTGTCAGATCGGAAGAGCGTCG	0,1,2,3,4	ENA	SAMEA1695058,SAMEA1693361,SAMEA1693412,SAMEA1693407,SAMEA1693484
384	Jolma2013	POU6F2_ESAC_TATCAT20NCG	1188	POU6F2	9606	20	CGGAGTCGGCAAGCAGAAGACGGCATACGATCG	ATGATAGATCGGAAGAGCGTCG	0,1,2,3,4	ENA	SAMEA1693230,SAMEA1693454,SAMEA1693441,SAMEA1693503,SAMEA1692671
386	Jolma2013	PRDM4_ESAC_TAGCAG20NCG	1189	PRDM4	9606	20	CGGAGTCGGCAAGCAGAAGACGGCATACGATCG	CTGCTAGATCGGAAGAGCGTCG	0,1,2,3,4	ENA	SAMEA1694786,SAMEA1692687,SAMEA1692624,SAMEA1692649,SAMEA1692776
389	Jolma2013	PRRX1_ESAC_TAACGG20NGCA	1190	PRRX1	9606	20	CGGAGTCGGCAAGCAGAAGACGGCATACGATTGC	CCGTTAGATCGGAAGAGCGTCG	0,1,2,3,4	ENA	SAMEA1694828,SAMEA1692762,SAMEA1692782,SAMEA1692714,SAMEA1692748
399	Jolma2013	RFX3_ESAC_TGGCTT20NGA	1191	RFX3	9606	20	CGGAGTCGGCAAGCAGAAGACGGCATACGATTC	AAGCCAGATCGGAAGAGCGTCG	0,1,2,3,4	ENA	SAMEA1693573,SAMEA1692873,SAMEA1695220,SAMEA1695201,SAMEA1694735
50	Jolma2013	Rfx2_ESAC_TGGTAG20NATT	1192	Rfx2	10090	20	CGGAGTCGGCAAGCAGAAGACGGCATACGATAAT	CTACCAGATCGGAAGAGCGTCG	0,1,2,3,4	ENA	SAMEA1694248,SAMEA1694756,SAMEA1694771,SAMEA1694796,SAMEA1694791
413	Jolma2013	SHOX_ESAC_TAAGGT20NGGA	1193	SHOX	9606	20	CGGAGTCGGCAAGCAGAAGACGGCATACGATTCC	ACCTTAGATCGGAAGAGCGTCG	0,1,2,3,4	ENA	SAMEA1694920,SAMEA1694631,SAMEA1694654,SAMEA1694684,SAMEA1694611
416	Jolma2013	SMAD3_ESAC_TGGGTA20NGA	1194	SMAD3	9606	20	CGGAGTCGGCAAGCAGAAGACGGCATACGATTC	TACCCAGATCGGAAGAGCGTCG	0,1,2,3,4	ENA	SAMEA1694293,SAMEA1694580,SAMEA1694570,SAMEA1694520,SAMEA1694498
58	Jolma2013	SOX2_ESAC_TAGTAA20NATT	1195	SOX2	9606	20	CGGAGTCGGCAAGCAGAAGACGGCATACGATAAT	TTACTAGATCGGAAGAGCGTCG	0,1,2,3,4	ENA	SAMEA1693977,SAMEA1694469,SAMEA1694444,SAMEA1694464,SAMEA1694425
58	Jolma2013	SOX2_ESAC_TCCCCT20NCCC	1196	SOX2	9606	20	CGGAGTCGGCAAGCAGAAGACGGCATACGATGGG	AGGGGAGATCGGAAGAGCGTCG	0,1,2,3,4	ENA	SAMEA1693623,SAMEA1694006,SAMEA1693780,SAMEA1693789,SAMEA1693799
417	Jolma2013	Sox1_ESAC_TGTCTA20NTCG	1197	Sox1	10090	20	CGGAGTCGGCAAGCAGAAGACGGCATACGATCGA	TAGACAGATCGGAAGAGCGTCG	0,1,2,3,4	ENA	SAMEA1692772,SAMEA1693831,SAMEA1693835,SAMEA1693868,SAMEA1693561
462	Jolma2013	TFAP4_ESAC_TCACGT20NGCA	1198	TFAP4	9606	20	CGGAGTCGGCAAGCAGAAGACGGCATACGATTGC	ACGTGAGATCGGAAGAGCGTCG	0,1,2,3,4	ENA	SAMEA1695149,SAMEA1693575,SAMEA1693572,SAMEA1693588,SAMEA1693315
452	Jolma2013	Tcf7_ESAC_TATATC20NCG	1199	Tcf7	10090	20	CGGAGTCGGCAAGCAGAAGACGGCATACGATCG	GATATAGATCGGAAGAGCGTCG	0,1,2,3,4	ENA	SAMEA1693246,SAMEA1693381,SAMEA1693369,SAMEA1693348,SAMEA1693123
68	Jolma2013	VDR_ESAC_TATTGT20NCG	1200	VDR	9606	20	CGGAGTCGGCAAGCAGAAGACGGCATACGATCG	ACAATAGATCGGAAGAGCGTCG	0,1,2,3,4	ENA	SAMEA1692648,SAMEA1693131,SAMEA1693059,SAMEA1693093,SAMEA1693176
479	Jolma2013	XBP1_ESAC_TGTTCA20NGA	1201	XBP1	9606	20	CGGAGTCGGCAAGCAGAAGACGGCATACGATTC	TGAACAGATCGGAAGAGCGTCG	0,1,2,3,4	ENA	SAMEA1694788,SAMEA1693193,SAMEA1692812,SAMEA1692612,SAMEA1692595
71	Jolma2013	YY1_ESAC_TCCGGC20NCG	1202	YY1	9606	20	CGGAGTCGGCAAGCAGAAGACGGCATACGATCG	GCCGGAGATCGGAAGAGCGTCG	0,1,2,3,4	ENA	SAMEA1693934,SAMEA1692581,SAMEA1692565,SAMEA1692556,SAMEA1692695
482	Jolma2013	ZBTB49_ESAC_TCTAAT20NGA	1203	ZBTB49	9606	20	CGGAGTCGGCAAGCAGAAGACGGCATACGATTC	ATTAGAGATCGGAAGAGCGTCG	0,1,2,3,4	ENA	SAMEA1693820,SAMEA1692682,SAMEA1692656,SAMEA1692633,SAMEA1694905
484	Jolma2013	ZBTB7B_ESAC_TAGCCT20NCG	1204	ZBTB7B	9606	20	CGGAGTCGGCAAGCAGAAGACGGCATACGATCG	AGGCTAGATCGGAAGAGCGTCG	0,1,2,3,4	ENA	SAMEA1694835,SAMEA1694979,SAMEA1694959,SAMEA1694850,SAMEA1694829
491	Jolma2013	ZIC4_ESAC_TGAGGC20NGA	1205	ZIC4	9606	20	CGGAGTCGGCAAGCAGAAGACGGCATACGATTC	GCCTCAGATCGGAAGAGCGTCG	0,1,2,3,4	ENA	SAMEA1692653,SAMEA1694812,SAMEA1694884,SAMEA1694868,SAMEA1694748
494	Jolma2013	ZNF238_ESAC_TGGTGA20NGA	1206	ZBTB18	9606	20	CGGAGTCGGCAAGCAGAAGACGGCATACGATTC	TCACCAGATCGGAAGAGCGTCG	0,1,2,3,4	ENA	SAMEA1693457,SAMEA1694714,SAMEA1694356,SAMEA1694276,SAMEA1694306
78	Jolma2013	ZNF282_ESAC_TGCCTG20NGA	1207	ZNF282	9606	20	CGGAGTCGGCAAGCAGAAGACGGCATACGATTC	CAGGCAGATCGGAAGAGCGTCG	0,1,2,3,4	ENA	SAMEA1693963,SAMEA1694217,SAMEA1694236,SAMEA1694259,SAMEA1694192
496	Jolma2013	ZNF410_ESAC_TGCACT20NGA	1208	ZNF410	9606	20	CGGAGTCGGCAAGCAGAAGACGGCATACGATTC	AGTGCAGATCGGAAGAGCGTCG	0,1,2,3,4	ENA	SAMEA1693386,SAMEA1694179,SAMEA1694163,SAMEA1694131,SAMEA1692590
93	Jolma2013	AR_ESAD_TCTTCT20NCTG	1209	AR	9606	20	CGGAGTCGGCAAGCAGAAGACGGCATACGATCAG	AGAAGAGATCGGAAGAGCGTCG	0,1,2,3,4	ENA	SAMEA1694353,SAMEA1694703,SAMEA1694688,SAMEA1695225,SAMEA1695238
111	Jolma2013	BHLHB3_ESAD_TCAAAA20NCG	1210	BHLHE41	9606	20	CGGAGTCGGCAAGCAGAAGACGGCATACGATCG	TTTTGAGATCGGAAGAGCGTCG	0,1,2,3,4	ENA	SAMEA1694712,SAMEA1695258,SAMEA1692679,SAMEA1692691,SAMEA1692685
122	Jolma2013	CENPB_ESAD_TGCTGT20NGTC	1211	CENPB	9606	20	CGGAGTCGGCAAGCAGAAGACGGCATACGATGAC	ACAGCAGATCGGAAGAGCGTCG	0,1,2,3,4	ENA	SAMEA1692896,SAMEA1692716,SAMEA1692739,SAMEA1692745,SAMEA1693164
126	Jolma2013	CREB3L1_ESAD_TAGAGT20NCG	1212	CREB3L1	9606	20	CGGAGTCGGCAAGCAGAAGACGGCATACGATCG	ACTCTAGATCGGAAGAGCGTCG	0,1,2,3,4	ENA	SAMEA1694690,SAMEA1693149,SAMEA1693232,SAMEA1693219,SAMEA1693244
125	Jolma2013	CREB3_ESAD_TAGAAC20NCG	1213	CREB3	9606	20	CGGAGTCGGCAAGCAGAAGACGGCATACGATCG	GTTCTAGATCGGAAGAGCGTCG	0,1,2,3,4	ENA	SAMEA1694173,SAMEA1693264,SAMEA1693299,SAMEA1693319,SAMEA1693342
229	Jolma2013	HLF_ESAD_TAGCCT20NCG	1214	HLF	9606	20	CGGAGTCGGCAAGCAGAAGACGGCATACGATCG	AGGCTAGATCGGAAGAGCGTCG	0,1,2,3,4	ENA	SAMEA1694835,SAMEA1693360,SAMEA1693749,SAMEA1693729,SAMEA1693786
268	Jolma2013	IRF4_ESAD_TCAAGG20NCG	1215	IRF4	9606	20	CGGAGTCGGCAAGCAGAAGACGGCATACGATCG	CCTTGAGATCGGAAGAGCGTCG	0,1,2,3,4	ENA	SAMEA1694793,SAMEA1693764,SAMEA1693775,SAMEA1693824,SAMEA1693808
269	Jolma2013	IRF5_ESAD_TAACAA20NCG	1216	IRF5	9606	20	CGGAGTCGGCAAGCAGAAGACGGCATACGATCG	TTGTTAGATCGGAAGAGCGTCG	0,1,2,3,4	ENA	SAMEA1692898,SAMEA1693861,SAMEA1693839,SAMEA1694003,SAMEA1694355
326	Jolma2013	NFIB_ESAD_TCATCA20NCG	1217	NFIB	9606	20	CGGAGTCGGCAAGCAGAAGACGGCATACGATCG	TGATGAGATCGGAAGAGCGTCG	0,1,2,3,4	ENA	SAMEA1692922,SAMEA1694338,SAMEA1694305,SAMEA1694271,SAMEA1694235
333	Jolma2013	NKX3-1_ESAD_TCCCTC20NCG	1218	NKX3-1	9606	20	CGGAGTCGGCAAGCAGAAGACGGCATACGATCG	GAGGGAGATCGGAAGAGCGTCG	0,1,2,3,4	ENA	SAMEA1693893,SAMEA1694258,SAMEA1694230,SAMEA1694605,SAMEA1694589
389	Jolma2013	PRRX1_ESAD_TTCCCC20NTA	1219	PRRX1	9606	20	CGGAGTCGGCAAGCAGAAGACGGCATACGATTA	GGGGAAGATCGGAAGAGCGTCG	0,1,2,3,4	ENA	SAMEA1693891,SAMEA1694566,SAMEA1694809,SAMEA1694834,SAMEA1694860
46	Jolma2013	RARA_ESAD_TATAGA20NCG	1220	RARA	9606	20	CGGAGTCGGCAAGCAGAAGACGGCATACGATCG	TCTATAGATCGGAAGAGCGTCG	0,1,2,3,4	ENA	SAMEA1693372,SAMEA1694891,SAMEA1695084,SAMEA1695053,SAMEA1695072
410	Jolma2013	RXRG_ESAD_TTCTCT20NTA	1221	RXRG	9606	20	CGGAGTCGGCAAGCAGAAGACGGCATACGATTA	AGAGAAGATCGGAAGAGCGTCG	0,1,2,3,4	ENA	SAMEA1694513,SAMEA1695138,SAMEA1695113,SAMEA1695003,SAMEA1693187
431	Jolma2013	SPDEF_ESAD_TCATTG20NCG	1222	SPDEF	9606	20	CGGAGTCGGCAAGCAGAAGACGGCATACGATCG	CAATGAGATCGGAAGAGCGTCG	0,1,2,3,4	ENA	SAMEA1693157,SAMEA1693183,SAMEA1692943,SAMEA1692928,SAMEA1692970
431	Jolma2013	SPDEF_ESAD_TCGCTG20NTCT	1223	SPDEF	9606	20	CGGAGTCGGCAAGCAGAAGACGGCATACGATAGA	CAGCGAGATCGGAAGAGCGTCG	0,1,2,3,4	ENA	SAMEA1692827,SAMEA1692948,SAMEA1693002,SAMEA1693016,SAMEA1692999
432	Jolma2013	SPI1_ESAD_TCCCCT20NCG	1224	SPI1	9606	20	CGGAGTCGGCAAGCAGAAGACGGCATACGATCG	AGGGGAGATCGGAAGAGCGTCG	0,1,2,3,4	ENA	SAMEA1694191,SAMEA1693046,SAMEA1693771,SAMEA1693751,SAMEA1693745
433	Jolma2013	SPIC_ESAD_TAGGCA20NCG	1225	SPIC	9606	20	CGGAGTCGGCAAGCAGAAGACGGCATACGATCG	TGCCTAGATCGGAAGAGCGTCG	0,1,2,3,4	ENA	SAMEA1695036,SAMEA1693724,SAMEA1693873,SAMEA1693847,SAMEA1693823
446	Jolma2013	TBX21_ESAD_TGGTCT20NCTT	1226	TBX21	9606	20	CGGAGTCGGCAAGCAGAAGACGGCATACGATAAG	AGACCAGATCGGAAGAGCGTCG	0,1,2,3,4	ENA	SAMEA1693400,SAMEA1693805,SAMEA1693796,SAMEA1693631,SAMEA1693243
453	Jolma2013	TCF7L1_ESAD_TGGACA20NCAT	1227	TCF7L1	9606	20	CGGAGTCGGCAAGCAGAAGACGGCATACGATATG	TGTCCAGATCGGAAGAGCGTCG	0,1,2,3,4	ENA	SAMEA1692985,SAMEA1693352,SAMEA1693371,SAMEA1693379,SAMEA1693320
463	Jolma2013	TFCP2_ESAD_TAGATA20NCG	1228	TFCP2	9606	20	CGGAGTCGGCAAGCAGAAGACGGCATACGATCG	TATCTAGATCGGAAGAGCGTCG	0,1,2,3,4	ENA	SAMEA1694739,SAMEA1693344,SAMEA1694547,SAMEA1694524,SAMEA1694601
495	Jolma2013	ZNF306_ESAD_TAGGGC20NGGT	1229	ZKSCAN3	9606	20	CGGAGTCGGCAAGCAGAAGACGGCATACGATACC	GCCCTAGATCGGAAGAGCGTCG	0,1,2,3,4	ENA	SAMEA1695042,SAMEA1694610,SAMEA1694075,SAMEA1694093,SAMEA1694105
499	Jolma2013	ZNF713_ESAD_TAGGAT20NAGT	1230	ZNF713	9606	20	CGGAGTCGGCAAGCAGAAGACGGCATACGATACT	ATCCTAGATCGGAAGAGCGTCG	0,1,2,3,4	ENA	SAMEA1694983,SAMEA1693975,SAMEA1693959,SAMEA1693989,SAMEA1694008
90	Jolma2013	ALX3_ESAE_TGCAAG20NGA	1231	ALX3	9606	20	CGGAGTCGGCAAGCAGAAGACGGCATACGATTC	CTTGCAGATCGGAAGAGCGTCG	0,1,2,3,4	ENA	SAMEA1693346,SAMEA1694032,SAMEA1693898,SAMEA1693913,SAMEA1694827
131	Jolma2013	DBP_ESAE_TGCGGG20NGGC	1232	DBP	9606	20	CGGAGTCGGCAAGCAGAAGACGGCATACGATGCC	CCCGCAGATCGGAAGAGCGTCG	0,1,2,3,4	ENA	SAMEA1695275,SAMEA1694810,SAMEA1694886,SAMEA1694870,SAMEA1694749
166	Jolma2013	EN2_ESAE_TGCCAT20NGA	1233	EN2	9606	20	CGGAGTCGGCAAGCAGAAGACGGCATACGATTC	ATGGCAGATCGGAAGAGCGTCG	0,1,2,3,4	ENA	SAMEA1694413,SAMEA1694717,SAMEA1694780,SAMEA1694800,SAMEA1694772
176	Jolma2013	ESX1_ESAE_TCTTCT20NGA	1234	ESX1	9606	20	CGGAGTCGGCAAGCAGAAGACGGCATACGATTC	AGAAGAGATCGGAAGAGCGTCG	0,1,2,3,4	ENA	SAMEA1694288,SAMEA1694662,SAMEA1694234,SAMEA1694256,SAMEA1694193
187	Jolma2013	FOXB1_ESAE_TCTGGT20NGGG	1235	FOXB1	9606	20	CGGAGTCGGCAAGCAGAAGACGGCATACGATCCC	ACCAGAGATCGGAAGAGCGTCG	0,1,2,3,4	ENA	SAMEA1694365,SAMEA1694174,SAMEA1694161,SAMEA1694133,SAMEA1694116
210	Jolma2013	GBX2_ESAE_TGATTT20NGA	1236	GBX2	9606	20	CGGAGTCGGCAAGCAGAAGACGGCATACGATTC	AAATCAGATCGGAAGAGCGTCG	0,1,2,3,4	ENA	SAMEA1693300,SAMEA1694098,SAMEA1694096,SAMEA1694064,SAMEA1693583
14	Jolma2013	GCM1_ESAE_TCCAGT20NGAC	1237	GCM1	9606	20	CGGAGTCGGCAAGCAGAAGACGGCATACGATGTC	ACTGGAGATCGGAAGAGCGTCG	0,1,2,3,4	ENA	SAMEA1693710,SAMEA1693610,SAMEA1693599,SAMEA1693625,SAMEA1693641
217	Jolma2013	GSC_ESAE_TGGGAC20NGA	1238	GSC	9606	20	CGGAGTCGGCAAGCAGAAGACGGCATACGATTC	GTCCCAGATCGGAAGAGCGTCG	0,1,2,3,4	ENA	SAMEA1693554,SAMEA1693672,SAMEA1693695,SAMEA1693717,SAMEA1693416
243	Jolma2013	HOXA13_ESAE_TGTGGA20NGGG	1239	HOXA13	9606	20	CGGAGTCGGCAAGCAGAAGACGGCATACGATCCC	TCCACAGATCGGAAGAGCGTCG	0,1,2,3,4	ENA	SAMEA1694695,SAMEA1693432,SAMEA1693082,SAMEA1693180,SAMEA1693197
271	Jolma2013	IRF8_ESAE_TCCCCT20NCCC	1240	IRF8	9606	20	CGGAGTCGGCAAGCAGAAGACGGCATACGATGGG	AGGGGAGATCGGAAGAGCGTCG	0,1,2,3,4	ENA	SAMEA1693623,SAMEA1693211,SAMEA1693159,SAMEA1693165,SAMEA1692958
277	Jolma2013	ISX_ESAE_TGAGTG20NTGA	1241	ISX	9606	20	CGGAGTCGGCAAGCAGAAGACGGCATACGATTCA	CACTCAGATCGGAAGAGCGTCG	0,1,2,3,4	ENA	SAMEA1692722,SAMEA1692973,SAMEA1692926,SAMEA1692947,SAMEA1692667
278	Jolma2013	JDP2_ESAE_TGTTCA20NGA	1242	JDP2	9606	20	CGGAGTCGGCAAGCAGAAGACGGCATACGATTC	TGAACAGATCGGAAGAGCGTCG	0,1,2,3,4	ENA	SAMEA1694788,SAMEA1692660,SAMEA1692638,SAMEA1693952,SAMEA1693942
281	Jolma2013	KLF13_ESAE_TGGACA20NGA	1243	KLF13	9606	20	CGGAGTCGGCAAGCAGAAGACGGCATACGATTC	TGTCCAGATCGGAAGAGCGTCG	0,1,2,3,4	ENA	SAMEA1693040,SAMEA1693928,SAMEA1693904,SAMEA1693900,SAMEA1694036
290	Jolma2013	LMX1B_ESAE_TCGGAA20NAGT	1244	LMX1B	9606	20	CGGAGTCGGCAAGCAGAAGACGGCATACGATACT	TTCCGAGATCGGAAGAGCGTCG	0,1,2,3,4	ENA	SAMEA1692911,SAMEA1694017,SAMEA1694342,SAMEA1694478,SAMEA1694501
294	Jolma2013	MAFK_ESAE_TTAAAG20NTA	1245	MAFK	9606	20	CGGAGTCGGCAAGCAGAAGACGGCATACGATTA	CTTTAAGATCGGAAGAGCGTCG	0,1,2,3,4	ENA	SAMEA1694833,SAMEA1694421,SAMEA1694445,SAMEA1694462,SAMEA1694583
296	Jolma2013	MEF2B_ESAE_TCGTAC20NATT	1246	MEF2B	9606	20	CGGAGTCGGCAAGCAGAAGACGGCATACGATAAT	GTACGAGATCGGAAGAGCGTCG	0,1,2,3,4	ENA	SAMEA1693053,SAMEA1694619,SAMEA1694519,SAMEA1694551,SAMEA1695004
307	Jolma2013	MIXL1_ESAE_TGATTT20NTTA	1247	MIXL1	9606	20	CGGAGTCGGCAAGCAGAAGACGGCATACGATTAA	AAATCAGATCGGAAGAGCGTCG	0,1,2,3,4	ENA	SAMEA1693314,SAMEA1695024,SAMEA1695046,SAMEA1695073,SAMEA1695098
310	Jolma2013	MLXIPL_ESAE_TGTAAA20NAAG	1248	MLXIPL	9606	20	CGGAGTCGGCAAGCAGAAGACGGCATACGATCTT	TTTACAGATCGGAAGAGCGTCG	0,1,2,3,4	ENA	SAMEA1693707,SAMEA1695116,SAMEA1695106,SAMEA1695131,SAMEA1695155
314	Jolma2013	MSX1_ESAE_TGCTTA20NGA	1249	MSX1	9606	20	CGGAGTCGGCAAGCAGAAGACGGCATACGATTC	TAAGCAGATCGGAAGAGCGTCG	0,1,2,3,4	ENA	SAMEA1692967,SAMEA1695163,SAMEA1692796,SAMEA1692779,SAMEA1692765
321	Jolma2013	NEUROG2_ESAE_TGGCGG20NGA	1251	NEUROG2	9606	20	CGGAGTCGGCAAGCAGAAGACGGCATACGATTC	CCGCCAGATCGGAAGAGCGTCG	0,1,2,3,4	ENA	SAMEA1693615,SAMEA1693054,SAMEA1692997,SAMEA1693010,SAMEA1693284
323	Jolma2013	NFATC1_ESAE_TTCGTA20NTGC	1252	NFATC1	9606	20	CGGAGTCGGCAAGCAGAAGACGGCATACGATGCA	TACGAAGATCGGAAGAGCGTCG	0,1,2,3,4	ENA	SAMEA1694346,SAMEA1693260,SAMEA1693279,SAMEA1693505,SAMEA1693492
330	Jolma2013	NKX2-3_ESAE_TGGAAT20NGA	1253	NKX2-3	9606	20	CGGAGTCGGCAAGCAGAAGACGGCATACGATTC	ATTCCAGATCGGAAGAGCGTCG	0,1,2,3,4	ENA	SAMEA1692961,SAMEA1693540,SAMEA1693523,SAMEA1693429,SAMEA1693421
331	Jolma2013	NKX2-8_ESAE_TGTTGC20NGTG	1254	NKX2-8	9606	20	CGGAGTCGGCAAGCAGAAGACGGCATACGATCAC	GCAACAGATCGGAAGAGCGTCG	0,1,2,3,4	ENA	SAMEA1694842,SAMEA1693394,SAMEA1694102,SAMEA1694113,SAMEA1694048
337	Jolma2013	NKX6-2_ESAE_TGGCAA20NGA	1255	NKX6-2	9606	20	CGGAGTCGGCAAGCAGAAGACGGCATACGATTC	TTGCCAGATCGGAAGAGCGTCG	0,1,2,3,4	ENA	SAMEA1693855,SAMEA1694046,SAMEA1694063,SAMEA1694183,SAMEA1694201
342	Jolma2013	NR2F1_ESAE_TCTGAC20NGA	1256	NR2F1	9606	20	CGGAGTCGGCAAGCAGAAGACGGCATACGATTC	GTCAGAGATCGGAAGAGCGTCG	0,1,2,3,4	ENA	SAMEA1694806,SAMEA1694132,SAMEA1694164,SAMEA1694149,SAMEA1693462
343	Jolma2013	NR2F6_ESAE_TCTTGA20NGA	1257	NR2F6	9606	20	CGGAGTCGGCAAGCAGAAGACGGCATACGATTC	TCAAGAGATCGGAAGAGCGTCG	0,1,2,3,4	ENA	SAMEA1694315,SAMEA1694308,SAMEA1694283,SAMEA1694251,SAMEA1694225
349	Jolma2013	OLIG2_ESAE_TGCGCC20NGA	1258	OLIG2	9606	20	CGGAGTCGGCAAGCAGAAGACGGCATACGATTC	GGCGCAGATCGGAAGAGCGTCG	0,1,2,3,4	ENA	SAMEA1695302,SAMEA1694399,SAMEA1694385,SAMEA1694363,SAMEA1694341
351	Jolma2013	ONECUT1_ESAE_TCGCAT20NGA	1259	ONECUT1	9606	20	CGGAGTCGGCAAGCAGAAGACGGCATACGATTC	ATGCGAGATCGGAAGAGCGTCG	0,1,2,3,4	ENA	SAMEA1695018,SAMEA1694334,SAMEA1694114,SAMEA1694047,SAMEA1694081
40	Jolma2013	PAX7_ESAE_TAGGGC20NGGT	1260	PAX7	9606	20	CGGAGTCGGCAAGCAGAAGACGGCATACGATACC	GCCCTAGATCGGAAGAGCGTCG	0,1,2,3,4	ENA	SAMEA1695042,SAMEA1694180,SAMEA1694196,SAMEA1694124,SAMEA1694147
366	Jolma2013	PHOX2B_ESAE_TGCTGT20NGA	1261	PHOX2B	9606	20	CGGAGTCGGCAAGCAGAAGACGGCATACGATTC	ACAGCAGATCGGAAGAGCGTCG	0,1,2,3,4	ENA	SAMEA1692866,SAMEA1694165,SAMEA1695002,SAMEA1694982,SAMEA1694737
387	Jolma2013	PROP1_ESAE_TGTATT20NGA	1262	PROP1	9606	20	CGGAGTCGGCAAGCAGAAGACGGCATACGATTC	AATACAGATCGGAAGAGCGTCG	0,1,2,3,4	ENA	SAMEA1692848,SAMEA1694817,SAMEA1694830,SAMEA1694855,SAMEA1694873
390	Jolma2013	PRRX2_ESAE_TGGGGT20NGA	1263	PRRX2	9606	20	CGGAGTCGGCAAGCAGAAGACGGCATACGATTC	ACCCCAGATCGGAAGAGCGTCG	0,1,2,3,4	ENA	SAMEA1694546,SAMEA1694892,SAMEA1692596,SAMEA1692611,SAMEA1692607
395	Jolma2013	RARG_ESAE_TCGGGG20NGA	1264	RARG	9606	20	CGGAGTCGGCAAGCAGAAGACGGCATACGATTC	CCCCGAGATCGGAAGAGCGTCG	0,1,2,3,4	ENA	SAMEA1693138,SAMEA1693168,SAMEA1693156,SAMEA1693201,SAMEA1693175
403	Jolma2013	RHOXF1_ESAE_TTAGAA20NTA	1265	RHOXF1	9606	20	CGGAGTCGGCAAGCAGAAGACGGCATACGATTA	TTCTAAGATCGGAAGAGCGTCG	0,1,2,3,4	ENA	SAMEA1695265,SAMEA1693081,SAMEA1693060,SAMEA1693078,SAMEA1693366
406	Jolma2013	RUNX3_ESAE_TCTCCC20NGA	1266	RUNX3	9606	20	CGGAGTCGGCAAGCAGAAGACGGCATACGATTC	GGGAGAGATCGGAAGAGCGTCG	0,1,2,3,4	ENA	SAMEA1695204,SAMEA1693380,SAMEA1693316,SAMEA1693306,SAMEA1693336
422	Jolma2013	SOX18_ESAE_TGTGTC20NTGG	1267	SOX18	9606	20	CGGAGTCGGCAAGCAGAAGACGGCATACGATCCA	GACACAGATCGGAAGAGCGTCG	0,1,2,3,4	ENA	SAMEA1694687,SAMEA1693270,SAMEA1693295,SAMEA1693229,SAMEA1693255
427	Jolma2013	SOX8_ESAE_TGTCTA20NTCG	1268	SOX8	9606	20	CGGAGTCGGCAAGCAGAAGACGGCATACGATCGA	TAGACAGATCGGAAGAGCGTCG	0,1,2,3,4	ENA	SAMEA1692772,SAMEA1693866,SAMEA1694095,SAMEA1694117,SAMEA1694143
429	Jolma2013	SP4_ESAE_TTATGT20NGTA	1269	SP4	9606	20	CGGAGTCGGCAAGCAGAAGACGGCATACGATTAC	ACATAAGATCGGAAGAGCGTCG	0,1,2,3,4	ENA	SAMEA1695281,SAMEA1694157,SAMEA1694154,SAMEA1694182,SAMEA1694190
439	Jolma2013	TBR1_ESAE_TTGCAC20NACT	1270	TBR1	9606	20	CGGAGTCGGCAAGCAGAAGACGGCATACGATAGT	GTGCAAGATCGGAAGAGCGTCG	0,1,2,3,4	ENA	SAMEA1694455,SAMEA1693890,SAMEA1693901,SAMEA1693924,SAMEA1694348
445	Jolma2013	TBX20_ESAE_TCTTCT20NCTG	1271	TBX20	9606	20	CGGAGTCGGCAAGCAGAAGACGGCATACGATCAG	AGAAGAGATCGGAAGAGCGTCG	0,1,2,3,4	ENA	SAMEA1694353,SAMEA1694333,SAMEA1694392,SAMEA1694368,SAMEA1694866
451	Jolma2013	TCF4_ESAE_TTGCCG20NCCT	1272	TCF4	9606	20	CGGAGTCGGCAAGCAGAAGACGGCATACGATAGG	CGGCAAGATCGGAAGAGCGTCG	0,1,2,3,4	ENA	SAMEA1694612,SAMEA1694863,SAMEA1694880,SAMEA1694808,SAMEA1694844
461	Jolma2013	TFAP2C_ESAE_TGTCGT20NGCG	1273	TFAP2C	9606	20	CGGAGTCGGCAAGCAGAAGACGGCATACGATCGC	ACGACAGATCGGAAGAGCGTCG	0,1,2,3,4	ENA	SAMEA1692761,SAMEA1694953,SAMEA1695248,SAMEA1695231,SAMEA1695050
468	Jolma2013	TGIF2LX_ESAE_TGATAA20NATA	1274	TGIF2LX	9606	20	CGGAGTCGGCAAGCAGAAGACGGCATACGATTAT	TTATCAGATCGGAAGAGCGTCG	0,1,2,3,4	ENA	SAMEA1692861,SAMEA1695021,SAMEA1695006,SAMEA1694984,SAMEA1694999
70	Jolma2013	VSX1_ESAE_TCGGGG20NGGT	1275	VSX1	9606	20	CGGAGTCGGCAAGCAGAAGACGGCATACGATACC	CCCCGAGATCGGAAGAGCGTCG	0,1,2,3,4	ENA	SAMEA1692991,SAMEA1695136,SAMEA1695117,SAMEA1695081,SAMEA1693004
480	Jolma2013	YY2_ESAE_TGAGCA20NGA	1276	YY2	9606	20	CGGAGTCGGCAAGCAGAAGACGGCATACGATTC	TGCTCAGATCGGAAGAGCGTCG	0,1,2,3,4	ENA	SAMEA1692921,SAMEA1693011,SAMEA1693033,SAMEA1693049,SAMEA1692919
489	Jolma2013	ZIC3_ESAE_TCACGT20NGCA	1277	ZIC3	9606	20	CGGAGTCGGCAAGCAGAAGACGGCATACGATTGC	ACGTGAGATCGGAAGAGCGTCG	0,1,2,3,4	ENA	SAMEA1695149,SAMEA1692939,SAMEA1692949,SAMEA1692963,SAMEA1692979
500	Jolma2013	ZNF740_ESAE_TGTGAG20NGA	1278	ZNF740	9606	20	CGGAGTCGGCAAGCAGAAGACGGCATACGATTC	CTCACAGATCGGAAGAGCGTCG	0,1,2,3,4	ENA	SAMEA1692749,SAMEA1693148,SAMEA1693495,SAMEA1693482,SAMEA1693468
502	Jolma2013	ZNF784_ESAE_TGCGGG20NGA	1279	ZNF784	9606	20	CGGAGTCGGCAAGCAGAAGACGGCATACGATTC	CCCGCAGATCGGAAGAGCGTCG	0,1,2,3,4	ENA	SAMEA1695289,SAMEA1693448,SAMEA1693422,SAMEA1693398,SAMEA1693688
93	Jolma2013	AR_ESAF_TGCTCG20NGA	1280	AR	9606	20	CGGAGTCGGCAAGCAGAAGACGGCATACGATTC	CGAGCAGATCGGAAGAGCGTCG	0,1,2,3,4	ENA	SAMEA1692826,SAMEA1693701,SAMEA1693715,SAMEA1693653,SAMEA1694162
136	Jolma2013	DLX2_ESAF_TTCATG20NTA	1281	DLX2	9606	20	CGGAGTCGGCAAGCAGAAGACGGCATACGATTA	CATGAAGATCGGAAGAGCGTCG	0,1,2,3,4	ENA	SAMEA1693908,SAMEA1694129,SAMEA1694106,SAMEA1694090,SAMEA1694070
144	Jolma2013	DUXA_ESAF_TTCACA20NTA	1282	DUXA	9606	20	CGGAGTCGGCAAGCAGAAGACGGCATACGATTA	TGTGAAGATCGGAAGAGCGTCG	0,1,2,3,4	ENA	SAMEA1693958,SAMEA1694073,SAMEA1694060,SAMEA1694361,SAMEA1694404
147	Jolma2013	E2F3_ESAF_TTACAT20NACA	1283	E2F3	9606	20	CGGAGTCGGCAAGCAGAAGACGGCATACGATTGT	ATGTAAGATCGGAAGAGCGTCG	0,1,2,3,4	ENA	SAMEA1694816,SAMEA1694330,SAMEA1694280,SAMEA1694316,SAMEA1694209
159	Jolma2013	ELF5_ESAF_TCTCGG20NGA	1284	ELF5	9606	20	CGGAGTCGGCAAGCAGAAGACGGCATACGATTC	CCGAGAGATCGGAAGAGCGTCG	0,1,2,3,4	ENA	SAMEA1695215,SAMEA1694521,SAMEA1694552,SAMEA1694483,SAMEA1694066
175	Jolma2013	ESRRG_ESAF_TGACGA20NGCA	1285	ESRRG	9606	20	CGGAGTCGGCAAGCAGAAGACGGCATACGATTGC	TCGTCAGATCGGAAGAGCGTCG	0,1,2,3,4	ENA	SAMEA1694705,SAMEA1694041,SAMEA1695075,SAMEA1695083,SAMEA1695102
177	Jolma2013	ETS1_ESAF_TGTAAA20NGA	1286	ETS1	9606	20	CGGAGTCGGCAAGCAGAAGACGGCATACGATTC	TTTACAGATCGGAAGAGCGTCG	0,1,2,3,4	ENA	SAMEA1693549,SAMEA1695128,SAMEA1694985,SAMEA1694994,SAMEA1695017
181	Jolma2013	ETV5_ESAF_TGCACT20NGA	1287	ETV5	9606	20	CGGAGTCGGCAAGCAGAAGACGGCATACGATTC	AGTGCAGATCGGAAGAGCGTCG	0,1,2,3,4	ENA	SAMEA1693386,SAMEA1695033,SAMEA1694918,SAMEA1694901,SAMEA1694962
182	Jolma2013	ETV6_ESAF_TGAGTG20NGA	1288	ETV6	9606	20	CGGAGTCGGCAAGCAGAAGACGGCATACGATTC	CACTCAGATCGGAAGAGCGTCG	0,1,2,3,4	ENA	SAMEA1692795,SAMEA1694951,SAMEA1694846,SAMEA1694824,SAMEA1694893
194	Jolma2013	FOXI1_ESAF_TCGGAA20NGA	1289	FOXI1	9606	20	CGGAGTCGGCAAGCAGAAGACGGCATACGATTC	TTCCGAGATCGGAAGAGCGTCG	0,1,2,3,4	ENA	SAMEA1693088,SAMEA1694867,SAMEA1694862,SAMEA1692950,SAMEA1692557
201	Jolma2013	FOXO1_ESAF_TTCAGC20NTA	1290	FOXO1	9606	20	CGGAGTCGGCAAGCAGAAGACGGCATACGATTA	GCTGAAGATCGGAAGAGCGTCG	0,1,2,3,4	ENA	SAMEA1693918,SAMEA1692698,SAMEA1692683,SAMEA1692668,SAMEA1692651
193	Jolma2013	Foxg1_ESAF_TATCTG20NTCG	1291	Foxg1	10090	20	CGGAGTCGGCAAGCAGAAGACGGCATACGATCGA	CAGATAGATCGGAAGAGCGTCG	0,1,2,3,4	ENA	SAMEA1693863,SAMEA1692635,SAMEA1692784,SAMEA1692759,SAMEA1692732
197	Jolma2013	Foxj3_ESAF_TAAACA20NCAA	1292	Foxj3	10090	20	CGGAGTCGGCAAGCAGAAGACGGCATACGATTTG	TGTTTAGATCGGAAGAGCGTCG	0,1,2,3,4	ENA	SAMEA1692824,SAMEA1692750,SAMEA1693821,SAMEA1693846,SAMEA1693865
218	Jolma2013	GSC2_ESAF_TTAGAA20NTA	1293	GSC2	9606	20	CGGAGTCGGCAAGCAGAAGACGGCATACGATTA	TTCTAAGATCGGAAGAGCGTCG	0,1,2,3,4	ENA	SAMEA1695265,SAMEA1693881,SAMEA1693239,SAMEA1693218,SAMEA1693294
225	Jolma2013	HEY2_ESAF_TCTCAA20NGA	1294	HEY2	9606	20	CGGAGTCGGCAAGCAGAAGACGGCATACGATTC	TTGAGAGATCGGAAGAGCGTCG	0,1,2,3,4	ENA	SAMEA1695252,SAMEA1693271,SAMEA1693338,SAMEA1693317,SAMEA1694436
237	Jolma2013	HNF4A_ESAF_TGACAG20NGA	1295	HNF4A	9606	20	CGGAGTCGGCAAGCAGAAGACGGCATACGATTC	CTGTCAGATCGGAAGAGCGTCG	0,1,2,3,4	ENA	SAMEA1695058,SAMEA1694403,SAMEA1694380,SAMEA1694352,SAMEA1694344
243	Jolma2013	HOXA13_ESAF_TTCTCT20NTA	1296	HOXA13	9606	20	CGGAGTCGGCAAGCAGAAGACGGCATACGATTA	AGAGAAGATCGGAAGAGCGTCG	0,1,2,3,4	ENA	SAMEA1694513,SAMEA1694327,SAMEA1694307,SAMEA1694282,SAMEA1694252
240	Jolma2013	HOXA1_ESAF_TGGAAT20NAAT	1297	HOXA1	9606	20	CGGAGTCGGCAAGCAGAAGACGGCATACGATATT	ATTCCAGATCGGAAGAGCGTCG	0,1,2,3,4	ENA	SAMEA1692983,SAMEA1694227,SAMEA1695244,SAMEA1695300,SAMEA1695266
244	Jolma2013	HOXA2_ESAF_TTATTA20NTA	1298	HOXA2	9606	20	CGGAGTCGGCAAGCAGAAGACGGCATACGATTA	TAATAAGATCGGAAGAGCGTCG	0,1,2,3,4	ENA	SAMEA1695269,SAMEA1695166,SAMEA1695141,SAMEA1695157,SAMEA1695224
252	Jolma2013	HOXC11_ESAF_TGCGAA20NGA	1299	HOXC11	9606	20	CGGAGTCGGCAAGCAGAAGACGGCATACGATTC	TTCGCAGATCGGAAGAGCGTCG	0,1,2,3,4	ENA	SAMEA1695022,SAMEA1695192,SAMEA1695095,SAMEA1695062,SAMEA1694787
282	Jolma2013	KLF14_ESAF_TTGGGA20NTA	1300	KLF14	9606	20	CGGAGTCGGCAAGCAGAAGACGGCATACGATTA	TCCCAAGATCGGAAGAGCGTCG	0,1,2,3,4	ENA	SAMEA1694313,SAMEA1694624,SAMEA1694647,SAMEA1694689,SAMEA1694710
283	Jolma2013	KLF16_ESAF_TTGATT20NTA	1301	KLF16	9606	20	CGGAGTCGGCAAGCAGAAGACGGCATACGATTA	AATCAAGATCGGAAGAGCGTCG	0,1,2,3,4	ENA	SAMEA1694415,SAMEA1693134,SAMEA1693132,SAMEA1693112,SAMEA1693084
29	Jolma2013	LHX6_ESAF_TCGGGG20NGGT	1302	LHX6	9606	20	CGGAGTCGGCAAGCAGAAGACGGCATACGATACC	CCCCGAGATCGGAAGAGCGTCG	0,1,2,3,4	ENA	SAMEA1692991,SAMEA1693077,SAMEA1692822,SAMEA1692806,SAMEA1692842
318	Jolma2013	MYBL1_ESAF_TTGCGT20NTA	1303	MYBL1	9606	20	CGGAGTCGGCAAGCAGAAGACGGCATACGATTA	ACGCAAGATCGGAAGAGCGTCG	0,1,2,3,4	ENA	SAMEA1694539,SAMEA1692593,SAMEA1692606,SAMEA1692553,SAMEA1692563
31	Jolma2013	MYF6_ESAF_TGACTC20NTCA	1304	MYF6	9606	20	CGGAGTCGGCAAGCAGAAGACGGCATACGATTGA	GAGTCAGATCGGAAGAGCGTCG	0,1,2,3,4	ENA	SAMEA1692965,SAMEA1692576,SAMEA1692673,SAMEA1692697,SAMEA1695055
300	Jolma2013	Meis3_ESAF_TGGACA20NGA	1305	Meis3	10090	20	CGGAGTCGGCAAGCAGAAGACGGCATACGATTC	TGTCCAGATCGGAAGAGCGTCG	0,1,2,3,4	ENA	SAMEA1693040,SAMEA1695127,SAMEA1695105,SAMEA1695173,SAMEA1695165
337	Jolma2013	NKX6-2_ESAF_TTACAT20NTA	1306	NKX6-2	9606	20	CGGAGTCGGCAAGCAGAAGACGGCATACGATTA	ATGTAAGATCGGAAGAGCGTCG	0,1,2,3,4	ENA	SAMEA1695234,SAMEA1695145,SAMEA1695210,SAMEA1695200,SAMEA1695264
359	Jolma2013	PAX3_ESAF_TTCTCT20NCTC	1307	PAX3	9606	20	CGGAGTCGGCAAGCAGAAGACGGCATACGATGAG	AGAGAAGATCGGAAGAGCGTCG	0,1,2,3,4	ENA	SAMEA1694492,SAMEA1695239,SAMEA1694150,SAMEA1694301,SAMEA1694262
388	Jolma2013	PROX1_ESAF_TGCAGA20NGA	1308	PROX1	9606	20	CGGAGTCGGCAAGCAGAAGACGGCATACGATTC	TCTGCAGATCGGAAGAGCGTCG	0,1,2,3,4	ENA	SAMEA1694518,SAMEA1694373,SAMEA1694343,SAMEA1694319,SAMEA1693514
55	Jolma2013	SOX10_ESAF_TGATTT20NTTA	1309	SOX10	9606	20	CGGAGTCGGCAAGCAGAAGACGGCATACGATTAA	AAATCAGATCGGAAGAGCGTCG	0,1,2,3,4	ENA	SAMEA1693314,SAMEA1693526,SAMEA1693536,SAMEA1693389,SAMEA1693418
56	Jolma2013	SOX15_ESAF_TGTTCA20NCTG	1310	SOX15	9606	20	CGGAGTCGGCAAGCAGAAGACGGCATACGATCAG	TGAACAGATCGGAAGAGCGTCG	0,1,2,3,4	ENA	SAMEA1694736,SAMEA1693445,SAMEA1693451,SAMEA1693485,SAMEA1693659
58	Jolma2013	SOX2_ESAF_TGAATA20NTAA	1311	SOX2	9606	20	CGGAGTCGGCAAGCAGAAGACGGCATACGATTTA	TATTCAGATCGGAAGAGCGTCG	0,1,2,3,4	ENA	SAMEA1695067,SAMEA1693656,SAMEA1692646,SAMEA1692585,SAMEA1692599
426	Jolma2013	SOX7_ESAF_TGAGGC20NGGA	1312	SOX7	9606	20	CGGAGTCGGCAAGCAGAAGACGGCATACGATTCC	GCCTCAGATCGGAAGAGCGTCG	0,1,2,3,4	ENA	SAMEA1692758,SAMEA1692562,SAMEA1692573,SAMEA1692869,SAMEA1692893
419	Jolma2013	Sox11_ESAF_TCTTCT20NGA	1313	Sox11	10090	20	CGGAGTCGGCAAGCAGAAGACGGCATACGATTC	AGAAGAGATCGGAAGAGCGTCG	0,1,2,3,4	ENA	SAMEA1694288,SAMEA1692902,SAMEA1692825,SAMEA1692847,SAMEA1693085
421	Jolma2013	Sox17_ESAF_TATTGT20NGTG	1314	Sox17	10090	20	CGGAGTCGGCAAGCAGAAGACGGCATACGATCAC	ACAATAGATCGGAAGAGCGTCG	0,1,2,3,4	ENA	SAMEA1694597,SAMEA1693098,SAMEA1693079,SAMEA1694836,SAMEA1694813
444	Jolma2013	TBX2_ESAF_TCTATG20NTAG	1315	TBX2	9606	20	CGGAGTCGGCAAGCAGAAGACGGCATACGATCTA	CATAGAGATCGGAAGAGCGTCG	0,1,2,3,4	ENA	SAMEA1695286,SAMEA1694881,SAMEA1694859,SAMEA1694930,SAMEA1694935
459	Jolma2013	TFAP2A_ESAF_TTGCAC20NTA	1316	TFAP2A	9606	20	CGGAGTCGGCAAGCAGAAGACGGCATACGATTA	GTGCAAGATCGGAAGAGCGTCG	0,1,2,3,4	ENA	SAMEA1694593,SAMEA1694915,SAMEA1694996,SAMEA1695012,SAMEA1695007
465	Jolma2013	TFEC_ESAF_TAGTGG20NGTT	1317	TFEC	9606	20	CGGAGTCGGCAAGCAGAAGACGGCATACGATAAC	CCACTAGATCGGAAGAGCGTCG	0,1,2,3,4	ENA	SAMEA1694077,SAMEA1695027,SAMEA1695039,SAMEA1695065,SAMEA1695092
471	Jolma2013	UNCX_ESAF_TGCAAG20NGA	1318	UNCX	9606	20	CGGAGTCGGCAAGCAGAAGACGGCATACGATTC	CTTGCAGATCGGAAGAGCGTCG	0,1,2,3,4	ENA	SAMEA1693346,SAMEA1695119,SAMEA1695139,SAMEA1695126,SAMEA1694406
474	Jolma2013	VAX2_ESAF_TGGTAG20NATT	1319	VAX2	9606	20	CGGAGTCGGCAAGCAGAAGACGGCATACGATAAT	CTACCAGATCGGAAGAGCGTCG	0,1,2,3,4	ENA	SAMEA1694248,SAMEA1694448,SAMEA1694574,SAMEA1694595,SAMEA1694616
488	Jolma2013	ZIC1_ESAF_TCGACT20NCAT	1320	ZIC1	9606	20	CGGAGTCGGCAAGCAGAAGACGGCATACGATATG	AGTCGAGATCGGAAGAGCGTCG	0,1,2,3,4	ENA	SAMEA1694929,SAMEA1694537,SAMEA1694554,SAMEA1694277,SAMEA1694317
490	Jolma2013	Zic3_ESAF_TCAAAA20NAAA	1321	Zic3	10090	20	CGGAGTCGGCAAGCAGAAGACGGCATACGATTTT	TTTTGAGATCGGAAGAGCGTCG	0,1,2,3,4	ENA	SAMEA1694668,SAMEA1694231,SAMEA1693257,SAMEA1693213,SAMEA1693280
161	Jolma2013	ELK1_ESAG_TCGGAA20NAGT	1322	ELK1	9606	20	CGGAGTCGGCAAGCAGAAGACGGCATACGATACT	TTCCGAGATCGGAAGAGCGTCG	0,1,2,3,4	ENA	SAMEA1692911,SAMEA1693401,SAMEA1693431,SAMEA1693440,SAMEA1693464
161	Jolma2013	ELK1_ESAG_TGAGTG20NTGA	1323	ELK1	9606	20	CGGAGTCGGCAAGCAGAAGACGGCATACGATTCA	CACTCAGATCGGAAGAGCGTCG	0,1,2,3,4	ENA	SAMEA1692722,SAMEA1693488,SAMEA1693500,SAMEA1693513,SAMEA1693524
163	Jolma2013	ELK3_ESAG_TCGGGG20NGGT	1324	ELK3	9606	20	CGGAGTCGGCAAGCAGAAGACGGCATACGATACC	CCCCGAGATCGGAAGAGCGTCG	0,1,2,3,4	ENA	SAMEA1692991,SAMEA1694171,SAMEA1694145,SAMEA1694168,SAMEA1694142
170	Jolma2013	ERG_ESAG_TCTACA20NCAG	1325	ERG	9606	20	CGGAGTCGGCAAGCAGAAGACGGCATACGATCTG	TGTAGAGATCGGAAGAGCGTCG	0,1,2,3,4	ENA	SAMEA1693782,SAMEA1694120,SAMEA1694083,SAMEA1694062,SAMEA1694044
170	Jolma2013	ERG_ESAG_TGCAAG20NAAC	1326	ERG	9606	20	CGGAGTCGGCAAGCAGAAGACGGCATACGATGTT	CTTGCAGATCGGAAGAGCGTCG	0,1,2,3,4	ENA	SAMEA1693308,SAMEA1694055,SAMEA1694027,SAMEA1694358,SAMEA1694289
178	Jolma2013	ETV1_ESAG_TCGTTA20NTTT	1327	ETV1	9606	20	CGGAGTCGGCAAGCAGAAGACGGCATACGATAAA	TAACGAGATCGGAAGAGCGTCG	0,1,2,3,4	ENA	SAMEA1693858,SAMEA1694312,SAMEA1694299,SAMEA1694210,SAMEA1694243
180	Jolma2013	ETV4_ESAG_TCTATG20NTAG	1328	ETV4	9606	20	CGGAGTCGGCAAGCAGAAGACGGCATACGATCTA	CATAGAGATCGGAAGAGCGTCG	0,1,2,3,4	ENA	SAMEA1695286,SAMEA1694921,SAMEA1694903,SAMEA1694970,SAMEA1694975
11	Jolma2013	GABPA_ESAG_TGGCCC20NCCT	1329	GABPA	9606	20	CGGAGTCGGCAAGCAGAAGACGGCATACGATAGG	GGGCCAGATCGGAAGAGCGTCG	0,1,2,3,4	ENA	SAMEA1693817,SAMEA1695170,SAMEA1695183,SAMEA1695209,SAMEA1695069
345	Jolma2013	NR3C1_ESAG_TGACGA20NGCA	1330	NR3C1	9606	20	CGGAGTCGGCAAGCAGAAGACGGCATACGATTGC	TCGTCAGATCGGAAGAGCGTCG	0,1,2,3,4	ENA	SAMEA1694705,SAMEA1695056,SAMEA1695079,SAMEA1695110,SAMEA1695132
363	Jolma2013	PAX9_ESAG_TCTAAT20NAAG	1331	PAX9	9606	20	CGGAGTCGGCAAGCAGAAGACGGCATACGATCTT	ATTAGAGATCGGAAGAGCGTCG	0,1,2,3,4	ENA	SAMEA1693882,SAMEA1694993,SAMEA1695016,SAMEA1692641,SAMEA1693106
204	Jolma2013	FOXO6_ESAH_TCGTGT30NGTT	1332	FOXO6	9606	30	CGGAGTCGGCAAGCAGAAGACGGCATACGATAAC	ACACGAGATCGGAAGAGCGTCG	0,1,2,3,4	ENA	SAMEA1693231,SAMEA1693142,SAMEA1693069,SAMEA1693096,SAMEA1693090
256	Jolma2013	HOXD12_ESAH_TCAGTC30NTGA	1333	HOXD12	9606	30	CGGAGTCGGCAAGCAGAAGACGGCATACGATTCA	GACTGAGATCGGAAGAGCGTCG	0,1,2,3,4	ENA	SAMEA1692937,SAMEA1693177,SAMEA1693202,SAMEA1693150,SAMEA1693169
352	Jolma2013	ONECUT2_ESAH_TGGGCG30NCGT	1334	ONECUT2	9606	30	CGGAGTCGGCAAGCAGAAGACGGCATACGATACG	CGCCCAGATCGGAAGAGCGTCG	0,1,2,3,4	ENA	SAMEA1694609,SAMEA1695297,SAMEA1695288,SAMEA1694665,SAMEA1694636
53	Jolma2013	RXRA_ESAH_TCACGT30NGCA	1335	RXRA	9606	30	CGGAGTCGGCAAGCAGAAGACGGCATACGATTGC	ACGTGAGATCGGAAGAGCGTCG	0,1,2,3,4	ENA	SAMEA1695285,SAMEA1694704,SAMEA1694672,SAMEA1694747,SAMEA1694724
420	Jolma2013	SOX14_ESAH_TACCTA30NTCC	1336	SOX14	9606	30	CGGAGTCGGCAAGCAGAAGACGGCATACGATGGA	TAGGTAGATCGGAAGAGCGTCG	0,1,2,3,4	ENA	SAMEA1693827,SAMEA1694730,SAMEA1694807,SAMEA1694507,SAMEA1694430
425	Jolma2013	SOX4_ESAH_TATCGC30NGCG	1337	SOX4	9606	30	CGGAGTCGGCAAGCAGAAGACGGCATACGATCGC	GCGATAGATCGGAAGAGCGTCG	0,1,2,3,4	ENA	SAMEA1693516,SAMEA1694405,SAMEA1694447,SAMEA1694577,SAMEA1694596
62	Jolma2013	SRY_ESAH_TACTGC30NGTC	1338	SRY	9606	30	CGGAGTCGGCAAGCAGAAGACGGCATACGATGAC	GCAGTAGATCGGAAGAGCGTCG	0,1,2,3,4	ENA	SAMEA1694088,SAMEA1694542,SAMEA1694563,SAMEA1693944,SAMEA1693948
101	Jolma2013	ATF7_ESAI_TGGGCG30NCGT	1339	ATF7	9606	30	CGGAGTCGGCAAGCAGAAGACGGCATACGATACG	CGCCCAGATCGGAAGAGCGTCG	0,1,2,3,4,5,6	ENA	SAMEA1694609,SAMEA1693716,SAMEA1693556,SAMEA1693587,SAMEA1693570,SAMEA1693596,SAMEA1693620
104	Jolma2013	BARHL2_ESAI_TCCAGT40NGAC	1340	BARHL2	9606	40	CGGAGTCGGCAAGCAGAAGACGGCATACGATGTC	ACTGGAGATCGGAAGAGCGTCG	0,1,2,3,4,5,6	ENA	SAMEA1693667,SAMEA1693801,SAMEA1693818,SAMEA1693833,SAMEA1693869,SAMEA1693410,SAMEA1693466
126	Jolma2013	CREB3L1_ESAI_TGGGTA30NTGT	1341	CREB3L1	9606	30	CGGAGTCGGCAAGCAGAAGACGGCATACGATACA	TACCCAGATCGGAAGAGCGTCG	0,1,2,3,4,5,6	ENA	SAMEA1694268,SAMEA1693438,SAMEA1693031,SAMEA1693022,SAMEA1693036,SAMEA1692989,SAMEA1693005
129	Jolma2013	CUX1_ESAI_TAGCAG40NACT	1342	CUX1	9606	40	CGGAGTCGGCAAGCAGAAGACGGCATACGATAGT	CTGCTAGATCGGAAGAGCGTCG	0,1,2,3,4,5,6	ENA	SAMEA1694838,SAMEA1692960,SAMEA1692977,SAMEA1692554,SAMEA1692909,SAMEA1692862,SAMEA1692832
130	Jolma2013	CUX2_ESAI_TAGCCT40NCCT	1343	CUX2	9606	40	CGGAGTCGGCAAGCAGAAGACGGCATACGATAGG	AGGCTAGATCGGAAGAGCGTCG	0,1,2,3,4,5,6	ENA	SAMEA1694815,SAMEA1692811,SAMEA1692820,SAMEA1692792,SAMEA1692768,SAMEA1692746,SAMEA1692711
142	Jolma2013	DPRX_ESAI_TCGAAG30NAAT	1344	DPRX	9606	30	CGGAGTCGGCAAGCAGAAGACGGCATACGATATT	CTTCGAGATCGGAAGAGCGTCG	0,1,2,3,4,5,6	ENA	SAMEA1694942,SAMEA1694848,SAMEA1694871,SAMEA1694889,SAMEA1694902,SAMEA1694926,SAMEA1694948
156	Jolma2013	EGR4_ESAI_TAGCGA40NGCT	1345	EGR4	9606	40	CGGAGTCGGCAAGCAGAAGACGGCATACGATAGC	TCGCTAGATCGGAAGAGCGTCG	0,1,2,3,4,5,6	ENA	SAMEA1694967,SAMEA1694955,SAMEA1694973,SAMEA1694625,SAMEA1694646,SAMEA1694395,SAMEA1694391
161	Jolma2013	ELK1_ESAI_TAGCAG30NACT	1346	ELK1	9606	30	CGGAGTCGGCAAGCAGAAGACGGCATACGATAGT	CTGCTAGATCGGAAGAGCGTCG	0,1,2,3,4,5,6	ENA	SAMEA1694759,SAMEA1694367,SAMEA1694339,SAMEA1694336,SAMEA1694085,SAMEA1694112,SAMEA1694115
164	Jolma2013	EMX1_ESAI_TCGCAT30NACT	1347	EMX1	9606	30	CGGAGTCGGCAAGCAGAAGACGGCATACGATAGT	ATGCGAGATCGGAAGAGCGTCG	0,1,2,3,4,5,6	ENA	SAMEA1695118,SAMEA1694050,SAMEA1694082,SAMEA1693791,SAMEA1693776,SAMEA1693760,SAMEA1693674
165	Jolma2013	EMX2_ESAI_TGGTTC30NTTT	1348	EMX2	9606	30	CGGAGTCGGCAAGCAGAAGACGGCATACGATAAA	GAACCAGATCGGAAGAGCGTCG	0,1,2,3,4,5,6	ENA	SAMEA1693685,SAMEA1693647,SAMEA1693704,SAMEA1693687,SAMEA1693574,SAMEA1693578,SAMEA1693559
168	Jolma2013	EOMES_ESAI_TGTAAA30NAAG	1349	EOMES	9606	30	CGGAGTCGGCAAGCAGAAGACGGCATACGATCTT	TTTACAGATCGGAAGAGCGTCG	0,1,2,3,4,5,6	ENA	SAMEA1693579,SAMEA1693206,SAMEA1693194,SAMEA1693174,SAMEA1693160,SAMEA1693146,SAMEA1693128
173	Jolma2013	ESRRA_ESAI_TGACGA30NGCA	1350	ESRRA	9606	30	CGGAGTCGGCAAGCAGAAGACGGCATACGATTGC	TCGTCAGATCGGAAGAGCGTCG	0,1,2,3,4,5,6	ENA	SAMEA1694699,SAMEA1693121,SAMEA1693103,SAMEA1693072,SAMEA1693062,SAMEA1692639,SAMEA1692645
177	Jolma2013	ETS1_ESAI_TGTACC30NCAG	1351	ETS1	9606	30	CGGAGTCGGCAAGCAGAAGACGGCATACGATCTG	GGTACAGATCGGAAGAGCGTCG	0,1,2,3,4,5,6	ENA	SAMEA1692904,SAMEA1692578,SAMEA1692602,SAMEA1692614,SAMEA1692559,SAMEA1692572,SAMEA1693186
187	Jolma2013	FOXB1_ESAI_TGAGCA30NCGA	1352	FOXB1	9606	30	CGGAGTCGGCAAGCAGAAGACGGCATACGATTCG	TGCTCAGATCGGAAGAGCGTCG	0,1,2,3,4,5,6	ENA	SAMEA1693039,SAMEA1693205,SAMEA1693158,SAMEA1694932,SAMEA1694950,SAMEA1694972,SAMEA1693051
188	Jolma2013	FOXC1_ESAI_TGAGGC30NGGA	1353	FOXC1	9606	30	CGGAGTCGGCAAGCAGAAGACGGCATACGATTCC	GCCTCAGATCGGAAGAGCGTCG	0,1,2,3,4,5,6	ENA	SAMEA1692780,SAMEA1693030,SAMEA1693019,SAMEA1693000,SAMEA1692988,SAMEA1692980,SAMEA1692962
190	Jolma2013	FOXC2_ESAI_TGAGTG30NTGA	1354	FOXC2	9606	30	CGGAGTCGGCAAGCAGAAGACGGCATACGATTCA	CACTCAGATCGGAAGAGCGTCG	0,1,2,3,4,5,6	ENA	SAMEA1692744,SAMEA1692570,SAMEA1692881,SAMEA1692906,SAMEA1692800,SAMEA1692839,SAMEA1692757
213	Jolma2013	GLI2_ESAI_TAAGTA40NTGA	1355	GLI2	9606	40	CGGAGTCGGCAAGCAGAAGACGGCATACGATTCA	TACTTAGATCGGAAGAGCGTCG	0,1,2,3,4,5,6	ENA	SAMEA1694949,SAMEA1692777,SAMEA1692791,SAMEA1692724,SAMEA1692741,SAMEA1693357,SAMEA1693353
221	Jolma2013	HES5_ESAI_TCGGGG30NGGT	1356	HES5	9606	30	CGGAGTCGGCAAGCAGAAGACGGCATACGATACC	CCCCGAGATCGGAAGAGCGTCG	0,1,2,3,4,5,6	ENA	SAMEA1693013,SAMEA1693367,SAMEA1693217,SAMEA1693252,SAMEA1693277,SAMEA1693298,SAMEA1693282
234	Jolma2013	HMX3_ESAI_TGCACT30NCAC	1357	HMX3	9606	30	CGGAGTCGGCAAGCAGAAGACGGCATACGATGTG	AGTGCAGATCGGAAGAGCGTCG	0,1,2,3,4,5,6	ENA	SAMEA1693391,SAMEA1693501,SAMEA1693511,SAMEA1693969,SAMEA1693993,SAMEA1693987,SAMEA1694002
237	Jolma2013	HNF4A_ESAI_TCCGTG40NTGC	1358	HNF4A	9606	40	CGGAGTCGGCAAGCAGAAGACGGCATACGATGCA	CACGGAGATCGGAAGAGCGTCG	0,1,2,3,4,5,6	ENA	SAMEA1694882,SAMEA1694021,SAMEA1694446,SAMEA1694420,SAMEA1694503,SAMEA1694508,SAMEA1694482
241	Jolma2013	HOXA10_ESAI_TAGGAT30NAGT	1359	HOXA10	9606	30	CGGAGTCGGCAAGCAGAAGACGGCATACGATACT	ATCCTAGATCGGAAGAGCGTCG	0,1,2,3,4,5,6	ENA	SAMEA1695019,SAMEA1694898,SAMEA1694931,SAMEA1694685,SAMEA1694677,SAMEA1694692,SAMEA1694622
267	Jolma2013	IRF3_ESAI_TCCTAA40NATC	1360	IRF3	9606	40	CGGAGTCGGCAAGCAGAAGACGGCATACGATGAT	TTAGGAGATCGGAAGAGCGTCG	0,1,2,3,4,5,6	ENA	SAMEA1694826,SAMEA1694664,SAMEA1694776,SAMEA1694803,SAMEA1694783,SAMEA1692815,SAMEA1692846
273	Jolma2013	IRX2_ESAI_TGCATC30NTAC	1361	IRX2	9606	30	CGGAGTCGGCAAGCAGAAGACGGCATACGATGTA	GATGCAGATCGGAAGAGCGTCG	0,1,2,3,4,5,6	ENA	SAMEA1694480,SAMEA1692883,SAMEA1692907,SAMEA1692885,SAMEA1692703,SAMEA1692736,SAMEA1692775
276	Jolma2013	ISL2_ESAI_TCTAAT30NAAG	1362	ISL2	9606	30	CGGAGTCGGCAAGCAGAAGACGGCATACGATCTT	ATTAGAGATCGGAAGAGCGTCG	0,1,2,3,4,5,6	ENA	SAMEA1693762,SAMEA1692788,SAMEA1692629,SAMEA1693048,SAMEA1693018,SAMEA1692938,SAMEA1692918
285	Jolma2013	LHX2_ESAI_TCCAGT30NGAC	1363	LHX2	9606	30	CGGAGTCGGCAAGCAGAAGACGGCATACGATGTC	ACTGGAGATCGGAAGAGCGTCG	0,1,2,3,4,5,6	ENA	SAMEA1693691,SAMEA1692969,SAMEA1692982,SAMEA1692954,SAMEA1693520,SAMEA1693541,SAMEA1693498
287	Jolma2013	Lhx8_ESAI_TGCTCG40NCTC	1364	Lhx8	10090	40	CGGAGTCGGCAAGCAGAAGACGGCATACGATGAG	CGAGCAGATCGGAAGAGCGTCG	0,1,2,3,4,5,6	ENA	SAMEA1692849,SAMEA1693778,SAMEA1693768,SAMEA1693750,SAMEA1693732,SAMEA1693702,SAMEA1693682
293	Jolma2013	MAFG_ESAI_TGTAAA40NAAG	1365	MAFG	9606	40	CGGAGTCGGCAAGCAGAAGACGGCATACGATCTT	TTTACAGATCGGAAGAGCGTCG	0,1,2,3,4,5,6	ENA	SAMEA1692895,SAMEA1693696,SAMEA1693671,SAMEA1693651,SAMEA1693616,SAMEA1694199,SAMEA1694178
294	Jolma2013	MAFK_ESAI_TGCCTG30NTCC	1366	MAFK	9606	30	CGGAGTCGGCAAGCAGAAGACGGCATACGATGGA	CAGGCAGATCGGAAGAGCGTCG	0,1,2,3,4,5,6	ENA	SAMEA1694995,SAMEA1694229,SAMEA1694237,SAMEA1694266,SAMEA1694302,SAMEA1694320,SAMEA1694335
303	Jolma2013	MEOX2_ESAI_TAGTTT30NTTT	1367	MEOX2	9606	30	CGGAGTCGGCAAGCAGAAGACGGCATACGATAAA	AAACTAGATCGGAAGAGCGTCG	0,1,2,3,4,5,6	ENA	SAMEA1694181,SAMEA1694351,SAMEA1694378,SAMEA1694869,SAMEA1694861,SAMEA1694832,SAMEA1694811
314	Jolma2013	MSX1_ESAI_TGCGAA30NAGC	1368	MSX1	9606	30	CGGAGTCGGCAAGCAGAAGACGGCATACGATGCT	TTCGCAGATCGGAAGAGCGTCG	0,1,2,3,4,5,6	ENA	SAMEA1695256,SAMEA1694974,SAMEA1694954,SAMEA1694938,SAMEA1694916,SAMEA1694899,SAMEA1695029
336	Jolma2013	NKX6-1_ESAI_TGCGGG30NGGC	1369	NKX6-1	9606	30	CGGAGTCGGCAAGCAGAAGACGGCATACGATGCC	CCCGCAGATCGGAAGAGCGTCG	0,1,2,3,4,5,6	ENA	SAMEA1695161,SAMEA1692785,SAMEA1692766,SAMEA1692734,SAMEA1692708,SAMEA1692726,SAMEA1692899
338	Jolma2013	NOTO_ESAI_TGCGTT30NTGC	1370	NOTO	9606	30	CGGAGTCGGCAAGCAGAAGACGGCATACGATGCA	AACGCAGATCGGAAGAGCGTCG	0,1,2,3,4,5,6	ENA	SAMEA1692713,SAMEA1692878,SAMEA1692833,SAMEA1692803,SAMEA1692956,SAMEA1694790,SAMEA1694765
342	Jolma2013	NR2F1_ESAI_TCTGAC30NAGG	1371	NR2F1	9606	30	CGGAGTCGGCAAGCAGAAGACGGCATACGATCCT	GTCAGAGATCGGAAGAGCGTCG	0,1,2,3,4,5,6	ENA	SAMEA1694775,SAMEA1694663,SAMEA1694639,SAMEA1694706,SAMEA1694700,SAMEA1694674,SAMEA1694937
364	Jolma2013	PDX1_ESAI_TGGAAT30NAAT	1372	PDX1	9606	30	CGGAGTCGGCAAGCAGAAGACGGCATACGATATT	ATTCCAGATCGGAAGAGCGTCG	0,1,2,3,4,5,6	ENA	SAMEA1693014,SAMEA1694904,SAMEA1694964,SAMEA1695154,SAMEA1695171,SAMEA1695188,SAMEA1695212
372	Jolma2013	POU1F1_ESAI_TACACC40NCAC	1373	POU1F1	9606	40	CGGAGTCGGCAAGCAGAAGACGGCATACGATGTG	GGTGTAGATCGGAAGAGCGTCG	0,1,2,3,4,5,6	ENA	SAMEA1693071,SAMEA1694034,SAMEA1694010,SAMEA1694007,SAMEA1693990,SAMEA1693960,SAMEA1693950
378	Jolma2013	POU3F2_ESAI_TGTTCA40NCTG	1374	POU3F2	9606	40	CGGAGTCGGCAAGCAGAAGACGGCATACGATCAG	TGAACAGATCGGAAGAGCGTCG	0,1,2,3,4,5,6	ENA	SAMEA1694769,SAMEA1694255,SAMEA1694233,SAMEA1694582,SAMEA1694614,SAMEA1694532,SAMEA1694550
401	Jolma2013	RFX5_ESAI_TGGAGC30NGAT	1376	RFX5	9606	30	CGGAGTCGGCAAGCAGAAGACGGCATACGATATC	GCTCCAGATCGGAAGAGCGTCG	0,1,2,3,4,5,6	ENA	SAMEA1693437,SAMEA1693603,SAMEA1693632,SAMEA1693649,SAMEA1693663,SAMEA1693683,SAMEA1693699
403	Jolma2013	RHOXF1_ESAI_TGGATG30NTAT	1377	RHOXF1	9606	30	CGGAGTCGGCAAGCAGAAGACGGCATACGATATA	CATCCAGATCGGAAGAGCGTCG	0,1,2,3,4,5,6	ENA	SAMEA1693885,SAMEA1693718,SAMEA1693722,SAMEA1692728,SAMEA1692910,SAMEA1692879,SAMEA1692858
404	Jolma2013	RORA_ESAI_TCTGTA30NTGG	1378	RORA	9606	30	CGGAGTCGGCAAGCAGAAGACGGCATACGATCCA	TACAGAGATCGGAAGAGCGTCG	0,1,2,3,4,5,6	ENA	SAMEA1694384,SAMEA1692840,SAMEA1692813,SAMEA1692951,SAMEA1692966,SAMEA1692913,SAMEA1692931
405	Jolma2013	RUNX2_ESAI_TACCTA40NTCC	1379	RUNX2	9606	40	CGGAGTCGGCAAGCAGAAGACGGCATACGATGGA	TAGGTAGATCGGAAGAGCGTCG	0,1,2,3,4,5,6	ENA	SAMEA1693851,SAMEA1694849,SAMEA1694875,SAMEA1694888,SAMEA1694720,SAMEA1694729,SAMEA1694755
406	Jolma2013	RUNX3_ESAI_TACGGA30NGGC	1380	RUNX3	9606	30	CGGAGTCGGCAAGCAGAAGACGGCATACGATGCC	TCCGTAGATCGGAAGAGCGTCG	0,1,2,3,4,5,6	ENA	SAMEA1693476,SAMEA1694777,SAMEA1694782,SAMEA1694628,SAMEA1694644,SAMEA1695032,SAMEA1694187
53	Jolma2013	RXRA_ESAI_TCTACA40NCAG	1381	RXRA	9606	40	CGGAGTCGGCAAGCAGAAGACGGCATACGATCTG	TGTAGAGATCGGAAGAGCGTCG	0,1,2,3,4,5,6	ENA	SAMEA1693727,SAMEA1694207,SAMEA1694134,SAMEA1694160,SAMEA1694155,SAMEA1694092,SAMEA1694110
423	Jolma2013	SOX21_ESAI_TCAAAA40NAAA	1382	SOX21	9606	40	CGGAGTCGGCAAGCAGAAGACGGCATACGATTTT	TTTTGAGATCGGAAGAGCGTCG	0,1,2,3,4,5,6	ENA	SAMEA1694658,SAMEA1694051,SAMEA1694078,SAMEA1694381,SAMEA1694350,SAMEA1694326,SAMEA1694300
427	Jolma2013	SOX8_ESAI_TCTTTC30NTTG	1383	SOX8	9606	30	CGGAGTCGGCAAGCAGAAGACGGCATACGATCAA	GAAAGAGATCGGAAGAGCGTCG	0,1,2,3,4,5,6	ENA	SAMEA1694195,SAMEA1694270,SAMEA1694239,SAMEA1694249,SAMEA1694228,SAMEA1693405,SAMEA1693414
442	Jolma2013	TBX15_ESAI_TACGTC40NTGC	1384	TBX15	9606	40	CGGAGTCGGCAAGCAGAAGACGGCATACGATGCA	GACGTAGATCGGAAGAGCGTCG	0,1,2,3,4,5,6	ENA	SAMEA1694291,SAMEA1693773,SAMEA1693832,SAMEA1693798,SAMEA1693872,SAMEA1693844,SAMEA1693582
443	Jolma2013	TBX19_ESAI_TACTAT40NATC	1385	TBX19	9606	40	CGGAGTCGGCAAGCAGAAGACGGCATACGATGAT	ATAGTAGATCGGAAGAGCGTCG	0,1,2,3,4,5,6	ENA	SAMEA1694218,SAMEA1693567,SAMEA1693546,SAMEA1693626,SAMEA1693598,SAMEA1693915,SAMEA1694012
441	Jolma2013	TBX1_ESAI_TACGGA40NGGC	1386	TBX1	9606	40	CGGAGTCGGCAAGCAGAAGACGGCATACGATGCC	TCCGTAGATCGGAAGAGCGTCG	0,1,2,3,4,5,6	ENA	SAMEA1693456,SAMEA1694029,SAMEA1694028,SAMEA1693964,SAMEA1693981,SAMEA1694087,SAMEA1694103
445	Jolma2013	TBX20_ESAI_TACTCA40NCTC	1387	TBX20	9606	40	CGGAGTCGGCAAGCAGAAGACGGCATACGATGAG	TGAGTAGATCGGAAGAGCGTCG	0,1,2,3,4,5,6	ENA	SAMEA1694397,SAMEA1694043,SAMEA1694049,SAMEA1695240,SAMEA1695290,SAMEA1695276,SAMEA1694637
446	Jolma2013	TBX21_ESAI_TACTGC40NGTC	1388	TBX21	9606	40	CGGAGTCGGCAAGCAGAAGACGGCATACGATGAC	GCAGTAGATCGGAAGAGCGTCG	0,1,2,3,4,5,6	ENA	SAMEA1694072,SAMEA1694633,SAMEA1694653,SAMEA1694671,SAMEA1694709,SAMEA1694727,SAMEA1694757
447	Jolma2013	TBX4_ESAI_TACTTG40NTTC	1389	TBX4	9606	40	CGGAGTCGGCAAGCAGAAGACGGCATACGATGAA	CAAGTAGATCGGAAGAGCGTCG	0,1,2,3,4,5,6	ENA	SAMEA1694208,SAMEA1692924,SAMEA1693203,SAMEA1693185,SAMEA1693172,SAMEA1693155,SAMEA1693145
448	Jolma2013	TBX5_ESAI_TAGAAC40NAAT	1390	TBX5	9606	40	CGGAGTCGGCAAGCAGAAGACGGCATACGATATT	GTTCTAGATCGGAAGAGCGTCG	0,1,2,3,4,5,6	ENA	SAMEA1694153,SAMEA1693133,SAMEA1693111,SAMEA1693102,SAMEA1693076,SAMEA1693655,SAMEA1693713
456	Jolma2013	TEAD3_ESAI_TATAAG40NAAG	1391	TEAD3	9606	40	CGGAGTCGGCAAGCAGAAGACGGCATACGATCTT	CTTATAGATCGGAAGAGCGTCG	0,1,2,3,4,5,6	ENA	SAMEA1693318,SAMEA1693690,SAMEA1693568,SAMEA1693552,SAMEA1693618,SAMEA1693629,SAMEA1693606
467	Jolma2013	TGIF2_ESAI_TGAACG30NCAA	1392	TGIF2	9606	30	CGGAGTCGGCAAGCAGAAGACGGCATACGATTTG	CGTTCAGATCGGAAGAGCGTCG	0,1,2,3,4,5,6	ENA	SAMEA1695174,SAMEA1693815,SAMEA1693806,SAMEA1693406,SAMEA1693387,SAMEA1693425,SAMEA1693449
469	Jolma2013	THRA_ESAI_TCGGCC40NCGT	1393	THRA	9606	40	CGGAGTCGGCAAGCAGAAGACGGCATACGATACG	GGCCGAGATCGGAAGAGCGTCG	0,1,2,3,4,5,6	ENA	SAMEA1693120,SAMEA1693474,SAMEA1694491,SAMEA1694514,SAMEA1694496,SAMEA1694408,SAMEA1694449
470	Jolma2013	THRB_ESAI_TGGCAA30NACT	1394	THRB	9606	30	CGGAGTCGGCAAGCAGAAGACGGCATACGATAGT	TTGCCAGATCGGAAGAGCGTCG	0,1,2,3,4,5,6	ENA	SAMEA1693840,SAMEA1694156,SAMEA1694140,SAMEA1694128,SAMEA1693957,SAMEA1693935,SAMEA1693902
476	Jolma2013	VENTX_ESAI_TGAAGT30NGAA	1395	VENTX	9606	30	CGGAGTCGGCAAGCAGAAGACGGCATACGATTTC	ACTTCAGATCGGAAGAGCGTCG	0,1,2,3,4,5,6	ENA	SAMEA1695182,SAMEA1693892,SAMEA1694020,SAMEA1694040,SAMEA1694013,SAMEA1694845,SAMEA1694821
485	Jolma2013	ZBTB7C_ESAI_TCGCCA40NCCT	1396	ZBTB7C	9606	40	CGGAGTCGGCAAGCAGAAGACGGCATACGATAGG	TGGCGAGATCGGAAGAGCGTCG	0,1,2,3,4,5,6	ENA	SAMEA1695054,SAMEA1694890,SAMEA1694885,SAMEA1694854,SAMEA1694928,SAMEA1694912,SAMEA1694977
498	Jolma2013	ZNF524_ESAI_TCTATG40NTAG	1397	ZNF524	9606	40	CGGAGTCGGCAAGCAGAAGACGGCATACGATCTA	CATAGAGATCGGAAGAGCGTCG	0,1,2,3,4,5,6	ENA	SAMEA1695226,SAMEA1694960,SAMEA1694944,SAMEA1692993,SAMEA1693009,SAMEA1692955,SAMEA1692976
503	Jolma2013	ELK4_ESAK_TAGGGC40NGGT	1398	ELK4	9606	40	CGGAGTCGGCAAGCAGAAGACGGCATACGATACC	GCCCTAGATCGGAAGAGCGTCG	0,1,2,3,4	ENA	SAMEA1693978,SAMEA1692972,SAMEA1692916,SAMEA1692932,SAMEA1692886
504	Jolma2013	SPIB_ESAK_TGTCTA20NTCG	1399	AC020909.1	9606	20	CGGAGTCGGCAAGCAGAAGACGGCATACGATCGA	TAGACAGATCGGAAGAGCGTCG	0,1,2,3,4	ENA	SAMEA1692772,SAMEA1693761,SAMEA1693787,SAMEA1693650,SAMEA1693642
505	Jolma2013	Tp53_ESAK_TCGGGG20NGGT	1400	Trp53	10090	20	CGGAGTCGGCAAGCAGAAGACGGCATACGATACC	CCCCGAGATCGGAAGAGCGTCG	0,1,2,3,4	ENA	SAMEA1692991,SAMEA1693660,SAMEA1693681,SAMEA1693719,SAMEA1693563
506	Jolma2013	Tp73_ESAK_TACCGT40NGCC	1401	Trp73	10090	40	CGGAGTCGGCAAGCAGAAGACGGCATACGATGGC	ACGGTAGATCGGAAGAGCGTCG	0,1,2,3,4	ENA	SAMEA1693614,SAMEA1693285,SAMEA1693267,SAMEA1693515,SAMEA1693502
157	Jolma2013	ELF1_ESO_TGGGTA20NGA	1402	ELF1	9606	20	CGGAGTCGGCAAGCAGAAGACGGCATACGATTC	TACCCAGATCGGAAGAGCGTCG	0,2,3,4,5,6,7	ENA	SAMEA1694293,SAMEA1693537,SAMEA1693525,SAMEA1693521,SAMEA1693423,SAMEA1693392,SAMEA1693477
215	Jolma2013	GMEB2_ESO_TGGATG20NGA	1404	GMEB2	9606	20	CGGAGTCGGCAAGCAGAAGACGGCATACGATTC	CATCCAGATCGGAAGAGCGTCG	0,2,3,4,5,6,7	ENA	SAMEA1693473,SAMEA1694172,SAMEA1694071,SAMEA1694074,SAMEA1694057,SAMEA1694337,SAMEA1694349
508	Jolma2013	MEIS1_ESO_TGACCT20NGA	1405	MEIS1	9606	20	CGGAGTCGGCAAGCAGAAGACGGCATACGATTC	AGGTCAGATCGGAAGAGCGTCG	0,2,3,4,5,6,7	ENA	SAMEA1695107,SAMEA1694377,SAMEA1694366,SAMEA1694390,SAMEA1694214,SAMEA1694250,SAMEA1694281
509	Jolma2013	NRL_ESO_TGGAGC20NGA	1406	NRL	9606	20	CGGAGTCGGCAAGCAGAAGACGGCATACGATTC	GCTCCAGATCGGAAGAGCGTCG	0,2,3,4,5,6,7	ENA	SAMEA1693458,SAMEA1694314,SAMEA1694290,SAMEA1695243,SAMEA1695245,SAMEA1695179,SAMEA1695207
510	Jolma2013	RFX4_ESO_TGACAG20NGA	1407	RFX4	9606	20	CGGAGTCGGCAAGCAGAAGACGGCATACGATTC	CTGTCAGATCGGAAGAGCGTCG	0,2,3,4,5,6,7	ENA	SAMEA1695058,SAMEA1695223,SAMEA1695156,SAMEA1695175,SAMEA1695115,SAMEA1695133,SAMEA1695068
511	Jolma2013	SNAI2_ESO_TCGTTA20NGA	1408	SNAI2	9606	20	CGGAGTCGGCAAGCAGAAGACGGCATACGATTC	TAACGAGATCGGAAGAGCGTCG	0,2,3,4,5,6,7	ENA	SAMEA1693836,SAMEA1692821,SAMEA1692857,SAMEA1692863,SAMEA1692894,SAMEA1692941,SAMEA1692940
428	Jolma2013	SOX9_ESO_TCTCAA20NGA	1409	SOX9	9606	20	CGGAGTCGGCAAGCAGAAGACGGCATACGATTC	TTGAGAGATCGGAAGAGCGTCG	0,2,3,4,5,6,7	ENA	SAMEA1695252,SAMEA1692920,SAMEA1692968,SAMEA1692959,SAMEA1693008,SAMEA1693305,SAMEA1693329
512	Jolma2013	SP1_ESO_TCTATG20NGA	1410	SP1	9606	20	CGGAGTCGGCAAGCAGAAGACGGCATACGATTC	CATAGAGATCGGAAGAGCGTCG	0,2,3,4,5,6,7	ENA	SAMEA1693730,SAMEA1693459,SAMEA1693463,SAMEA1693395,SAMEA1693419,SAMEA1693430,SAMEA1693529
513	Jolma2013	SP3_ESO_TCGGCC20NGA	1411	SP3	9606	20	CGGAGTCGGCAAGCAGAAGACGGCATACGATTC	GGCCGAGATCGGAAGAGCGTCG	0,2,3,4,5,6,7	ENA	SAMEA1693101,SAMEA1693539,SAMEA1693493,SAMEA1693982,SAMEA1693996,SAMEA1694011,SAMEA1694030
91	Jolma2013	Alx4_ESP_TGGTAG20NCG	1412	Alx4	10090	20	CGGAGTCGGCAAGCAGAAGACGGCATACGATCG	CTACCAGATCGGAAGAGCGTCG	0,1,2,3,4,5	ENA	SAMEA1694224,SAMEA1693888,SAMEA1693907,SAMEA1693922,SAMEA1693933,SAMEA1693946
94	Jolma2013	Ar_ESP_TCTAAT20NCG	1413	Ar	10090	20	CGGAGTCGGCAAGCAGAAGACGGCATACGATCG	ATTAGAGATCGGAAGAGCGTCG	0,1,2,3,4,5	ENA	SAMEA1693802,SAMEA1694125,SAMEA1694584,SAMEA1694460,SAMEA1694441,SAMEA1694417
134	Jolma2013	Dlx1_ESP_TGAGAT20NCG	1414	Dlx1	10090	20	CGGAGTCGGCAAGCAGAAGACGGCATACGATCG	ATCTCAGATCGGAAGAGCGTCG	0,1,2,3,4,5	ENA	SAMEA1692942,SAMEA1694502,SAMEA1694481,SAMEA1694764,SAMEA1694794,SAMEA1694795
6	Jolma2013	Egr1_ESP_TGCGCC20NCG	1415	Egr1	10090	20	CGGAGTCGGCAAGCAGAAGACGGCATACGATCG	GGCGCAGATCGGAAGAGCGTCG	0,1,2,3,4,5	ENA	SAMEA1695241,SAMEA1694731,SAMEA1695023,SAMEA1695001,SAMEA1694986,SAMEA1694998
230	Jolma2013	Hlf_ESP_TCAATT20NTA	1416	Hlf	10090	20	CGGAGTCGGCAAGCAGAAGACGGCATACGATTA	AATTGAGATCGGAAGAGCGTCG	0,1,2,3,4,5	ENA	SAMEA1695180,SAMEA1695293,SAMEA1695274,SAMEA1695255,SAMEA1695237,SAMEA1695217
259	Jolma2013	Hoxd3_ESP_TGCCAT20NCG	1417	Hoxd3	10090	20	CGGAGTCGGCAAGCAGAAGACGGCATACGATCG	ATGGCAGATCGGAAGAGCGTCG	0,1,2,3,4,5	ENA	SAMEA1694432,SAMEA1695211,SAMEA1692987,SAMEA1692773,SAMEA1692787,SAMEA1692723
299	Jolma2013	Meis2_ESP_TCAAAA20NTA	1418	Meis2	10090	20	CGGAGTCGGCAAGCAGAAGACGGCATACGATTA	TTTTGAGATCGGAAGAGCGTCG	0,1,2,3,4,5	ENA	SAMEA1694635,SAMEA1692715,SAMEA1692731,SAMEA1692867,SAMEA1692903,SAMEA1692823
392	Jolma2013	Rara_ESP_TCGGTT20NCG	1419	Rara	10090	20	CGGAGTCGGCAAGCAGAAGACGGCATACGATCG	AACCGAGATCGGAAGAGCGTCG	0,1,2,3,4,5	ENA	SAMEA1693032,SAMEA1692854,SAMEA1693564,SAMEA1693617,SAMEA1693592,SAMEA1693661
393	Jolma2013	Rarb_ESP_TCGTGT20NCG	1420	Rarb	10090	20	CGGAGTCGGCAAGCAGAAGACGGCATACGATCG	ACACGAGATCGGAAGAGCGTCG	0,1,2,3,4,5	ENA	SAMEA1693038,SAMEA1693636,SAMEA1693657,SAMEA1693712,SAMEA1693689,SAMEA1693402
400	Jolma2013	Rfx3_ESP_TGGGTA20NCG	1421	Rfx3	10090	20	CGGAGTCGGCAAGCAGAAGACGGCATACGATCG	TACCCAGATCGGAAGAGCGTCG	0,1,2,3,4,5	ENA	SAMEA1694541,SAMEA1693433,SAMEA1692704,SAMEA1692727,SAMEA1692797,SAMEA1692769
402	Jolma2013	Rhox11_ESP_TGGCCC20NCG	1422	Rhox11	10090	20	CGGAGTCGGCAAGCAGAAGACGGCATACGATCG	GGGCCAGATCGGAAGAGCGTCG	0,1,2,3,4,5	ENA	SAMEA1693795,SAMEA1692837,SAMEA1692798,SAMEA1692891,SAMEA1692900,SAMEA1692875
418	Jolma2013	Sox10_ESP_TGCTGT20NCG	1423	Sox10	10090	20	CGGAGTCGGCAAGCAGAAGACGGCATACGATCG	ACAGCAGATCGGAAGAGCGTCG	0,1,2,3,4,5	ENA	SAMEA1692831,SAMEA1692912,SAMEA1694927,SAMEA1694856,SAMEA1694874,SAMEA1694897
454	Jolma2013	Tcfap2a_ESP_TGATCC20NCG	1424	Tfap2a	10090	20	CGGAGTCGGCAAGCAGAAGACGGCATACGATCG	GGATCAGATCGGAAGAGCGTCG	0,1,2,3,4,5	ENA	SAMEA1692807,SAMEA1694820,SAMEA1694831,SAMEA1694770,SAMEA1694804,SAMEA1694789
514	Jolma2013	Uncx_ESP_TGGAGC20NCG	1425	Uncx	10090	20	CGGAGTCGGCAAGCAGAAGACGGCATACGATCG	GCTCCAGATCGGAAGAGCGTCG	0,1,2,3,4,5	ENA	SAMEA1693028,SAMEA1694718,SAMEA1695034,SAMEA1695015,SAMEA1694991,SAMEA1694989
477	Jolma2013	Vsx1_ESP_TGCAGA20NCG	1426	Vsx1	10090	20	CGGAGTCGGCAAGCAGAAGACGGCATACGATCG	TCTGCAGATCGGAAGAGCGTCG	0,1,2,3,4,5	ENA	SAMEA1693424,SAMEA1694141,SAMEA1694158,SAMEA1694177,SAMEA1694198,SAMEA1694045
121	Jolma2013	CEBPG_ESQ_TAGACG20NTA	1427	CEBPG	9606	20	CGGAGTCGGCAAGCAGAAGACGGCATACGATTA	CGTCTAGATCGGAAGAGCGTCG	0,1,2,3,4,5	ENA	SAMEA1694669,SAMEA1694056,SAMEA1694490,SAMEA1694357,SAMEA1694329,SAMEA1694396
198	Jolma2013	Foxk1_ESQ_TGGGTA20NCG	1428	Foxk1	10090	20	CGGAGTCGGCAAGCAGAAGACGGCATACGATCG	TACCCAGATCGGAAGAGCGTCG	0,1,2,3,4,5	ENA	SAMEA1694541,SAMEA1694393,SAMEA1694364,SAMEA1694242,SAMEA1694219,SAMEA1694310
216	Jolma2013	GRHL1_ESQ_TCCAAC20NTA	1429	GRHL1	9606	20	CGGAGTCGGCAAGCAGAAGACGGCATACGATTA	GTTGGAGATCGGAAGAGCGTCG	0,1,2,3,4,5	ENA	SAMEA1693403,SAMEA1694286,SAMEA1693765,SAMEA1693744,SAMEA1693734,SAMEA1693878
208	Jolma2013	Gbx1_ESQ_TCGGTT20NCG	1430	Gbx1	10090	20	CGGAGTCGGCAAGCAGAAGACGGCATACGATCG	AACCGAGATCGGAAGAGCGTCG	0,1,2,3,4,5	ENA	SAMEA1693032,SAMEA1693854,SAMEA1693843,SAMEA1693816,SAMEA1693793,SAMEA1693613
275	Jolma2013	IRX5_ESQ_TAAGGT20NTA	1431	IRX5	9606	20	CGGAGTCGGCAAGCAGAAGACGGCATACGATTA	ACCTTAGATCGGAAGAGCGTCG	0,1,2,3,4,5	ENA	SAMEA1694925,SAMEA1693594,SAMEA1692620,SAMEA1692642,SAMEA1692658,SAMEA1692665
295	Jolma2013	MEF2A_ESQ_TAATAG20NTA	1432	MEF2A	9606	20	CGGAGTCGGCAAGCAGAAGACGGCATACGATTA	CTATTAGATCGGAAGAGCGTCG	0,1,2,3,4,5	ENA	SAMEA1693208,SAMEA1692688,SAMEA1693095,SAMEA1693089,SAMEA1693067,SAMEA1693129
370	Jolma2013	Pknox2_ESQ_TGCTCG20NCG	1433	Pknox2	10090	20	CGGAGTCGGCAAGCAGAAGACGGCATACGATCG	CGAGCAGATCGGAAGAGCGTCG	0,1,2,3,4,5	ENA	SAMEA1692771,SAMEA1693122,SAMEA1694383,SAMEA1694402,SAMEA1694374,SAMEA1694452
46	Jolma2013	RARA_ESQ_TAAAAT20NTA	1434	RARA	9606	20	CGGAGTCGGCAAGCAGAAGACGGCATACGATTA	ATTTTAGATCGGAAGAGCGTCG	0,1,2,3,4,5	ENA	SAMEA1692789,SAMEA1694422,SAMEA1694516,SAMEA1694489,SAMEA1694470,SAMEA1694559
397	Jolma2013	RAXL1_ESQ_TACTCA20NTA	1435	RAX2	9606	20	CGGAGTCGGCAAGCAGAAGACGGCATACGATTA	TGAGTAGATCGGAAGAGCGTCG	0,1,2,3,4,5	ENA	SAMEA1694376,SAMEA1694523,SAMEA1695040,SAMEA1695020,SAMEA1695037,SAMEA1695013
424	Jolma2013	Sox3_ESQ_TGGGGT20NCG	1436	Sox3	10090	20	CGGAGTCGGCAAGCAGAAGACGGCATACGATCG	ACCCCAGATCGGAAGAGCGTCG	0,1,2,3,4,5	ENA	SAMEA1694579,SAMEA1694990,SAMEA1695123,SAMEA1695104,SAMEA1695085,SAMEA1695096
458	Jolma2013	TEF_ESQ_TATAAG20NTA	1437	TEF	9606	20	CGGAGTCGGCAAGCAGAAGACGGCATACGATTA	CTTATAGATCGGAAGAGCGTCG	0,1,2,3,4,5	ENA	SAMEA1693339,SAMEA1695061,SAMEA1694825,SAMEA1694839,SAMEA1694958,SAMEA1694943
66	Jolma2013	TFE3_ESQ_TACCGT20NTA	1438	TFE3	9606	20	CGGAGTCGGCAAGCAGAAGACGGCATACGATTA	ACGGTAGATCGGAAGAGCGTCG	0,1,2,3,4,5	ENA	SAMEA1693630,SAMEA1694969,SAMEA1694909,SAMEA1694934,SAMEA1693015,SAMEA1692998
166	Jolma2013	EN2_ESR_TTGAGG20NGA	1439	EN2	9606	20	CGGAGTCGGCAAGCAGAAGACGGCATACGATTC	CCTCAAGATCGGAAGAGCGTCG	0,1,2,3,4,5	ENA	SAMEA1694495,SAMEA1692984,SAMEA1692561,SAMEA1692574,SAMEA1692592,SAMEA1692610
515	Jolma2013	GLIS1_ESR_TTCGGT20NGA	1440	GLIS1	9606	20	CGGAGTCGGCAAGCAGAAGACGGCATACGATTC	ACCGAAGATCGGAAGAGCGTCG	0,1,2,3,4,5	ENA	SAMEA1694324,SAMEA1692608,SAMEA1692829,SAMEA1692852,SAMEA1692859,SAMEA1692888
516	Jolma2013	NFKB2_ESR_TTCAAT20NGA	1441	NFKB2	9606	20	CGGAGTCGGCAAGCAGAAGACGGCATACGATTC	ATTGAAGATCGGAAGAGCGTCG	0,1,2,3,4,5	ENA	SAMEA1695291,SAMEA1692706,SAMEA1693365,SAMEA1693251,SAMEA1693236,SAMEA1693283
517	Jolma2013	TP63_ESR_TTCCTT20NGA	1442	TP63	9606	20	CGGAGTCGGCAAGCAGAAGACGGCATACGATTC	AAGGAAGATCGGAAGAGCGTCG	0,1,2,3,4,5	ENA	SAMEA1693896,SAMEA1693259,SAMEA1693510,SAMEA1693507,SAMEA1693491,SAMEA1693531
139	Jolma2013	DLX5_ESS_AGGGC14N	1443	DLX5	9606	14	CGGAGTCGGCAAGCAGAAGACGGCATACGAT	GCCCTGATCGGAAGAGCGTCG	0,1,2,3,4	ENA	SAMEA1693731,SAMEA1693519,SAMEA1693075,SAMEA1693061,SAMEA1693094
199	Jolma2013	FOXK1_ESS_GACAG14N	1444	FOXK1	9606	14	CGGAGTCGGCAAGCAGAAGACGGCATACGAT	CTGTCGATCGGAAGAGCGTCG	0,1,2,3,4	ENA	SAMEA1693373,SAMEA1692701,SAMEA1692666,SAMEA1692643,SAMEA1692627
308	Jolma2013	MLX_ESS_CATAT14N	1445	MLX	9606	14	CGGAGTCGGCAAGCAGAAGACGGCATACGAT	ATATGGATCGGAAGAGCGTCG	0,1,2,3,4	ENA	SAMEA1693263,SAMEA1692636,SAMEA1692619,SAMEA1692587,SAMEA1695144
458	Jolma2013	TEF_ESS_AGGTG14N	1446	TEF	9606	14	CGGAGTCGGCAAGCAGAAGACGGCATACGAT	CACCTGATCGGAAGAGCGTCG	0,1,2,3,4	ENA	SAMEA1693535,SAMEA1695159,SAMEA1695177,SAMEA1695202,SAMEA1695219
462	Jolma2013	TFAP4_ESS_CATTG14N	1447	TFAP4	9606	14	CGGAGTCGGCAAGCAGAAGACGGCATACGAT	CAATGGATCGGAAGAGCGTCG	0,1,2,3,4	ENA	SAMEA1693288,SAMEA1695227,SAMEA1695246,SAMEA1695270,SAMEA1695278
189	Jolma2013	Foxc1_EST_CCCCT14N	1448	Foxc1	10090	14	CGGAGTCGGCAAGCAGAAGACGGCATACGAT	AGGGGGATCGGAAGAGCGTCG	0,2,3,4	ENA	SAMEA1693226,SAMEA1695296,SAMEA1694220,SAMEA1694257
309	Jolma2013	Mlx_EST_CCTGG14N	1449	Mlx	10090	14	CGGAGTCGGCAAGCAGAAGACGGCATACGAT	CCAGGGATCGGAAGAGCGTCG	0,2,3,4	ENA	SAMEA1693254,SAMEA1694372,SAMEA1694370,SAMEA1694387
407	Jolma2013	Rxra_EST_AAGAC14N	1450	Rxra	10090	14	CGGAGTCGGCAAGCAGAAGACGGCATACGAT	GTCTTGATCGGAAGAGCGTCG	0,2,3,4	ENA	SAMEA1694407,SAMEA1694321,SAMEA1694354,SAMEA1694468
408	Jolma2013	Rxrb_EST_CAATT14N	1451	Rxrb	10090	14	CGGAGTCGGCAAGCAGAAGACGGCATACGAT	AATTGGATCGGAAGAGCGTCG	0,2,3,4	ENA	SAMEA1693504,SAMEA1694504,SAMEA1694509,SAMEA1694202
145	Jolma2013	E2F1_ESU_CAATT14N	1452	E2F1	9606	14	CGGAGTCGGCAAGCAGAAGACGGCATACGAT	AATTGGATCGGAAGAGCGTCG	0,1,2,3,4	ENA	SAMEA1693504,SAMEA1694175,SAMEA1694151,SAMEA1694123,SAMEA1694144
150	Jolma2013	E2F8_ESU_GGCTT14N	1454	E2F8	9606	14	CGGAGTCGGCAAGCAGAAGACGGCATACGAT	AAGCCGATCGGAAGAGCGTCG	0,1,2,3,4	ENA	SAMEA1692720,SAMEA1693472,SAMEA1693739,SAMEA1693756,SAMEA1693697
174	Jolma2013	ESRRB_ESU_ATTAC14N	1455	ESRRB	9606	14	CGGAGTCGGCAAGCAGAAGACGGCATACGAT	GTAATGATCGGAAGAGCGTCG	0,1,2,3,4	ENA	SAMEA1693487,SAMEA1693711,SAMEA1693644,SAMEA1693643,SAMEA1693664
186	Jolma2013	FIGLA_ESU_AGATA14N	1456	FIGLA	9606	14	CGGAGTCGGCAAGCAGAAGACGGCATACGAT	TATCTGATCGGAAGAGCGTCG	0,1,2,3,4	ENA	SAMEA1693769,SAMEA1693602,SAMEA1693628,SAMEA1693558,SAMEA1693152
222	Jolma2013	HES7_ESU_AATTC14N	1457	HES7	9606	14	CGGAGTCGGCAAGCAGAAGACGGCATACGAT	GAATTGATCGGAAGAGCGTCG	0,1,2,3,4	ENA	SAMEA1693781,SAMEA1693170,SAMEA1693191,SAMEA1693199,SAMEA1693058
258	Jolma2013	HOXD13_ESU_GTGCT14N	1458	HOXD13	9606	14	CGGAGTCGGCAAGCAGAAGACGGCATACGAT	AGCACGATCGGAAGAGCGTCG	0,1,2,3,4	ENA	SAMEA1692710,SAMEA1693086,SAMEA1693100,SAMEA1693117,SAMEA1693137
266	Jolma2013	ID4_ESU_CTACA14N	1459	ID4	9606	14	CGGAGTCGGCAAGCAGAAGACGGCATACGAT	TGTAGGATCGGAAGAGCGTCG	0,1,2,3,4	ENA	SAMEA1693355,SAMEA1692990,SAMEA1694626,SAMEA1694643,SAMEA1694802
159	Jolma2013	ELF5_ESV_TGCCGC20NCG	1460	ELF5	9606	20	CGGAGTCGGCAAGCAGAAGACGGCATACGATCG	GCGGCAGATCGGAAGAGCGTCG	0,1,2,3,4	ENA	SAMEA1694009,SAMEA1694773,SAMEA1694741,SAMEA1694721,SAMEA1695196
8	Jolma2013	FLI1_ESV_TCTAAT20NCG	1461	FLI1	9606	20	CGGAGTCGGCAAGCAGAAGACGGCATACGATCG	ATTAGAGATCGGAAGAGCGTCG	0,1,2,3,4	ENA	SAMEA1693802,SAMEA1695181,SAMEA1695213,SAMEA1695140,SAMEA1694138
263	Jolma2013	HSF2_ESV_TGGGGT20NCG	1462	HSF2	9606	20	CGGAGTCGGCAAGCAGAAGACGGCATACGATCG	ACCCCAGATCGGAAGAGCGTCG	0,1,2,3,4	ENA	SAMEA1694579,SAMEA1694204,SAMEA1694200,SAMEA1694169,SAMEA1693917
384	Jolma2013	POU6F2_ESV_TGCTGT20NCG	1463	POU6F2	9606	20	CGGAGTCGGCAAGCAGAAGACGGCATACGATCG	ACAGCAGATCGGAAGAGCGTCG	0,1,2,3,4	ENA	SAMEA1692831,SAMEA1693889,SAMEA1693940,SAMEA1693926,SAMEA1693930
492	Jolma2013	ZNF143_ESV_TGCAAG20NCG	1464	ZNF143	9606	20	CGGAGTCGGCAAGCAGAAGACGGCATACGATCG	CTTGCAGATCGGAAGAGCGTCG	0,1,2,3,4	ENA	SAMEA1693325,SAMEA1693995,SAMEA1694388,SAMEA1693349,SAMEA1693368
501	Jolma2013	ZNF75A_ESV_CCATA14N	1465	ZNF75A	9606	14	CGGAGTCGGCAAGCAGAAGACGGCATACGAT	TATGGGATCGGAAGAGCGTCG	0,1,2,3,4	ENA	SAMEA1693223,SAMEA1693382,SAMEA1693313,SAMEA1693340,SAMEA1693262
92	Jolma2013	ALX4_ESW_TGTGTC20NGA	1466	ALX4	9606	20	CGGAGTCGGCAAGCAGAAGACGGCATACGATTC	GACACAGATCGGAAGAGCGTCG	0,1,2,3,4	ENA	SAMEA1694666,SAMEA1693287,SAMEA1693222,SAMEA1693225,SAMEA1693875
95	Jolma2013	ARNTL_ESW_TCAAAA20NCG	1467	ARNTL	9606	20	CGGAGTCGGCAAGCAGAAGACGGCATACGATCG	TTTTGAGATCGGAAGAGCGTCG	0,1,2,3,4	ENA	SAMEA1694712,SAMEA1693838,SAMEA1694018,SAMEA1694039,SAMEA1693973
3	Jolma2013	CEBPB_ESW_TCAACC20NCAA	1469	CEBPB	9606	20	CGGAGTCGGCAAGCAGAAGACGGCATACGATTTG	GGTTGAGATCGGAAGAGCGTCG	0,1,2,3,4	ENA	SAMEA1694651,SAMEA1693895,SAMEA1694620,SAMEA1694591,SAMEA1694567
3	Jolma2013	CEBPB_ESW_TGGACA20NGA	1470	CEBPB	9606	20	CGGAGTCGGCAAGCAGAAGACGGCATACGATTC	TGTCCAGATCGGAAGAGCGTCG	0,1,2,3,4	ENA	SAMEA1693040,SAMEA1694530,SAMEA1694497,SAMEA1694474,SAMEA1694484
120	Jolma2013	CEBPE_ESW_TGAGGC20NGA	1471	CEBPE	9606	20	CGGAGTCGGCAAGCAGAAGACGGCATACGATTC	GCCTCAGATCGGAAGAGCGTCG	0,1,2,3,4	ENA	SAMEA1692653,SAMEA1694458,SAMEA1694428,SAMEA1694722,SAMEA1695120
131	Jolma2013	DBP_ESW_TAACTT20NCG	1472	DBP	9606	20	CGGAGTCGGCAAGCAGAAGACGGCATACGATCG	AAGTTAGATCGGAAGAGCGTCG	0,1,2,3,4	ENA	SAMEA1694847,SAMEA1695101,SAMEA1695005,SAMEA1694981,SAMEA1695052
146	Jolma2013	E2F2_ESW_TACTCA20NCG	1473	E2F2	9606	20	CGGAGTCGGCAAGCAGAAGACGGCATACGATCG	TGAGTAGATCGGAAGAGCGTCG	0,1,2,3,4	ENA	SAMEA1694254,SAMEA1695038,SAMEA1695253,SAMEA1695260,SAMEA1695232
153	Jolma2013	EGR2_ESW_TCATCA20NCTA	1474	EGR2	9606	20	CGGAGTCGGCAAGCAGAAGACGGCATACGATTAG	TGATGAGATCGGAAGAGCGTCG	0,1,2,3,4	ENA	SAMEA1692975,SAMEA1695298,SAMEA1694067,SAMEA1694086,SAMEA1694100
153	Jolma2013	EGR2_ESW_TCGGCC20NGA	1475	EGR2	9606	20	CGGAGTCGGCAAGCAGAAGACGGCATACGATTC	GGCCGAGATCGGAAGAGCGTCG	0,1,2,3,4	ENA	SAMEA1693101,SAMEA1694121,SAMEA1694347,SAMEA1694328,SAMEA1694394
7	Jolma2013	EN1_ESW_TGACCT20NCCA	1477	EN1	9606	20	CGGAGTCGGCAAGCAGAAGACGGCATACGATTGG	AGGTCAGATCGGAAGAGCGTCG	0,1,2,3,4	ENA	SAMEA1695078,SAMEA1694946,SAMEA1694963,SAMEA1694978,SAMEA1694919
195	Jolma2013	FOXJ2_ESW_TGACGA20NGA	1481	FOXJ2	9606	20	CGGAGTCGGCAAGCAGAAGACGGCATACGATTC	TCGTCAGATCGGAAGAGCGTCG	0,1,2,3,4	ENA	SAMEA1694634,SAMEA1692686,SAMEA1692719,SAMEA1692753,SAMEA1693113
200	Jolma2013	FOXL1_ESW_TGCTCG20NCTC	1482	FOXL1	9606	20	CGGAGTCGGCAAGCAGAAGACGGCATACGATGAG	CGAGCAGATCGGAAGAGCGTCG	0,1,2,3,4	ENA	SAMEA1692793,SAMEA1693162,SAMEA1693154,SAMEA1693207,SAMEA1693189
202	Jolma2013	FOXO3_ESW_TGTTGC20NGTG	1483	FOXO3	9606	20	CGGAGTCGGCAAGCAGAAGACGGCATACGATCAC	GCAACAGATCGGAAGAGCGTCG	0,1,2,3,4	ENA	SAMEA1694842,SAMEA1693182,SAMEA1693276,SAMEA1693291,SAMEA1693220
216	Jolma2013	GRHL1_ESW_TGGACA20NCAT	1484	GRHL1	9606	20	CGGAGTCGGCAAGCAGAAGACGGCATACGATATG	TGTCCAGATCGGAAGAGCGTCG	0,1,2,3,4	ENA	SAMEA1692985,SAMEA1693245,SAMEA1693692,SAMEA1693679,SAMEA1693654
228	Jolma2013	HINFP1_ESW_TCAAGG20NGAA	1485	HINFP	9606	20	CGGAGTCGGCAAGCAGAAGACGGCATACGATTTC	CCTTGAGATCGGAAGAGCGTCG	0,1,2,3,4	ENA	SAMEA1695206,SAMEA1693790,SAMEA1693770,SAMEA1693748,SAMEA1693746
236	Jolma2013	HNF1B_ESW_TCGACT20NCAT	1486	HNF1B	9606	20	CGGAGTCGGCAAGCAGAAGACGGCATACGATATG	AGTCGAGATCGGAAGAGCGTCG	0,1,2,3,4	ENA	SAMEA1694929,SAMEA1694525,SAMEA1694555,SAMEA1694578,SAMEA1694613
272	Jolma2013	IRF9_ESW_TATGTT20NTGG	1487	RNF31	9606	20	CGGAGTCGGCAAGCAGAAGACGGCATACGATCCA	AACATAGATCGGAAGAGCGTCG	0,1,2,3,4	ENA	SAMEA1692693,SAMEA1694423,SAMEA1694459,SAMEA1694450,SAMEA1694472
302	Jolma2013	MEOX1_ESW_TACCTA20NCG	1488	MEOX1	9606	20	CGGAGTCGGCAAGCAGAAGACGGCATACGATCG	TAGGTAGATCGGAAGAGCGTCG	0,1,2,3,4	ENA	SAMEA1693804,SAMEA1694494,SAMEA1694742,SAMEA1694719,SAMEA1694738
315	Jolma2013	MSX2_ESW_TGCGGG20NGA	1489	MSX2	9606	20	CGGAGTCGGCAAGCAGAAGACGGCATACGATTC	CCCGCAGATCGGAAGAGCGTCG	0,1,2,3,4	ENA	SAMEA1695289,SAMEA1694711,SAMEA1694686,SAMEA1694645,SAMEA1694630
328	Jolma2013	NFIX_ESW_TGAGAT20NAGA	1490	NFIX	9606	20	CGGAGTCGGCAAGCAGAAGACGGCATACGATTCT	ATCTCAGATCGGAAGAGCGTCG	0,1,2,3,4	ENA	SAMEA1692964,SAMEA1695279,SAMEA1695271,SAMEA1695294,SAMEA1692670
329	Jolma2013	NHLH1_ESW_TGATGG20NGTA	1491	NHLH1	9606	20	CGGAGTCGGCAAGCAGAAGACGGCATACGATTAC	CCATCAGATCGGAAGAGCGTCG	0,1,2,3,4	ENA	SAMEA1693273,SAMEA1692661,SAMEA1692637,SAMEA1692617,SAMEA1692598
329	Jolma2013	NHLH1_ESW_TGGGCG20NGA	1492	NHLH1	9606	20	CGGAGTCGGCAAGCAGAAGACGGCATACGATTC	CGCCCAGATCGGAAGAGCGTCG	0,1,2,3,4	ENA	SAMEA1694431,SAMEA1692584,SAMEA1692571,SAMEA1692552,SAMEA1693181
336	Jolma2013	NKX6-1_ESW_TGAAAC20NAAA	1493	NKX6-1	9606	20	CGGAGTCGGCAAGCAGAAGACGGCATACGATTTT	GTTTCAGATCGGAAGAGCGTCG	0,1,2,3,4	ENA	SAMEA1695292,SAMEA1693198,SAMEA1695000,SAMEA1695103,SAMEA1695137
341	Jolma2013	NR2E1_ESW_TAACAA20NACA	1494	NR2E1	9606	20	CGGAGTCGGCAAGCAGAAGACGGCATACGATTGT	TTGTTAGATCGGAAGAGCGTCG	0,1,2,3,4	ENA	SAMEA1692864,SAMEA1695070,SAMEA1695094,SAMEA1695089,SAMEA1695197
37	Jolma2013	NR4A2_ESW_TCATTG20NTTA	1495	NR4A2	9606	20	CGGAGTCGGCAAGCAGAAGACGGCATACGATTAA	CAATGAGATCGGAAGAGCGTCG	0,1,2,3,4	ENA	SAMEA1693143,SAMEA1695222,SAMEA1695151,SAMEA1695158,SAMEA1694961
360	Jolma2013	PAX4_ESW_TCGCAT20NACT	1496	PAX4	9606	20	CGGAGTCGGCAAGCAGAAGACGGCATACGATAGT	ATGCGAGATCGGAAGAGCGTCG	0,1,2,3,4	ENA	SAMEA1694997,SAMEA1694939,SAMEA1694911,SAMEA1694226,SAMEA1694261
367	Jolma2013	PITX1_ESW_TCTCTT20NTCG	1497	PITX1	9606	20	CGGAGTCGGCAAGCAGAAGACGGCATACGATCGA	AAGAGAGATCGGAAGAGCGTCG	0,1,2,3,4	ENA	SAMEA1695167,SAMEA1694284,SAMEA1694275,SAMEA1694303,SAMEA1694325
382	Jolma2013	POU4F2_ESW_TGCGAA20NAGC	1498	POU4F2	9606	20	CGGAGTCGGCAAGCAGAAGACGGCATACGATGCT	TTCGCAGATCGGAAGAGCGTCG	0,1,2,3,4	ENA	SAMEA1695048,SAMEA1694345,SAMEA1694061,SAMEA1694080,SAMEA1694059
394	Jolma2013	RARB_ESW_TAGTTT20NTTT	1499	RARB	9606	20	CGGAGTCGGCAAGCAGAAGACGGCATACGATAAA	AAACTAGATCGGAAGAGCGTCG	0,1,2,3,4	ENA	SAMEA1694194,SAMEA1694118,SAMEA1694089,SAMEA1694146,SAMEA1694130
428	Jolma2013	SOX9_ESW_TGGGGT20NGGT	1500	SOX9	9606	20	CGGAGTCGGCAAGCAGAAGACGGCATACGATACC	ACCCCAGATCGGAAGAGCGTCG	0,1,2,3,4	ENA	SAMEA1694527,SAMEA1694135,SAMEA1694205,SAMEA1694185,SAMEA1693331
437	Jolma2013	SRF_ESW_TGGAAT20NAAT	1501	SRF	9606	20	CGGAGTCGGCAAGCAGAAGACGGCATACGATATT	ATTCCAGATCGGAAGAGCGTCG	0,1,2,3,4	ENA	SAMEA1692983,SAMEA1693309,SAMEA1693312,SAMEA1693296,SAMEA1693272
451	Jolma2013	TCF4_ESW_TGCGAA20NGA	1502	TCF4	9606	20	CGGAGTCGGCAAGCAGAAGACGGCATACGATTC	TTCGCAGATCGGAAGAGCGTCG	0,1,2,3,4	ENA	SAMEA1695022,SAMEA1693240,SAMEA1693221,SAMEA1693544,SAMEA1693532
455	Jolma2013	TEAD1_ESW_TCTTAG20NATG	1503	TEAD1	9606	20	CGGAGTCGGCAAGCAGAAGACGGCATACGATCAT	CTAAGAGATCGGAAGAGCGTCG	0,1,2,3,4	ENA	SAMEA1694323,SAMEA1693518,SAMEA1693070,SAMEA1693099,SAMEA1693119
464	Jolma2013	TFEB_ESW_TAGTTT20NCG	1504	TFEB	9606	20	CGGAGTCGGCAAGCAGAAGACGGCATACGATCG	AAACTAGATCGGAAGAGCGTCG	0,1,2,3,4	ENA	SAMEA1694058,SAMEA1693108,SAMEA1693130,SAMEA1692654,SAMEA1692628
481	Jolma2013	ZBED1_ESW_TAATAG20NCG	1505	ZBED1	9606	20	CGGAGTCGGCAAGCAGAAGACGGCATACGATCG	CTATTAGATCGGAAGAGCGTCG	0,1,2,3,4	ENA	SAMEA1694966,SAMEA1695242,SAMEA1695044,SAMEA1695026,SAMEA1695028
483	Jolma2013	ZBTB7A_ESW_TGAATA20NGA	1506	ZBTB7A	9606	20	CGGAGTCGGCAAGCAGAAGACGGCATACGATTC	TATTCAGATCGGAAGAGCGTCG	0,1,2,3,4	ENA	SAMEA1695205,SAMEA1695011,SAMEA1694992,SAMEA1695129,SAMEA1695109
493	Jolma2013	ZNF232_ESW_TATCAT20NACG	1507	ZNF232	9606	20	CGGAGTCGGCAAGCAGAAGACGGCATACGATCGT	ATGATAGATCGGAAGAGCGTCG	0,1,2,3,4	ENA	SAMEA1693249,SAMEA1695082,SAMEA1694440,SAMEA1694410,SAMEA1694515
494	Jolma2013	ZNF238_ESW_TAGTAA20NATT	1508	ZBTB18	9606	20	CGGAGTCGGCAAGCAGAAGACGGCATACGATAAT	TTACTAGATCGGAAGAGCGTCG	0,1,2,3,4	ENA	SAMEA1693977,SAMEA1694486,SAMEA1694571,SAMEA1694548,SAMEA1694522
497	Jolma2013	ZNF435_ESW_TATTTA20NTTG	1509	ZSCAN16	9606	20	CGGAGTCGGCAAGCAGAAGACGGCATACGATCAA	TAAATAGATCGGAAGAGCGTCG	0,1,2,3,4	ENA	SAMEA1694586,SAMEA1694603,SAMEA1694590,SAMEA1694244,SAMEA1693936
82	Jolma2013	ZSCAN4_ESW_TCTTTC20NTTG	1510	ZSCAN4	9606	20	CGGAGTCGGCAAGCAGAAGACGGCATACGATCAA	GAAAGAGATCGGAAGAGCGTCG	0,1,2,3,4	ENA	SAMEA1694247,SAMEA1693947,SAMEA1693976,SAMEA1693983,SAMEA1694004
108	Jolma2013	BHLHA15_ESY_TCCGTG20NCG	1511	BHLHA15	9606	20	CGGAGTCGGCAAGCAGAAGACGGCATACGATCG	CACGGAGATCGGAAGAGCGTCG	0,1,2,3,4	ENA	SAMEA1693965,SAMEA1694026,SAMEA1694033,SAMEA1693879,SAMEA1693860
109	Jolma2013	BHLHB2_ESY_TGGGAC20NGA	1512	BHLHE40	9606	20	CGGAGTCGGCAAGCAGAAGACGGCATACGATTC	GTCCCAGATCGGAAGAGCGTCG	0,1,2,3,4	ENA	SAMEA1693554,SAMEA1693814,SAMEA1693461,SAMEA1693481,SAMEA1693396
112	Jolma2013	BHLHE22_ESY_TCTTGA20NGTG	1513	BHLHE22	9606	20	CGGAGTCGGCAAGCAGAAGACGGCATACGATCAC	TCAAGAGATCGGAAGAGCGTCG	0,1,2,3,4	ENA	SAMEA1694297,SAMEA1693428,SAMEA1693356,SAMEA1693385,SAMEA1693323
113	Jolma2013	BHLHE23_ESY_TATATC20NCG	1514	BHLHE23	9606	20	CGGAGTCGGCAAGCAGAAGACGGCATACGATCG	GATATAGATCGGAAGAGCGTCG	0,1,2,3,4	ENA	SAMEA1693246,SAMEA1693301,SAMEA1693330,SAMEA1693261,SAMEA1693826
114	Jolma2013	BSX_ESY_TATGAA20NCG	1515	BSX	9606	20	CGGAGTCGGCAAGCAGAAGACGGCATACGATCG	TTCATAGATCGGAAGAGCGTCG	0,1,2,3,4	ENA	SAMEA1693753,SAMEA1693800,SAMEA1693880,SAMEA1693862,SAMEA1693837
115	Jolma2013	CART1_ESY_TGCGCC20NGA	1516	ALX1	9606	20	CGGAGTCGGCAAGCAGAAGACGGCATACGATTC	GGCGCAGATCGGAAGAGCGTCG	0,1,2,3,4	ENA	SAMEA1695302,SAMEA1693581,SAMEA1693555,SAMEA1693622,SAMEA1693591
116	Jolma2013	CDX1_ESY_TCAACC20NCAA	1517	CDX1	9606	20	CGGAGTCGGCAAGCAGAAGACGGCATACGATTTG	GGTTGAGATCGGAAGAGCGTCG	0,1,2,3,4	ENA	SAMEA1694651,SAMEA1693666,SAMEA1692630,SAMEA1692652,SAMEA1693135
117	Jolma2013	CDX2_ESY_TACTTG20NCG	1518	CDX2	9606	20	CGGAGTCGGCAAGCAGAAGACGGCATACGATCG	CAAGTAGATCGGAAGAGCGTCG	0,1,2,3,4	ENA	SAMEA1694052,SAMEA1693126,SAMEA1693110,SAMEA1693087,SAMEA1693064
119	Jolma2013	CEBPD_ESY_TAATGA20NCG	1519	CEBPD	9606	20	CGGAGTCGGCAAGCAGAAGACGGCATACGATCG	TCATTAGATCGGAAGAGCGTCG	0,1,2,3,4	ENA	SAMEA1693144,SAMEA1693196,SAMEA1693192,SAMEA1693167,SAMEA1694725
126	Jolma2013	CREB3L1_ESY_TAAACA20NCAA	1520	CREB3L1	9606	20	CGGAGTCGGCAAGCAGAAGACGGCATACGATTTG	TGTTTAGATCGGAAGAGCGTCG	0,1,2,3,4	ENA	SAMEA1692824,SAMEA1694744,SAMEA1694778,SAMEA1694799,SAMEA1694641
137	Jolma2013	DLX3_ESY_TATGTT20NCG	1521	DLX3	9606	20	CGGAGTCGGCAAGCAGAAGACGGCATACGATCG	AACATAGATCGGAAGAGCGTCG	0,1,2,3,4	ENA	SAMEA1693777,SAMEA1694621,SAMEA1694650,SAMEA1694676,SAMEA1694698
140	Jolma2013	DLX6_ESY_TGCGGG20NGA	1522	DLX6	9606	20	CGGAGTCGGCAAGCAGAAGACGGCATACGATTC	CCCGCAGATCGGAAGAGCGTCG	0,1,2,3,4	ENA	SAMEA1695289,SAMEA1695249,SAMEA1694136,SAMEA1694159,SAMEA1694099
143	Jolma2013	DRGX_ESY_TCCCTC20NCG	1523	DRGX	9606	20	CGGAGTCGGCAAGCAGAAGACGGCATACGATCG	GAGGGAGATCGGAAGAGCGTCG	0,1,2,3,4	ENA	SAMEA1693893,SAMEA1694109,SAMEA1694042,SAMEA1694065,SAMEA1694079
149	Jolma2013	E2F7_ESY_TCACAC20NACA	1524	E2F7	9606	20	CGGAGTCGGCAAGCAGAAGACGGCATACGATTGT	GTGTGAGATCGGAAGAGCGTCG	0,1,2,3,4	ENA	SAMEA1695203,SAMEA1694000,SAMEA1694025,SAMEA1693961,SAMEA1694278
152	Jolma2013	EGR1_ESY_TCTCTT20NGA	1525	EGR1	9606	20	CGGAGTCGGCAAGCAGAAGACGGCATACGATTC	AAGAGAGATCGGAAGAGCGTCG	0,1,2,3,4	ENA	SAMEA1695148,SAMEA1694274,SAMEA1694246,SAMEA1694211,SAMEA1693256
158	Jolma2013	ELF3_ESY_TCCGTG20NTGC	1526	ELF3	9606	20	CGGAGTCGGCAAGCAGAAGACGGCATACGATGCA	CACGGAGATCGGAAGAGCGTCG	0,1,2,3,4	ENA	SAMEA1694022,SAMEA1693332,SAMEA1693714,SAMEA1693721,SAMEA1693738
7	Jolma2013	EN1_ESY_TGTAGG20NGA	1527	EN1	9606	20	CGGAGTCGGCAAGCAGAAGACGGCATACGATTC	CCTACAGATCGGAAGAGCGTCG	0,1,2,3,4	ENA	SAMEA1692877,SAMEA1693755,SAMEA1693772,SAMEA1693783,SAMEA1693794
184	Jolma2013	EVX2_ESY_TCAAGG20NGAA	1528	EVX2	9606	20	CGGAGTCGGCAAGCAGAAGACGGCATACGATTTC	CCTTGAGATCGGAAGAGCGTCG	0,1,2,3,4	ENA	SAMEA1695206,SAMEA1693819,SAMEA1693828,SAMEA1693852,SAMEA1692978
206	Jolma2013	GATA4_ESY_TAAAAT20NAAA	1529	GATA4	9606	20	CGGAGTCGGCAAGCAGAAGACGGCATACGATTTT	ATTTTAGATCGGAAGAGCGTCG	0,1,2,3,4	ENA	SAMEA1692738,SAMEA1693037,SAMEA1692996,SAMEA1693017,SAMEA1693114
209	Jolma2013	GBX1_ESY_TAGTCC20NCG	1530	GBX1	9606	20	CGGAGTCGGCAAGCAGAAGACGGCATACGATCG	GGACTAGATCGGAAGAGCGTCG	0,1,2,3,4	ENA	SAMEA1694111,SAMEA1694895,SAMEA1694878,SAMEA1694852,SAMEA1695063
210	Jolma2013	GBX2_ESY_TCCCGA20NGCC	1531	GBX2	9606	20	CGGAGTCGGCAAGCAGAAGACGGCATACGATGGC	TCGGGAGATCGGAAGAGCGTCG	0,1,2,3,4	ENA	SAMEA1694186,SAMEA1695087,SAMEA1695108,SAMEA1695122,SAMEA1693929
212	Jolma2013	GCM2_ESY_TGACTC20NTCA	1532	GCM2	9606	20	CGGAGTCGGCAAGCAGAAGACGGCATACGATTGA	GAGTCAGATCGGAAGAGCGTCG	0,1,2,3,4	ENA	SAMEA1692965,SAMEA1694170,SAMEA1694148,SAMEA1694127,SAMEA1694119
214	Jolma2013	GLIS2_ESY_TACTAT20NATC	1533	GLIS2	9606	20	CGGAGTCGGCAAGCAGAAGACGGCATACGATGAT	ATAGTAGATCGGAAGAGCGTCG	0,1,2,3,4	ENA	SAMEA1694215,SAMEA1694101,SAMEA1694454,SAMEA1693759,SAMEA1693779
215	Jolma2013	GMEB2_ESY_TCGCGC20NGA	1534	GMEB2	9606	20	CGGAGTCGGCAAGCAGAAGACGGCATACGATTC	GCGCGAGATCGGAAGAGCGTCG	0,1,2,3,4	ENA	SAMEA1695090,SAMEA1693740,SAMEA1693754,SAMEA1693859,SAMEA1693834
219	Jolma2013	GSX1_ESY_TCACAC20NCG	1535	GSX1	9606	20	CGGAGTCGGCAAGCAGAAGACGGCATACGATCG	GTGTGAGATCGGAAGAGCGTCG	0,1,2,3,4	ENA	SAMEA1695176,SAMEA1693867,SAMEA1693797,SAMEA1693825,SAMEA1695193
220	Jolma2013	GSX2_ESY_TCCAAC20NCG	1536	GSX2	9606	20	CGGAGTCGGCAAGCAGAAGACGGCATACGATCG	GTTGGAGATCGGAAGAGCGTCG	0,1,2,3,4	ENA	SAMEA1693475,SAMEA1692594,SAMEA1692583,SAMEA1692600,SAMEA1692555
221	Jolma2013	HES5_ESY_TCCACG20NCG	1537	HES5	9606	20	CGGAGTCGGCAAGCAGAAGACGGCATACGATCG	CGTGGAGATCGGAAGAGCGTCG	0,1,2,3,4	ENA	SAMEA1693415,SAMEA1692569,SAMEA1692675,SAMEA1692694,SAMEA1692634
224	Jolma2013	HEY1_ESY_TGAAAC20NGA	1538	HEY1	9606	20	CGGAGTCGGCAAGCAGAAGACGGCATACGATTC	GTTTCAGATCGGAAGAGCGTCG	0,1,2,3,4	ENA	SAMEA1695295,SAMEA1692623,SAMEA1693105,SAMEA1693083,SAMEA1693068
225	Jolma2013	HEY2_ESY_TCGATC20NGA	1539	HEY2	9606	20	CGGAGTCGGCAAGCAGAAGACGGCATACGATTC	GATCGAGATCGGAAGAGCGTCG	0,1,2,3,4	ENA	SAMEA1694908,SAMEA1693074,SAMEA1693212,SAMEA1693190,SAMEA1693166
233	Jolma2013	HMX2_ESY_TAGTGG20NCG	1540	HMX2	9606	20	CGGAGTCGGCAAGCAGAAGACGGCATACGATCG	CCACTAGATCGGAAGAGCGTCG	0,1,2,3,4	ENA	SAMEA1694097,SAMEA1693147,SAMEA1693228,SAMEA1693248,SAMEA1693590
239	Jolma2013	HOMEZ_ESY_TCGATC20NTAT	1541	HOMEZ	9606	20	CGGAGTCGGCAAGCAGAAGACGGCATACGATATA	GATCGAGATCGGAAGAGCGTCG	0,1,2,3,4	ENA	SAMEA1694702,SAMEA1693670,SAMEA1693648,SAMEA1693720,SAMEA1693703
246	Jolma2013	HOXB13_ESY_TGCCTG20NGA	1542	HOXB13	9606	20	CGGAGTCGGCAAGCAGAAGACGGCATACGATTC	CAGGCAGATCGGAAGAGCGTCG	0,1,2,3,4	ENA	SAMEA1693963,SAMEA1693680,SAMEA1693747,SAMEA1693733,SAMEA1693784
247	Jolma2013	HOXB2_ESY_TAACAA20NACA	1543	HOXB2	9606	20	CGGAGTCGGCAAGCAGAAGACGGCATACGATTGT	TTGTTAGATCGGAAGAGCGTCG	0,1,2,3,4	ENA	SAMEA1692864,SAMEA1693763,SAMEA1693923,SAMEA1693905,SAMEA1693897
250	Jolma2013	HOXC10_ESY_TGGACA20NGA	1544	HOXC10	9606	20	CGGAGTCGGCAAGCAGAAGACGGCATACGATTC	TGTCCAGATCGGAAGAGCGTCG	0,1,2,3,4	ENA	SAMEA1693040,SAMEA1694572,SAMEA1694487,SAMEA1694505,SAMEA1694864
253	Jolma2013	HOXC12_ESY_TCATGC20NGTA	1545	HOXC12	9606	20	CGGAGTCGGCAAGCAGAAGACGGCATACGATTAC	GCATGAGATCGGAAGAGCGTCG	0,1,2,3,4	ENA	SAMEA1693171,SAMEA1694745,SAMEA1694716,SAMEA1694801,SAMEA1694779
254	Jolma2013	HOXC13_ESY_TCCCTC20NTCC	1546	HOXC13	9606	20	CGGAGTCGGCAAGCAGAAGACGGCATACGATGGA	GAGGGAGATCGGAAGAGCGTCG	0,1,2,3,4	ENA	SAMEA1693943,SAMEA1694660,SAMEA1694649,SAMEA1694623,SAMEA1694697
255	Jolma2013	HOXD11_ESY_TCCGGC20NGGC	1547	HOXD11	9606	20	CGGAGTCGGCAAGCAGAAGACGGCATACGATGCC	GCCGGAGATCGGAAGAGCGTCG	0,1,2,3,4	ENA	SAMEA1693991,SAMEA1694678,SAMEA1692752,SAMEA1692735,SAMEA1692709
256	Jolma2013	HOXD12_ESY_TCAGTC20NCG	1548	HOXD12	9606	20	CGGAGTCGGCAAGCAGAAGACGGCATACGATCG	GACTGAGATCGGAAGAGCGTCG	0,1,2,3,4	ENA	SAMEA1693026,SAMEA1692884,SAMEA1692882,SAMEA1692856,SAMEA1692814
260	Jolma2013	HOXD8_ESY_TCATAT20NATA	1549	HOXD8	9606	20	CGGAGTCGGCAAGCAGAAGACGGCATACGATTAT	ATATGAGATCGGAAGAGCGTCG	0,1,2,3,4	ENA	SAMEA1692946,SAMEA1692810,SAMEA1692609,SAMEA1692597,SAMEA1693021
262	Jolma2013	HSF1_ESY_TATAGA20NGAG	1550	HSF1	9606	20	CGGAGTCGGCAAGCAGAAGACGGCATACGATCTC	TCTATAGATCGGAAGAGCGTCG	0,1,2,3,4	ENA	SAMEA1693350,SAMEA1693041,SAMEA1693050,SAMEA1692994,SAMEA1693006
264	Jolma2013	HSF4_ESY_TATCAT20NACG	1551	HSF4	9606	20	CGGAGTCGGCAAGCAGAAGACGGCATACGATCGT	ATGATAGATCGGAAGAGCGTCG	0,1,2,3,4	ENA	SAMEA1693249,SAMEA1693434,SAMEA1693404,SAMEA1693478,SAMEA1693469
265	Jolma2013	HSFY2_ESY_TCAGAG20NAGA	1552	HSFY2	9606	20	CGGAGTCGGCAAGCAGAAGACGGCATACGATTCT	CTCTGAGATCGGAAGAGCGTCG	0,1,2,3,4	ENA	SAMEA1695251,SAMEA1693447,SAMEA1693856,SAMEA1693886,SAMEA1693548
277	Jolma2013	ISX_ESY_TATTTA20NCG	1553	ISX	9606	20	CGGAGTCGGCAAGCAGAAGACGGCATACGATCG	TAAATAGATCGGAAGAGCGTCG	0,1,2,3,4	ENA	SAMEA1694618,SAMEA1693565,SAMEA1693585,SAMEA1693605,SAMEA1693624
284	Jolma2013	LBX2_ESY_TAATTC20NTTA	1554	LBX2	9606	20	CGGAGTCGGCAAGCAGAAGACGGCATACGATTAA	GAATTAGATCGGAAGAGCGTCG	0,1,2,3,4	ENA	SAMEA1693109,SAMEA1693637,SAMEA1693665,SAMEA1693669,SAMEA1694659
288	Jolma2013	LHX9_ESY_TATTGT20NGTG	1555	LHX9	9606	20	CGGAGTCGGCAAGCAGAAGACGGCATACGATCAC	ACAATAGATCGGAAGAGCGTCG	0,1,2,3,4	ENA	SAMEA1694597,SAMEA1694629,SAMEA1694701,SAMEA1694673,SAMEA1694683
30	Jolma2013	MAX_ESY_TGACCT20NGA	1556	MAX	9606	20	CGGAGTCGGCAAGCAGAAGACGGCATACGATTC	AGGTCAGATCGGAAGAGCGTCG	0,1,2,3,4	ENA	SAMEA1695107,SAMEA1694753,SAMEA1694728,SAMEA1694792,SAMEA1694767
297	Jolma2013	MEF2D_ESY_TGCGTT20NGA	1557	MEF2D	9606	20	CGGAGTCGGCAAGCAGAAGACGGCATACGATTC	AACGCAGATCGGAAGAGCGTCG	0,1,2,3,4	ENA	SAMEA1695153,SAMEA1694851,SAMEA1694412,SAMEA1694438,SAMEA1694585
301	Jolma2013	MEIS3_ESY_TGGGTA20NGA	1558	MEIS3P2	9606	20	CGGAGTCGGCAAGCAGAAGACGGCATACGATTC	TACCCAGATCGGAAGAGCGTCG	0,1,2,3,4	ENA	SAMEA1694293,SAMEA1694617,SAMEA1694540,SAMEA1694526,SAMEA1694545
306	Jolma2013	MGA_ESY_TAGGGC20NGGT	1560	MGA	9606	20	CGGAGTCGGCAAGCAGAAGACGGCATACGATACC	GCCCTAGATCGGAAGAGCGTCG	0,1,2,3,4	ENA	SAMEA1695042,SAMEA1694763,SAMEA1694781,SAMEA1695162,SAMEA1695147
311	Jolma2013	MNT_ESY_TCTTCT20NGA	1561	MNT	9606	20	CGGAGTCGGCAAGCAGAAGACGGCATACGATTC	AGAAGAGATCGGAAGAGCGTCG	0,1,2,3,4	ENA	SAMEA1694288,SAMEA1695214,SAMEA1695216,SAMEA1695198,SAMEA1695257
317	Jolma2013	MTF1_ESY_TGATCC20NCTA	1562	MTF1	9606	20	CGGAGTCGGCAAGCAGAAGACGGCATACGATTAG	GGATCAGATCGGAAGAGCGTCG	0,1,2,3,4	ENA	SAMEA1692818,SAMEA1695230,SAMEA1693161,SAMEA1693173,SAMEA1693151
327	Jolma2013	NFIL3_ESY_TAGACG20NCG	1563	NFIL3	9606	20	CGGAGTCGGCAAGCAGAAGACGGCATACGATCG	CGTCTAGATCGGAAGAGCGTCG	0,1,2,3,4	ENA	SAMEA1694693,SAMEA1693204,SAMEA1693184,SAMEA1693092,SAMEA1693066
330	Jolma2013	NKX2-3_ESY_TGCTAC20NGA	1564	NKX2-3	9606	20	CGGAGTCGGCAAGCAGAAGACGGCATACGATTC	GTAGCAGATCGGAAGAGCGTCG	0,1,2,3,4	ENA	SAMEA1692737,SAMEA1693073,SAMEA1693136,SAMEA1693118,SAMEA1693678
331	Jolma2013	NKX2-8_ESY_TAGGCA20NCG	1565	NKX2-8	9606	20	CGGAGTCGGCAAGCAGAAGACGGCATACGATCG	TGCCTAGATCGGAAGAGCGTCG	0,1,2,3,4	ENA	SAMEA1695036,SAMEA1693652,SAMEA1693634,SAMEA1693612,SAMEA1693595
334	Jolma2013	NKX3-2_ESY_TCCAGT20NGAC	1566	NKX3-2	9606	20	CGGAGTCGGCAAGCAGAAGACGGCATACGATGTC	ACTGGAGATCGGAAGAGCGTCG	0,1,2,3,4	ENA	SAMEA1693710,SAMEA1693586,SAMEA1693560,SAMEA1693874,SAMEA1693876
343	Jolma2013	NR2F6_ESY_TGTGGA20NGA	1567	NR2F6	9606	20	CGGAGTCGGCAAGCAGAAGACGGCATACGATTC	TCCACAGATCGGAAGAGCGTCG	0,1,2,3,4	ENA	SAMEA1692718,SAMEA1693857,SAMEA1693444,SAMEA1693467,SAMEA1693388
349	Jolma2013	OLIG2_ESY_TCTTTC20NGA	1568	OLIG2	9606	20	CGGAGTCGGCAAGCAGAAGACGGCATACGATTC	GAAAGAGATCGGAAGAGCGTCG	0,1,2,3,4	ENA	SAMEA1694212,SAMEA1693409,SAMEA1693426,SAMEA1694253,SAMEA1694213
350	Jolma2013	OLIG3_ESY_TGTCCG20NGA	1569	OLIG3	9606	20	CGGAGTCGGCAAGCAGAAGACGGCATACGATTC	CGGACAGATCGGAAGAGCGTCG	0,1,2,3,4	ENA	SAMEA1692804,SAMEA1694296,SAMEA1694265,SAMEA1694287,SAMEA1693998
351	Jolma2013	ONECUT1_ESY_TAGCTC20NTCT	1570	ONECUT1	9606	20	CGGAGTCGGCAAGCAGAAGACGGCATACGATAGA	GAGCTAGATCGGAAGAGCGTCG	0,1,2,3,4	ENA	SAMEA1694952,SAMEA1694024,SAMEA1694053,SAMEA1694076,SAMEA1694069
353	Jolma2013	ONECUT3_ESY_TAGAAC20NAAT	1571	ONECUT3	9606	20	CGGAGTCGGCAAGCAGAAGACGGCATACGATATT	GTTCTAGATCGGAAGAGCGTCG	0,1,2,3,4	ENA	SAMEA1694184,SAMEA1694084,SAMEA1694108,SAMEA1694137,SAMEA1694166
355	Jolma2013	OTX1_ESY_TGATAA20NGA	1572	OTX1	9606	20	CGGAGTCGGCAAGCAGAAGACGGCATACGATTC	TTATCAGATCGGAAGAGCGTCG	0,1,2,3,4	ENA	SAMEA1692889,SAMEA1694189,SAMEA1694691,SAMEA1694696,SAMEA1694627
357	Jolma2013	PAX1_ESY_TAACTT20NTCA	1573	PAX1	9606	20	CGGAGTCGGCAAGCAGAAGACGGCATACGATTGA	AAGTTAGATCGGAAGAGCGTCG	0,1,2,3,4	ENA	SAMEA1694872,SAMEA1694652,SAMEA1694761,SAMEA1694774,SAMEA1694797
358	Jolma2013	PAX2_ESY_TCCACG20NCAC	1574	PAX2	9606	20	CGGAGTCGGCAAGCAGAAGACGGCATACGATGTG	CGTGGAGATCGGAAGAGCGTCG	0,1,2,3,4	ENA	SAMEA1693436,SAMEA1694733,SAMEA1694746,SAMEA1694876,SAMEA1693029
360	Jolma2013	PAX4_ESY_TATTTA20NTTG	1575	PAX4	9606	20	CGGAGTCGGCAAGCAGAAGACGGCATACGATCAA	TAAATAGATCGGAAGAGCGTCG	0,1,2,3,4	ENA	SAMEA1694586,SAMEA1693047,SAMEA1692915,SAMEA1692935,SAMEA1692952
361	Jolma2013	PAX5_ESY_TACAGG20NGAC	1576	PAX5	9606	20	CGGAGTCGGCAAGCAGAAGACGGCATACGATGTC	CCTGTAGATCGGAAGAGCGTCG	0,1,2,3,4	ENA	SAMEA1693097,SAMEA1692971,SAMEA1692974,SAMEA1692834,SAMEA1692799
40	Jolma2013	PAX7_ESY_TCCAAC20NAAC	1577	PAX7	9606	20	CGGAGTCGGCAAGCAGAAGACGGCATACGATGTT	GTTGGAGATCGGAAGAGCGTCG	0,1,2,3,4	ENA	SAMEA1693455,SAMEA1693758,SAMEA1693684,SAMEA1693705,SAMEA1693640
365	Jolma2013	PHOX2A_ESY_TGACTC20NGA	1578	PHOX2A	9606	20	CGGAGTCGGCAAGCAGAAGACGGCATACGATTC	GAGTCAGATCGGAAGAGCGTCG	0,1,2,3,4	ENA	SAMEA1694670,SAMEA1693645,SAMEA1693676,SAMEA1693607,SAMEA1693216
366	Jolma2013	PHOX2B_ESY_TGGTCT20NGA	1579	PHOX2B	9606	20	CGGAGTCGGCAAGCAGAAGACGGCATACGATTC	AGACCAGATCGGAAGAGCGTCG	0,1,2,3,4	ENA	SAMEA1693486,SAMEA1693233,SAMEA1694437,SAMEA1694456,SAMEA1694475
367	Jolma2013	PITX1_ESY_TCATGC20NCG	1580	PITX1	9606	20	CGGAGTCGGCAAGCAGAAGACGGCATACGATCG	GCATGAGATCGGAAGAGCGTCG	0,1,2,3,4	ENA	SAMEA1692953,SAMEA1694500,SAMEA1694531,SAMEA1694560,SAMEA1694568
368	Jolma2013	PITX3_ESY_TGCATC20NGA	1581	PITX3	9606	20	CGGAGTCGGCAAGCAGAAGACGGCATACGATTC	GATGCAGATCGGAAGAGCGTCG	0,1,2,3,4	ENA	SAMEA1694510,SAMEA1694594,SAMEA1693899,SAMEA1693951,SAMEA1693941
369	Jolma2013	PKNOX1_ESY_TCGCAT20NGA	1582	PKNOX1	9606	20	CGGAGTCGGCAAGCAGAAGACGGCATACGATTC	ATGCGAGATCGGAAGAGCGTCG	0,1,2,3,4	ENA	SAMEA1695018,SAMEA1693927,SAMEA1693988,SAMEA1693972,SAMEA1694035
371	Jolma2013	PKNOX2_ESY_TGTATT20NGA	1583	PKNOX2	9606	20	CGGAGTCGGCAAGCAGAAGACGGCATACGATTC	AATACAGATCGGAAGAGCGTCG	0,1,2,3,4	ENA	SAMEA1692848,SAMEA1694016,SAMEA1695187,SAMEA1695195,SAMEA1693334
376	Jolma2013	POU2F3_ESY_TAGACG20NCAT	1584	POU2F3	9606	20	CGGAGTCGGCAAGCAGAAGACGGCATACGATATG	CGTCTAGATCGGAAGAGCGTCG	0,1,2,3,4	ENA	SAMEA1694126,SAMEA1693310,SAMEA1693378,SAMEA1693364,SAMEA1693250
377	Jolma2013	POU3F1_ESY_TAGCGA20NGCT	1585	POU3F1	9606	20	CGGAGTCGGCAAGCAGAAGACGGCATACGATAGC	TCGCTAGATCGGAAGAGCGTCG	0,1,2,3,4	ENA	SAMEA1694907,SAMEA1693241,SAMEA1693224,SAMEA1693281,SAMEA1693278
379	Jolma2013	POU3F3_ESY_TCGCAT20NACT	1586	POU3F3	9606	20	CGGAGTCGGCAAGCAGAAGACGGCATACGATAGT	ATGCGAGATCGGAAGAGCGTCG	0,1,2,3,4	ENA	SAMEA1694997,SAMEA1693179,SAMEA1692850,SAMEA1692819,SAMEA1692794
380	Jolma2013	POU3F4_ESY_TACTGC20NGTC	1587	POU3F4	9606	20	CGGAGTCGGCAAGCAGAAGACGGCATACGATGAC	GCAGTAGATCGGAAGAGCGTCG	0,1,2,3,4	ENA	SAMEA1694104,SAMEA1692755,SAMEA1692742,SAMEA1692712,SAMEA1692721
381	Jolma2013	POU4F1_ESY_TACAAA20NAAC	1588	POU4F1	9606	20	CGGAGTCGGCAAGCAGAAGACGGCATACGATGTT	TTTGTAGATCGGAAGAGCGTCG	0,1,2,3,4	ENA	SAMEA1693124,SAMEA1692689,SAMEA1692669,SAMEA1692662,SAMEA1695080
382	Jolma2013	POU4F2_ESY_TACGAG20NAGC	1589	POU4F2	9606	20	CGGAGTCGGCAAGCAGAAGACGGCATACGATGCT	CTCGTAGATCGGAAGAGCGTCG	0,1,2,3,4	ENA	SAMEA1693870,SAMEA1695097,SAMEA1695114,SAMEA1695134,SAMEA1694841
383	Jolma2013	POU4F3_ESY_TACCGT20NGCC	1590	POU4F3	9606	20	CGGAGTCGGCAAGCAGAAGACGGCATACGATGGC	ACGGTAGATCGGAAGAGCGTCG	0,1,2,3,4	ENA	SAMEA1693609,SAMEA1694823,SAMEA1694896,SAMEA1694879,SAMEA1694853
376	Jolma2013	POU5F1P1_ESY_TAGAGT20NGAT	1591	POU2F3	9606	20	CGGAGTCGGCAAGCAGAAGACGGCATACGATATC	ACTCTAGATCGGAAGAGCGTCG	0,1,2,3,4	ENA	SAMEA1694752,SAMEA1694924,SAMEA1694569,SAMEA1694263,SAMEA1694285
395	Jolma2013	RARG_ESY_TGTTAT20NGA	1592	RARG	9606	20	CGGAGTCGGCAAGCAGAAGACGGCATACGATTC	ATAACAGATCGGAAGAGCGTCG	0,1,2,3,4	ENA	SAMEA1694754,SAMEA1694311,SAMEA1694223,SAMEA1694241,SAMEA1694371
398	Jolma2013	RFX2_ESY_TAACCC20NCCA	1593	RFX2	9606	20	CGGAGTCGGCAAGCAGAAGACGGCATACGATTGG	GGGTTAGATCGGAAGAGCGTCG	0,1,2,3,4	ENA	SAMEA1695111,SAMEA1694386,SAMEA1694401,SAMEA1694332,SAMEA1693633
409	Jolma2013	RXRB_ESY_TGAGCA20NGA	1594	RXRB	9606	20	CGGAGTCGGCAAGCAGAAGACGGCATACGATTC	TGCTCAGATCGGAAGAGCGTCG	0,1,2,3,4	ENA	SAMEA1692921,SAMEA1693706,SAMEA1693686,SAMEA1693694,SAMEA1693577
410	Jolma2013	RXRG_ESY_TGGAAT20NGA	1595	RXRG	9606	20	CGGAGTCGGCAAGCAGAAGACGGCATACGATTC	ATTCCAGATCGGAAGAGCGTCG	0,1,2,3,4	ENA	SAMEA1692961,SAMEA1693557,SAMEA1693619,SAMEA1693589,SAMEA1693829
411	Jolma2013	SCRT1_ESY_TCTTAG20NATG	1596	SCRT1	9606	20	CGGAGTCGGCAAGCAGAAGACGGCATACGATCAT	CTAAGAGATCGGAAGAGCGTCG	0,1,2,3,4	ENA	SAMEA1694323,SAMEA1693813,SAMEA1693538,SAMEA1693408,SAMEA1693427
414	Jolma2013	SHOX2_ESY_TACGTC20NTGC	1597	SHOX2	9606	20	CGGAGTCGGCAAGCAGAAGACGGCATACGATGCA	GACGTAGATCGGAAGAGCGTCG	0,1,2,3,4	ENA	SAMEA1694267,SAMEA1693025,SAMEA1693001,SAMEA1692986,SAMEA1692613
430	Jolma2013	SP8_ESY_TGCTCG20NCTC	1598	SP8	9606	20	CGGAGTCGGCAAGCAGAAGACGGCATACGATGAG	CGAGCAGATCGGAAGAGCGTCG	0,1,2,3,4	ENA	SAMEA1692793,SAMEA1692550,SAMEA1692567,SAMEA1692872,SAMEA1692901
436	Jolma2013	SREBF2_ESY_TGAGAT20NGA	1599	SREBF2	9606	20	CGGAGTCGGCAAGCAGAAGACGGCATACGATTC	ATCTCAGATCGGAAGAGCGTCG	0,1,2,3,4	ENA	SAMEA1692923,SAMEA1692892,SAMEA1692805,SAMEA1692830,SAMEA1692767
437	Jolma2013	SRF_ESY_TGAACG20NGA	1600	SRF	9606	20	CGGAGTCGGCAAGCAGAAGACGGCATACGATTC	CGTTCAGATCGGAAGAGCGTCG	0,1,2,3,4	ENA	SAMEA1695150,SAMEA1692790,SAMEA1695283,SAMEA1694632,SAMEA1694656
450	Jolma2013	TCF3_ESY_TACCCG20NCCC	1601	TCF3	9606	20	CGGAGTCGGCAAGCAGAAGACGGCATACGATGGG	CGGGTAGATCGGAAGAGCGTCG	0,1,2,3,4	ENA	SAMEA1693708,SAMEA1694680,SAMEA1694713,SAMEA1694734,SAMEA1694723
457	Jolma2013	TEAD4_ESY_TGATTT20NTTA	1602	TEAD4	9606	20	CGGAGTCGGCAAGCAGAAGACGGCATACGATTAA	AAATCAGATCGGAAGAGCGTCG	0,1,2,3,4	ENA	SAMEA1693314,SAMEA1694740,SAMEA1694762,SAMEA1694805,SAMEA1694493
459	Jolma2013	TFAP2A_ESY_TCTCCC20NCCG	1603	TFAP2A	9606	20	CGGAGTCGGCAAGCAGAAGACGGCATACGATCGG	GGGAGAGATCGGAAGAGCGTCG	0,1,2,3,4	ENA	SAMEA1695262,SAMEA1694465,SAMEA1694426,SAMEA1694599,SAMEA1694573
460	Jolma2013	TFAP2B_ESY_TCGTTA20NTTT	1604	TFAP2B	9606	20	CGGAGTCGGCAAGCAGAAGACGGCATACGATAAA	TAACGAGATCGGAAGAGCGTCG	0,1,2,3,4	ENA	SAMEA1693858,SAMEA1694553,SAMEA1694535,SAMEA1694538,SAMEA1693919
461	Jolma2013	TFAP2C_ESY_TCTACA20NCAG	1605	TFAP2C	9606	20	CGGAGTCGGCAAGCAGAAGACGGCATACGATCTG	TGTAGAGATCGGAAGAGCGTCG	0,1,2,3,4	ENA	SAMEA1693782,SAMEA1693938,SAMEA1693439,SAMEA1693460,SAMEA1693480
466	Jolma2013	TGIF1_ESY_TATGGG20NGGG	1606	TGIF1	9606	20	CGGAGTCGGCAAGCAGAAGACGGCATACGATCCC	CCCATAGATCGGAAGAGCGTCG	0,1,2,3,4	ENA	SAMEA1693792,SAMEA1693397,SAMEA1693420,SAMEA1693354,SAMEA1693383
480	Jolma2013	YY2_ESY_TCTTTC20NTTG	1607	YY2	9606	20	CGGAGTCGGCAAGCAGAAGACGGCATACGATCAA	GAAAGAGATCGGAAGAGCGTCG	0,1,2,3,4	ENA	SAMEA1694247,SAMEA1693324,SAMEA1693304,SAMEA1693333,SAMEA1692644
500	Jolma2013	ZNF740_ESY_TGGTCT20NCTT	1608	ZNF740	9606	20	CGGAGTCGGCAAGCAGAAGACGGCATACGATAAG	AGACCAGATCGGAAGAGCGTCG	0,1,2,3,4	ENA	SAMEA1693400,SAMEA1692589,SAMEA1692615,SAMEA1692558,SAMEA1692551
90	Jolma2013	ALX3_ESZ_TGTAAA20NAAG	1609	ALX3	9606	20	CGGAGTCGGCAAGCAGAAGACGGCATACGATCTT	TTTACAGATCGGAAGAGCGTCG	0,1,2,3,4	ENA	SAMEA1693707,SAMEA1692566,SAMEA1692874,SAMEA1692890,SAMEA1692809
97	Jolma2013	ARX_ESZ_TGCGTT20NTGC	1610	ARX	9606	20	CGGAGTCGGCAAGCAGAAGACGGCATACGATGCA	AACGCAGATCGGAAGAGCGTCG	0,1,2,3,4	ENA	SAMEA1694887,SAMEA1692836,SAMEA1693127,SAMEA1693104,SAMEA1693057
89	Jolma2013	Alx1_ESZ_TAAAGC20NCG	1611	Alx1	10090	20	CGGAGTCGGCAAGCAGAAGACGGCATACGATCG	GCTTTAGATCGGAAGAGCGTCG	0,1,2,3,4	ENA	SAMEA1692853,SAMEA1693321,SAMEA1693343,SAMEA1693326,SAMEA1693347
98	Jolma2013	Ascl2_ESZ_TAGGGC20NCG	1612	Ascl2	10090	20	CGGAGTCGGCAAGCAGAAGACGGCATACGATCG	GCCCTAGATCGGAAGAGCGTCG	0,1,2,3,4	ENA	SAMEA1695049,SAMEA1693370,SAMEA1693235,SAMEA1693258,SAMEA1693601
102	Jolma2013	Atoh1_ESZ_TAGTCC20NCTT	1614	Atoh1	10090	20	CGGAGTCGGCAAGCAGAAGACGGCATACGATAAG	GGACTAGATCGGAAGAGCGTCG	0,1,2,3,4	ENA	SAMEA1694094,SAMEA1693741,SAMEA1693757,SAMEA1693736,SAMEA1693788
110	Jolma2013	Bhlhb2_ESZ_TAATTC20NCG	1615	Bhlhe40	10090	20	CGGAGTCGGCAAGCAGAAGACGGCATACGATCG	GAATTAGATCGGAAGAGCGTCG	0,1,2,3,4	ENA	SAMEA1693163,SAMEA1693767,SAMEA1694411,SAMEA1694435,SAMEA1694457
110	Jolma2013	Bhlhb2_ESZ_TCAAGG20NGAA	1616	Bhlhe40	10090	20	CGGAGTCGGCAAGCAGAAGACGGCATACGATTTC	CCTTGAGATCGGAAGAGCGTCG	0,1,2,3,4	ENA	SAMEA1695206,SAMEA1694592,SAMEA1694600,SAMEA1694528,SAMEA1694561
123	Jolma2013	CLOCK_ESZ_TGAGAT20NAGA	1617	CLOCK	9606	20	CGGAGTCGGCAAGCAGAAGACGGCATACGATTCT	ATCTCAGATCGGAAGAGCGTCG	0,1,2,3,4	ENA	SAMEA1692964,SAMEA1694564,SAMEA1694272,SAMEA1694294,SAMEA1694751
118	Jolma2013	Cebpb_ESZ_TCCTAA20NATC	1618	Cebpb	10090	20	CGGAGTCGGCAAGCAGAAGACGGCATACGATGAT	TTAGGAGATCGGAAGAGCGTCG	0,1,2,3,4	ENA	SAMEA1694858,SAMEA1694732,SAMEA1694726,SAMEA1694785,SAMEA1694758
127	Jolma2013	Creb3l2_ESZ_TAACGG20NGCA	1619	Creb3l2	10090	20	CGGAGTCGGCAAGCAGAAGACGGCATACGATTGC	CCGTTAGATCGGAAGAGCGTCG	0,1,2,3,4	ENA	SAMEA1694828,SAMEA1695142,SAMEA1695169,SAMEA1695185,SAMEA1695190
128	Jolma2013	Creb5_ESZ_TATCGC20NCG	1620	Creb5	10090	20	CGGAGTCGGCAAGCAGAAGACGGCATACGATCG	GCGATAGATCGGAAGAGCGTCG	0,1,2,3,4	ENA	SAMEA1693297,SAMEA1695221,SAMEA1692747,SAMEA1692730,SAMEA1692684
132	Jolma2013	Dbp_ESZ_TAAATG20NCG	1621	Dbp	10090	20	CGGAGTCGGCAAGCAGAAGACGGCATACGATCG	CATTTAGATCGGAAGAGCGTCG	0,1,2,3,4	ENA	SAMEA1692835,SAMEA1692700,SAMEA1692672,SAMEA1692655,SAMEA1692626
173	Jolma2013	ESRRA_ESZ_TCGCAT20NACT	1622	ESRRA	9606	20	CGGAGTCGGCAAGCAGAAGACGGCATACGATAGT	ATGCGAGATCGGAAGAGCGTCG	0,1,2,3,4	ENA	SAMEA1694997,SAMEA1692604,SAMEA1692586,SAMEA1692591,SAMEA1693512
183	Jolma2013	EVX1_ESZ_TGGGAC20NAGT	1623	EVX1	9606	20	CGGAGTCGGCAAGCAGAAGACGGCATACGATACT	GTCCCAGATCGGAAGAGCGTCG	0,1,2,3,4	ENA	SAMEA1693553,SAMEA1693496,SAMEA1693543,SAMEA1693527,SAMEA1693517
155	Jolma2013	Egr3_ESZ_TCATGC20NGTA	1624	Egr3	10090	20	CGGAGTCGGCAAGCAGAAGACGGCATACGATTAC	GCATGAGATCGGAAGAGCGTCG	0,1,2,3,4	ENA	SAMEA1693171,SAMEA1693411,SAMEA1693390,SAMEA1693483,SAMEA1693453
160	Jolma2013	Elf5_ESZ_TATTGT20NCG	1625	Elf5	10090	20	CGGAGTCGGCAAGCAGAAGACGGCATACGATCG	ACAATAGATCGGAAGAGCGTCG	0,1,2,3,4	ENA	SAMEA1692648,SAMEA1693335,SAMEA1693698,SAMEA1693700,SAMEA1693551
185	Jolma2013	FEV_ESZ_TGATCC20NCTA	1627	FEV	9606	20	CGGAGTCGGCAAGCAGAAGACGGCATACGATTAG	GGATCAGATCGGAAGAGCGTCG	0,1,2,3,4	ENA	SAMEA1692818,SAMEA1695064,SAMEA1695088,SAMEA1695099,SAMEA1694657
191	Jolma2013	FOXD2_ESZ_TGCTCG20NCTC	1628	FOXD2	9606	20	CGGAGTCGGCAAGCAGAAGACGGCATACGATGAG	CGAGCAGATCGGAAGAGCGTCG	0,1,2,3,4	ENA	SAMEA1692793,SAMEA1694640,SAMEA1694694,SAMEA1694667,SAMEA1694933
38	Jolma2013	FOXD3_ESZ_TGGGGT20NGGT	1629	FOXD3	9606	20	CGGAGTCGGCAAGCAGAAGACGGCATACGATACC	ACCCCAGATCGGAAGAGCGTCG	0,1,2,3,4	ENA	SAMEA1694527,SAMEA1694913,SAMEA1694910,SAMEA1694965,SAMEA1694945
211	Jolma2013	Gbx2_ESZ_TACACC20NCAC	1630	Gbx2	10090	20	CGGAGTCGGCAAGCAGAAGACGGCATACGATGTG	GGTGTAGATCGGAAGAGCGTCG	0,1,2,3,4	ENA	SAMEA1693139,SAMEA1694837,SAMEA1694416,SAMEA1694453,SAMEA1694038
223	Jolma2013	HESX1_ESZ_TCTTCT20NCTG	1631	HESX1	9606	20	CGGAGTCGGCAAGCAGAAGACGGCATACGATCAG	AGAAGAGATCGGAAGAGCGTCG	0,1,2,3,4	ENA	SAMEA1694353,SAMEA1693999,SAMEA1693979,SAMEA1693962,SAMEA1693939
231	Jolma2013	HMBOX1_ESZ_TCCTGG20NCG	1632	Hmbox1	10090	20	CGGAGTCGGCAAGCAGAAGACGGCATACGATCG	CCAGGAGATCGGAAGAGCGTCG	0,1,2,3,4	ENA	SAMEA1694980,SAMEA1693956,SAMEA1693931,SAMEA1693914,SAMEA1694638
232	Jolma2013	HMX1_ESZ_TCGCCA20NCCT	1633	HMX1	9606	20	CGGAGTCGGCAAGCAGAAGACGGCATACGATAGG	TGGCGAGATCGGAAGAGCGTCG	0,1,2,3,4	ENA	SAMEA1695121,SAMEA1694661,SAMEA1695284,SAMEA1695301,SAMEA1695280
249	Jolma2013	HOXB5_ESZ_TCTTGA20NGTG	1634	HOXB5	9606	20	CGGAGTCGGCAAGCAGAAGACGGCATACGATCAC	TCAAGAGATCGGAAGAGCGTCG	0,1,2,3,4	ENA	SAMEA1694297,SAMEA1695259,SAMEA1695229,SAMEA1695208,SAMEA1695184
226	Jolma2013	Hic1_ESZ_TCATCA20NCTA	1635	Hic1	10090	20	CGGAGTCGGCAAGCAGAAGACGGCATACGATTAG	TGATGAGATCGGAAGAGCGTCG	0,1,2,3,4	ENA	SAMEA1692975,SAMEA1695199,SAMEA1692751,SAMEA1692707,SAMEA1692783
238	Jolma2013	Hnf4a_ESZ_TCCACG20NCG	1636	Hnf4a	10090	20	CGGAGTCGGCAAGCAGAAGACGGCATACGATCG	CGTGGAGATCGGAAGAGCGTCG	0,1,2,3,4	ENA	SAMEA1693415,SAMEA1692764,SAMEA1692770,SAMEA1692855,SAMEA1692817
242	Jolma2013	Hoxa11_ESZ_TCCCCT20NCG	1637	Hoxa11	10090	20	CGGAGTCGGCAAGCAGAAGACGGCATACGATCG	AGGGGAGATCGGAAGAGCGTCG	0,1,2,3,4	ENA	SAMEA1694191,SAMEA1692897,SAMEA1692868,SAMEA1692929,SAMEA1693238
245	Jolma2013	Hoxa2_ESZ_TACCGT20NCG	1638	Hoxa2	10090	20	CGGAGTCGGCAAGCAGAAGACGGCATACGATCG	ACGGTAGATCGGAAGAGCGTCG	0,1,2,3,4	ENA	SAMEA1693580,SAMEA1693214,SAMEA1693376,SAMEA1693362,SAMEA1693341
251	Jolma2013	Hoxc10_ESZ_TATAGA20NGAG	1639	Hoxc10	10090	20	CGGAGTCGGCAAGCAGAAGACGGCATACGATCTC	TCTATAGATCGGAAGAGCGTCG	0,1,2,3,4	ENA	SAMEA1693350,SAMEA1693328,SAMEA1693302,SAMEA1693479,SAMEA1693442
261	Jolma2013	Hoxd9_ESZ_TCCTAA20NCG	1640	Hoxd9	10090	20	CGGAGTCGGCAAGCAGAAGACGGCATACGATCG	TTAGGAGATCGGAAGAGCGTCG	0,1,2,3,4	ENA	SAMEA1694843,SAMEA1693417,SAMEA1693848,SAMEA1693883,SAMEA1693807
271	Jolma2013	IRF8_ESZ_TGGCGG20NGCT	1641	IRF8	9606	20	CGGAGTCGGCAAGCAGAAGACGGCATACGATAGC	CCGCCAGATCGGAAGAGCGTCG	0,1,2,3,4	ENA	SAMEA1693593,SAMEA1693812,SAMEA1693984,SAMEA1693966,SAMEA1693968
274	Jolma2013	Irx3_ESZ_TACTGC20NCG	1642	Irx3	10090	20	CGGAGTCGGCAAGCAGAAGACGGCATACGATCG	GCAGTAGATCGGAAGAGCGTCG	0,1,2,3,4	ENA	SAMEA1694122,SAMEA1694031,SAMEA1694015,SAMEA1693906,SAMEA1694295
279	Jolma2013	Jdp2_ESZ_TATCTG20NCG	1643	Jdp2	10090	20	CGGAGTCGGCAAGCAGAAGACGGCATACGATCG	CAGATAGATCGGAAGAGCGTCG	0,1,2,3,4	ENA	SAMEA1693845,SAMEA1694318,SAMEA1694534,SAMEA1694558,SAMEA1694581
280	Jolma2013	Klf12_ESZ_TGATGG20NGA	1644	Klf12	10090	20	CGGAGTCGGCAAGCAGAAGACGGCATACGATTC	CCATCAGATCGGAAGAGCGTCG	0,1,2,3,4	ENA	SAMEA1693247,SAMEA1694615,SAMEA1694424,SAMEA1694418,SAMEA1694451
289	Jolma2013	LMX1A_ESZ_TCTGGT20NGGG	1645	LMX1A	9606	20	CGGAGTCGGCAAGCAGAAGACGGCATACGATCCC	ACCAGAGATCGGAAGAGCGTCG	0,1,2,3,4	ENA	SAMEA1694365,SAMEA1694471,SAMEA1695125,SAMEA1695059,SAMEA1695074
290	Jolma2013	LMX1B_ESZ_TGAGGC20NGGA	1646	LMX1B	9606	20	CGGAGTCGGCAAGCAGAAGACGGCATACGATTCC	GCCTCAGATCGGAAGAGCGTCG	0,1,2,3,4	ENA	SAMEA1692758,SAMEA1695093,SAMEA1695035,SAMEA1695041,SAMEA1694988
292	Jolma2013	MAFF_ESZ_TGGAAT20NAAT	1647	MAFF	9606	20	CGGAGTCGGCAAGCAGAAGACGGCATACGATATT	ATTCCAGATCGGAAGAGCGTCG	0,1,2,3,4	ENA	SAMEA1692983,SAMEA1693020,SAMEA1693042,SAMEA1693055,SAMEA1692992
312	Jolma2013	MNX1_ESZ_TGGTGA20NGTT	1648	MNX1	9606	20	CGGAGTCGGCAAGCAGAAGACGGCATACGATAAC	TCACCAGATCGGAAGAGCGTCG	0,1,2,3,4	ENA	SAMEA1693658,SAMEA1693007,SAMEA1692786,SAMEA1692774,SAMEA1692754
304	Jolma2013	Meox2_ESZ_TACGTC20NTGC	1649	Meox2	10090	20	CGGAGTCGGCAAGCAGAAGACGGCATACGATGCA	GACGTAGATCGGAAGAGCGTCG	0,1,2,3,4	ENA	SAMEA1694267,SAMEA1692733,SAMEA1693822,SAMEA1693850,SAMEA1693884
321	Jolma2013	NEUROG2_ESZ_TCGCTG20NTCT	1650	NEUROG2	9606	20	CGGAGTCGGCAAGCAGAAGACGGCATACGATAGA	CAGCGAGATCGGAAGAGCGTCG	0,1,2,3,4	ENA	SAMEA1692827,SAMEA1693547,SAMEA1693566,SAMEA1693576,SAMEA1693604
339	Jolma2013	NR2C2_ESZ_TCGACT20NCAT	1651	NR2C2	9606	20	CGGAGTCGGCAAGCAGAAGACGGCATACGATATG	AGTCGAGATCGGAAGAGCGTCG	0,1,2,3,4	ENA	SAMEA1694929,SAMEA1693621,SAMEA1693639,SAMEA1693668,SAMEA1693359
344	Jolma2013	Nr2f6_ESZ_TAGTTT20NCG	1652	Nr2f6	10090	20	CGGAGTCGGCAAGCAGAAGACGGCATACGATCG	AAACTAGATCGGAAGAGCGTCG	0,1,2,3,4	ENA	SAMEA1694058,SAMEA1694575,SAMEA1694598,SAMEA1694533,SAMEA1694557
348	Jolma2013	OLIG1_ESZ_TGCCTG20NTCC	1653	OLIG1	9606	20	CGGAGTCGGCAAGCAGAAGACGGCATACGATGGA	CAGGCAGATCGGAAGAGCGTCG	0,1,2,3,4	ENA	SAMEA1693980,SAMEA1694562,SAMEA1694479,SAMEA1694512,SAMEA1694419
391	Jolma2013	Prrx2_ESZ_TATGAA20NAGG	1654	Prrx2	10090	20	CGGAGTCGGCAAGCAGAAGACGGCATACGATCCT	TTCATAGATCGGAAGAGCGTCG	0,1,2,3,4	ENA	SAMEA1693728,SAMEA1693955,SAMEA1693932,SAMEA1693916,SAMEA1693909
396	Jolma2013	RAX_ESZ_TGGTAG20NATT	1655	RAX	9606	20	CGGAGTCGGCAAGCAGAAGACGGCATACGATAAT	CTACCAGATCGGAAGAGCGTCG	0,1,2,3,4	ENA	SAMEA1694248,SAMEA1693887,SAMEA1695236,SAMEA1695250,SAMEA1693533
49	Jolma2013	Rarg_ESZ_TATCTG20NTCG	1656	Rarg	10090	20	CGGAGTCGGCAAGCAGAAGACGGCATACGATCGA	CAGATAGATCGGAAGAGCGTCG	0,1,2,3,4	ENA	SAMEA1693863,SAMEA1693490,SAMEA1693499,SAMEA1693508,SAMEA1693452
415	Jolma2013	Shox2_ESZ_TCCCAG20NACC	1657	Shox2	10090	20	CGGAGTCGGCAAGCAGAAGACGGCATACGATGGT	CTGGGAGATCGGAAGAGCGTCG	0,1,2,3,4	ENA	SAMEA1693638,SAMEA1693470,SAMEA1693393,SAMEA1693413,SAMEA1693435
434	Jolma2013	Spic_ESZ_TATAGA20NCG	1658	Spic	10090	20	CGGAGTCGGCAAGCAGAAGACGGCATACGATCG	TCTATAGATCGGAAGAGCGTCG	0,1,2,3,4	ENA	SAMEA1693372,SAMEA1693003,SAMEA1692702,SAMEA1692560,SAMEA1692577
435	Jolma2013	Srebf1_ESZ_TACATT20NCG	1659	Srebf1	10090	20	CGGAGTCGGCAAGCAGAAGACGGCATACGATCG	AATGTAGATCGGAAGAGCGTCG	0,1,2,3,4	ENA	SAMEA1692692,SAMEA1692564,SAMEA1692580,SAMEA1692603,SAMEA1692808
440	Jolma2013	TBR1_ESZ_TCACAC20NACA	1660	Tbr1	10090	20	CGGAGTCGGCAAGCAGAAGACGGCATACGATTGT	GTGTGAGATCGGAAGAGCGTCG	0,1,2,3,4	ENA	SAMEA1695203,SAMEA1692841,SAMEA1692865,SAMEA1692880,SAMEA1695267
449	Jolma2013	Tcf21_ESZ_TCCGTG20NTGC	1661	Tcf21	10090	20	CGGAGTCGGCAAGCAGAAGACGGCATACGATGCA	CACGGAGATCGGAAGAGCGTCG	0,1,2,3,4	ENA	SAMEA1694022,SAMEA1695263,SAMEA1695235,SAMEA1694679,SAMEA1694681
472	Jolma2013	USF1_ESZ_TGACGA20NGCA	1662	USF1	9606	20	CGGAGTCGGCAAGCAGAAGACGGCATACGATTGC	TCGTCAGATCGGAAGAGCGTCG	0,1,2,3,4	ENA	SAMEA1694705,SAMEA1694707,SAMEA1694642,SAMEA1694648,SAMEA1694766
473	Jolma2013	VAX1_ESZ_TGCCAT20NACC	1663	VAX1	9606	20	CGGAGTCGGCAAGCAGAAGACGGCATACGATGGT	ATGGCAGATCGGAAGAGCGTCG	0,1,2,3,4	ENA	SAMEA1694463,SAMEA1694784,SAMEA1694379,SAMEA1694442,SAMEA1694434
70	Jolma2013	VSX1_ESZ_TGGTTC20NTTT	1664	VSX1	9606	20	CGGAGTCGGCAAGCAGAAGACGGCATACGATAAA	GAACCAGATCGGAAGAGCGTCG	0,1,2,3,4	ENA	SAMEA1693693,SAMEA1694506,SAMEA1694488,SAMEA1694473,SAMEA1694549
478	Jolma2013	VSX2_ESZ_TCTCCC20NCCG	1665	VSX2	9606	20	CGGAGTCGGCAAGCAGAAGACGGCATACGATCGG	GGGAGAGATCGGAAGAGCGTCG	0,1,2,3,4	ENA	SAMEA1695262,SAMEA1694529,SAMEA1694606,SAMEA1694588,SAMEA1693911
475	Jolma2013	Vdr_ESZ_TCCGCA20NCG	1666	Vdr	10090	20	CGGAGTCGGCAAGCAGAAGACGGCATACGATCG	TGCGGAGATCGGAAGAGCGTCG	0,1,2,3,4	ENA	SAMEA1693953,SAMEA1693920,SAMEA1693937,SAMEA1693970,SAMEA1693994
486	Jolma2013	Zfp652_ESZ_TACGAG20NCG	1667	Zfp652	10090	20	CGGAGTCGGCAAGCAGAAGACGGCATACGATCG	CTCGTAGATCGGAAGAGCGTCG	0,1,2,3,4	ENA	SAMEA1693399,SAMEA1694014,SAMEA1694001,SAMEA1694019,SAMEA1694054
487	Jolma2013	Zfp740_ESZ_TCAACC20NCG	1668	Zfp740	10090	20	CGGAGTCGGCAAGCAGAAGACGGCATACGATCG	GGTTGAGATCGGAAGAGCGTCG	0,1,2,3,4	ENA	SAMEA1694760,SAMEA1694068,SAMEA1694556,SAMEA1694565,SAMEA1694544
2351	Nitta2015	BtbVII_KA_TAAAGC20NGAA	1669	BtbVII	7227	20	CGACGCTCTTCCGATCTAAAGC	GAAATCGTATGCCGTCTTCTGCTTGCCGACTCCG	1,2,3,4,5,6,7	ENA	SAMEA2805181,SAMEA2805182,SAMEA2805183,SAMEA2805184,SAMEA2805185,SAMEA2805186,SAMEA2805187
519	Nitta2015	rib_KA_TACCCG20NCG	1670	rib	7227	20	CGACGCTCTTCCGATCTACCCG	CGATCGTATGCCGTCTTCTGCTTGCCGACTCCG	1,2,3,4,5,6,7	ENA	SAMEA2805188,SAMEA2805189,SAMEA2805190,SAMEA2805191,SAMEA2805192,SAMEA2805193,SAMEA2805194
520	Nitta2015	CG12219_KA_TACCGT20NCG	1671	CG12219	7227	20	CGACGCTCTTCCGATCTACCGT	CGATCGTATGCCGTCTTCTGCTTGCCGACTCCG	1,2,3,4,5,6,7	ENA	SAMEA2805195,SAMEA2805196,SAMEA2805197,SAMEA2805198,SAMEA2805199,SAMEA2805200,SAMEA2805201
521	Nitta2015	prd_KA_TACGGA20NCG	1672	prd	7227	20	CGACGCTCTTCCGATCTACGGA	CGATCGTATGCCGTCTTCTGCTTGCCGACTCCG	1,2,3,4,5,6,7	ENA	SAMEA2805202,SAMEA2805203,SAMEA2805204,SAMEA2805205,SAMEA2805206,SAMEA2805207,SAMEA2805208
522	Nitta2015	HGTX_KA_TAGCGA20NGCT	1673	HGTX	7227	20	CGACGCTCTTCCGATCTAGCGA	GCTATCGTATGCCGTCTTCTGCTTGCCGACTCCG	1,2,3,4,5,6,7	ENA	SAMEA2805209,SAMEA2805210,SAMEA2805211,SAMEA2805212,SAMEA2805213,SAMEA2805214,SAMEA2805215
523	Nitta2015	Sox21a_KA_TAGCTC20NCG	1674	Sox21a	7227	20	CGACGCTCTTCCGATCTAGCTC	CGATCGTATGCCGTCTTCTGCTTGCCGACTCCG	1,2,3,4,5,6,7	ENA	SAMEA2805216,SAMEA2805217,SAMEA2805218,SAMEA2805219,SAMEA2805220,SAMEA2805221,SAMEA2805222
524	Nitta2015	CG8145_KA_TAGTCC20NCTT	1675	nom	7227	20	CGACGCTCTTCCGATCTAGTCC	CTTATCGTATGCCGTCTTCTGCTTGCCGACTCCG	1,2,3,4,5,6,7	ENA	SAMEA2805223,SAMEA2805224,SAMEA2805225,SAMEA2805226,SAMEA2805227,SAMEA2805228,SAMEA2805229
525	Nitta2015	usp_KA_TATCAT20NACG	1676	usp	7227	20	CGACGCTCTTCCGATCTATCAT	ACGATCGTATGCCGTCTTCTGCTTGCCGACTCCG	1,2,3,4,5,6,7	ENA	SAMEA2805230,SAMEA2805231,SAMEA2805232,SAMEA2805233,SAMEA2805234,SAMEA2805235,SAMEA2805236
526	Nitta2015	CG8319_KA_TATCTG20NCG	1677	CG8319	7227	20	CGACGCTCTTCCGATCTATCTG	CGATCGTATGCCGTCTTCTGCTTGCCGACTCCG	1,2,3,4,5,6,7	ENA	SAMEA2805237,SAMEA2805238,SAMEA2805239,SAMEA2805240,SAMEA2805241,SAMEA2805242,SAMEA2805243
527	Nitta2015	grn_KA_TATCTG20NTCG	1678	grn	7227	20	CGACGCTCTTCCGATCTATCTG	TCGATCGTATGCCGTCTTCTGCTTGCCGACTCCG	1,2,3,4,5,6,7	ENA	SAMEA2805244,SAMEA2805245,SAMEA2805246,SAMEA2805247,SAMEA2805248,SAMEA2805249,SAMEA2805250
528	Nitta2015	Lim1_KA_TATGCC20NCG	1679	Lim1	7227	20	CGACGCTCTTCCGATCTATGCC	CGATCGTATGCCGTCTTCTGCTTGCCGACTCCG	1,2,3,4,5,6,7	ENA	SAMEA2805251,SAMEA2805252,SAMEA2805253,SAMEA2805254,SAMEA2805255,SAMEA2805256,SAMEA2805257
529	Nitta2015	CG7818_KA_TCATCA20NCG	1680	Mettl14	7227	20	CGACGCTCTTCCGATCTCATCA	CGATCGTATGCCGTCTTCTGCTTGCCGACTCCG	1,2,3,4,5,6,7	ENA	SAMEA2805258,SAMEA2805259,SAMEA2805260,SAMEA2805261,SAMEA2805262,SAMEA2805263,SAMEA2805264
530	Nitta2015	Oli_KA_TCCAAC20NAAC	1681	Oli	7227	20	CGACGCTCTTCCGATCTCCAAC	AACATCGTATGCCGTCTTCTGCTTGCCGACTCCG	1,2,3,4,5,6,7	ENA	SAMEA2805265,SAMEA2805266,SAMEA2805267,SAMEA2805268,SAMEA2805269,SAMEA2805270,SAMEA2805271
531	Nitta2015	HLHm3_KA_TCCATA20NCG	1682	E(spl)m3-HLH	7227	20	CGACGCTCTTCCGATCTCCATA	CGATCGTATGCCGTCTTCTGCTTGCCGACTCCG	1,2,3,4,5,6,7	ENA	SAMEA2805272,SAMEA2805273,SAMEA2805274,SAMEA2805275,SAMEA2805276,SAMEA2805277,SAMEA2805278
532	Nitta2015	ey_KA_TCCCCT20NCCC	1683	ey	7227	20	CGACGCTCTTCCGATCTCCCCT	CCCATCGTATGCCGTCTTCTGCTTGCCGACTCCG	1,2,3,4,5,6,7	ENA	SAMEA2805279,SAMEA2805280,SAMEA2805281,SAMEA2805282,SAMEA2805283,SAMEA2805284,SAMEA2805285
533	Nitta2015	CG31388_KA_TCCCCT20NCG	1684	CG31388	7227	20	CGACGCTCTTCCGATCTCCCCT	CGATCGTATGCCGTCTTCTGCTTGCCGACTCCG	1,2,3,4,5,6,7	ENA	SAMEA2805286,SAMEA2805287,SAMEA2805288,SAMEA2805289,SAMEA2805290,SAMEA2805291,SAMEA2805292
534	Nitta2015	GATAe_KA_TCCGCA20NCGC	1685	GATAe	7227	20	CGACGCTCTTCCGATCTCCGCA	CGCATCGTATGCCGTCTTCTGCTTGCCGACTCCG	1,2,3,4,5,6,7	ENA	SAMEA2805293,SAMEA2805294,SAMEA2805295,SAMEA2805296,SAMEA2805297,SAMEA2805298,SAMEA2805299
535	Nitta2015	Chrac-14_KA_TGACGA20NGCA	1686	Chrac-14	7227	20	CGACGCTCTTCCGATCTGACGA	GCAATCGTATGCCGTCTTCTGCTTGCCGACTCCG	1,2,3,4,5,6,7	ENA	SAMEA2805300,SAMEA2805301,SAMEA2805302,SAMEA2805303,SAMEA2805304,SAMEA2805305,SAMEA2805306
1646	Nitta2015	Rx_KA_TGACTC20NGA	1687	Rx	7227	20	CGACGCTCTTCCGATCTGACTC	GAATCGTATGCCGTCTTCTGCTTGCCGACTCCG	1,2,3,4,5,6,7	ENA	SAMEA2805307,SAMEA2805308,SAMEA2805309,SAMEA2805310,SAMEA2805311,SAMEA2805312,SAMEA2805313
537	Nitta2015	repo_KA_TGATGG20NGTA	1688	repo	7227	20	CGACGCTCTTCCGATCTGATGG	GTAATCGTATGCCGTCTTCTGCTTGCCGACTCCG	1,2,3,4,5,6,7	ENA	SAMEA2805314,SAMEA2805315,SAMEA2805316,SAMEA2805317,SAMEA2805318,SAMEA2805319,SAMEA2805320
538	Nitta2015	bsh_KA_TGCATC20NGA	1689	bsh	7227	20	CGACGCTCTTCCGATCTGCATC	GAATCGTATGCCGTCTTCTGCTTGCCGACTCCG	1,2,3,4,5,6,7	ENA	SAMEA2805321,SAMEA2805322,SAMEA2805323,SAMEA2805324,SAMEA2805325,SAMEA2805326,SAMEA2805327
539	Nitta2015	B-H2_KA_TGGTAG20NGA	1690	B-H2	7227	20	CGACGCTCTTCCGATCTGGTAG	GAATCGTATGCCGTCTTCTGCTTGCCGACTCCG	1,2,3,4,5,6,7	ENA	SAMEA2805328,SAMEA2805329,SAMEA2805330,SAMEA2805331,SAMEA2805332,SAMEA2805333,SAMEA2805334
541	Nitta2015	Doc3_KD_TAAGCG20NCG	1692	Doc3	7227	20	CGACGCTCTTCCGATCTAAGCG	CGATCGTATGCCGTCTTCTGCTTGCCGACTCCG	1,2,3,4	ENA	SAMEA2805339,SAMEA2805340,SAMEA2805341,SAMEA2805342
542	Nitta2015	crp_KD_TACATT20NCG	1693	crp	7227	20	CGACGCTCTTCCGATCTACATT	CGATCGTATGCCGTCTTCTGCTTGCCGACTCCG	1,2,3,4	ENA	SAMEA2805343,SAMEA2805344,SAMEA2805345,SAMEA2805346
543	Nitta2015	Jra_KD_TACATT20NTAC	1694	Jra	7227	20	CGACGCTCTTCCGATCTACATT	TACATCGTATGCCGTCTTCTGCTTGCCGACTCCG	1,2,3,4	ENA	SAMEA2805347,SAMEA2805348,SAMEA2805349,SAMEA2805350
544	Nitta2015	kay_KD_TACCAC20NCG	1695	kay	7227	20	CGACGCTCTTCCGATCTACCAC	CGATCGTATGCCGTCTTCTGCTTGCCGACTCCG	1,2,3,4	ENA	SAMEA2805351,SAMEA2805352,SAMEA2805353,SAMEA2805354
545	Nitta2015	toe_KD_TACTAT20NATC	1696	toe	7227	20	CGACGCTCTTCCGATCTACTAT	ATCATCGTATGCCGTCTTCTGCTTGCCGACTCCG	1,2,3,4	ENA	SAMEA2805355,SAMEA2805356,SAMEA2805357,SAMEA2805358
546	Nitta2015	HLH4C_KD_TCACAC20NACA	1697	HLH4C	7227	20	CGACGCTCTTCCGATCTCACAC	ACAATCGTATGCCGTCTTCTGCTTGCCGACTCCG	1,2,3,4	ENA	SAMEA2805359,SAMEA2805360,SAMEA2805361,SAMEA2805362
547	Nitta2015	Pdp1_KD_TCACCG20NCCA	1698	Pdp1	7227	20	CGACGCTCTTCCGATCTCACCG	CCAATCGTATGCCGTCTTCTGCTTGCCGACTCCG	1,2,3,4	ENA	SAMEA2805363,SAMEA2805364,SAMEA2805365,SAMEA2805366
548	Nitta2015	crc_KD_TCAGAG20NAGA	1699	crc	7227	20	CGACGCTCTTCCGATCTCAGAG	AGAATCGTATGCCGTCTTCTGCTTGCCGACTCCG	1,2,3,4	ENA	SAMEA2805367,SAMEA2805368,SAMEA2805369,SAMEA2805370
549	Nitta2015	cad_KD_TCCGCA20NCGC	1700	cad	7227	20	CGACGCTCTTCCGATCTCCGCA	CGCATCGTATGCCGTCTTCTGCTTGCCGACTCCG	1,2,3,4	ENA	SAMEA2805371,SAMEA2805372,SAMEA2805373,SAMEA2805374
1640	Nitta2015	Vsx2_KD_TCCGGC20NGGC	1701	Vsx2	7227	20	CGACGCTCTTCCGATCTCCGGC	GGCATCGTATGCCGTCTTCTGCTTGCCGACTCCG	1,2,3,4	ENA	SAMEA2805375,SAMEA2805376,SAMEA2805377,SAMEA2805378
551	Nitta2015	croc_KD_TGACCT20NGA	1702	croc	7227	20	CGACGCTCTTCCGATCTGACCT	GAATCGTATGCCGTCTTCTGCTTGCCGACTCCG	1,2,3,4	ENA	SAMEA2805379,SAMEA2805380,SAMEA2805381,SAMEA2805382
552	Nitta2015	Ptx1_KD_TGGAAT20NGA	1703	Ptx1	7227	20	CGACGCTCTTCCGATCTGGAAT	GAATCGTATGCCGTCTTCTGCTTGCCGACTCCG	1,2,3,4	ENA	SAMEA2805383,SAMEA2805384,SAMEA2805385,SAMEA2805386
553	Nitta2015	bs_KD_TGTGGA20NGA	1704	bs	7227	20	CGACGCTCTTCCGATCTGTGGA	GAATCGTATGCCGTCTTCTGCTTGCCGACTCCG	1,2,3,4	ENA	SAMEA2805387,SAMEA2805388,SAMEA2805389,SAMEA2805390
554	Nitta2015	ems_KD_TTACCA20NCCA	1705	ems	7227	20	CGACGCTCTTCCGATCTTACCA	CCAATCGTATGCCGTCTTCTGCTTGCCGACTCCG	1,2,3,4	ENA	SAMEA2805391,SAMEA2805392,SAMEA2805393,SAMEA2805394
555	Nitta2015	gsb_KD_TTAGGG20NTA	1706	gsb	7227	20	CGACGCTCTTCCGATCTTAGGG	TAATCGTATGCCGTCTTCTGCTTGCCGACTCCG	1,2,3,4	ENA	SAMEA2805395,SAMEA2805396,SAMEA2805397,SAMEA2805398
556	Nitta2015	HLHmdelta_KD_TTAGTT20NTA	1707	E(spl)mdelta-HLH	7227	20	CGACGCTCTTCCGATCTTAGTT	TAATCGTATGCCGTCTTCTGCTTGCCGACTCCG	1,2,3,4	ENA	SAMEA2805399,SAMEA2805400,SAMEA2805401,SAMEA2805402
557	Nitta2015	CG4956_KD_TTATGT20NTA	1708	CG4956	7227	20	CGACGCTCTTCCGATCTTATGT	TAATCGTATGCCGTCTTCTGCTTGCCGACTCCG	1,2,3,4	ENA	SAMEA2805403,SAMEA2805404,SAMEA2805405,SAMEA2805406
559	Nitta2015	HLH106_KD_TTCCGG20NTA	1710	SREBP	7227	20	CGACGCTCTTCCGATCTTCCGG	TAATCGTATGCCGTCTTCTGCTTGCCGACTCCG	1,2,3,4	ENA	SAMEA2805411,SAMEA2805412,SAMEA2805413,SAMEA2805414
560	Nitta2015	bap_KD_TTGACC20NTA	1711	bap	7227	20	CGACGCTCTTCCGATCTTGACC	TAATCGTATGCCGTCTTCTGCTTGCCGACTCCG	1,2,3,4	ENA	SAMEA2805415,SAMEA2805416,SAMEA2805417,SAMEA2805418
2	Nitta2015	bcd_KD_TTGCCG20NTA	1712	bcd	7227	20	CGACGCTCTTCCGATCTTGCCG	TAATCGTATGCCGTCTTCTGCTTGCCGACTCCG	1,2,3,4	ENA	SAMEA2805419,SAMEA2805420,SAMEA2805421,SAMEA2805422
561	Nitta2015	bigmax_KD_TTGGAG20NTA	1713	bigmax	7227	20	CGACGCTCTTCCGATCTTGGAG	TAATCGTATGCCGTCTTCTGCTTGCCGACTCCG	1,2,3,4	ENA	SAMEA2805423,SAMEA2805424,SAMEA2805425,SAMEA2805426
562	Nitta2015	AP-2_KD_TTGGTC20NTA	1714	TfAP-2	7227	20	CGACGCTCTTCCGATCTTGGTC	TAATCGTATGCCGTCTTCTGCTTGCCGACTCCG	1,2,3,4	ENA	SAMEA2805427,SAMEA2805428,SAMEA2805429,SAMEA2805430
564	Nitta2015	ac_KG_TAAATG20NTAA	1716	ac	7227	20	CGACGCTCTTCCGATCTAAATG	TAAATCGTATGCCGTCTTCTGCTTGCCGACTCCG	1,2,3,4	ENA	SAMEA2805435,SAMEA2805436,SAMEA2805437,SAMEA2805438
565	Nitta2015	ash2_KG_TAACTT20NTCA	1717	ash2	7227	20	CGACGCTCTTCCGATCTAACTT	TCAATCGTATGCCGTCTTCTGCTTGCCGACTCCG	1,2,3,4	ENA	SAMEA2805439,SAMEA2805440,SAMEA2805441,SAMEA2805442
566	Nitta2015	Dll_KG_TAAGCG20NCGA	1718	Dll	7227	20	CGACGCTCTTCCGATCTAAGCG	CGAATCGTATGCCGTCTTCTGCTTGCCGACTCCG	1,2,3,4	ENA	SAMEA2805443,SAMEA2805444,SAMEA2805445,SAMEA2805446
567	Nitta2015	Eip74EF_KG_TACCTA20NTCC	1719	Eip74EF	7227	20	CGACGCTCTTCCGATCTACCTA	TCCATCGTATGCCGTCTTCTGCTTGCCGACTCCG	1,2,3,4	ENA	SAMEA2805447,SAMEA2805448,SAMEA2805449,SAMEA2805450
569	Nitta2015	fkh_KG_TACGTC20NTGC	1721	fkh	7227	20	CGACGCTCTTCCGATCTACGTC	TGCATCGTATGCCGTCTTCTGCTTGCCGACTCCG	1,2,3,4	ENA	SAMEA2805455,SAMEA2805456,SAMEA2805457,SAMEA2805458
570	Nitta2015	ftz_KG_TACTCA20NCTC	1722	ftz	7227	20	CGACGCTCTTCCGATCTACTCA	CTCATCGTATGCCGTCTTCTGCTTGCCGACTCCG	1,2,3,4	ENA	SAMEA2805459,SAMEA2805460,SAMEA2805461,SAMEA2805462
571	Nitta2015	lab_KG_TAGCCT20NCCT	1723	lab	7227	20	CGACGCTCTTCCGATCTAGCCT	CCTATCGTATGCCGTCTTCTGCTTGCCGACTCCG	1,2,3,4	ENA	SAMEA2805463,SAMEA2805464,SAMEA2805465,SAMEA2805466
572	Nitta2015	nau_KG_TAGGTG20NTGT	1724	nau	7227	20	CGACGCTCTTCCGATCTAGGTG	TGTATCGTATGCCGTCTTCTGCTTGCCGACTCCG	1,2,3,4	ENA	SAMEA2805467,SAMEA2805468,SAMEA2805469,SAMEA2805470
574	Nitta2015	pnr_KG_TATAAG20NAAG	1726	pnr	7227	20	CGACGCTCTTCCGATCTATAAG	AAGATCGTATGCCGTCTTCTGCTTGCCGACTCCG	1,2,3,4	ENA	SAMEA2805475,SAMEA2805476,SAMEA2805477,SAMEA2805478
575	Nitta2015	Poxm_KG_TATACT20NCAG	1727	Poxm	7227	20	CGACGCTCTTCCGATCTATACT	CAGATCGTATGCCGTCTTCTGCTTGCCGACTCCG	1,2,3,4	ENA	SAMEA2805479,SAMEA2805480,SAMEA2805481,SAMEA2805482
576	Nitta2015	slp1_KG_TATCAT20NACG	1728	slp1	7227	20	CGACGCTCTTCCGATCTATCAT	ACGATCGTATGCCGTCTTCTGCTTGCCGACTCCG	1,2,3,4	ENA	SAMEA2805483,SAMEA2805484,SAMEA2805485,SAMEA2805486
577	Nitta2015	so_KG_TATCGC20NGCG	1729	so	7227	20	CGACGCTCTTCCGATCTATCGC	GCGATCGTATGCCGTCTTCTGCTTGCCGACTCCG	1,2,3,4	ENA	SAMEA2805487,SAMEA2805488,SAMEA2805489,SAMEA2805490
578	Nitta2015	srp_KG_TATGCC20NCGG	1730	srp	7227	20	CGACGCTCTTCCGATCTATGCC	CGGATCGTATGCCGTCTTCTGCTTGCCGACTCCG	1,2,3,4	ENA	SAMEA2805491,SAMEA2805492,SAMEA2805493,SAMEA2805494
579	Nitta2015	Ubx_KG_TATTGT20NGTG	1731	Ubx	7227	20	CGACGCTCTTCCGATCTATTGT	GTGATCGTATGCCGTCTTCTGCTTGCCGACTCCG	1,2,3,4	ENA	SAMEA2805495,SAMEA2805496,SAMEA2805497,SAMEA2805498
580	Nitta2015	tin_KG_TATTTA20NTTG	1732	tin	7227	20	CGACGCTCTTCCGATCTATTTA	TTGATCGTATGCCGTCTTCTGCTTGCCGACTCCG	1,2,3,4	ENA	SAMEA2805499,SAMEA2805500,SAMEA2805501,SAMEA2805502
582	Nitta2015	CrebA_KG_TCAACC20NCAA	1734	CrebA	7227	20	CGACGCTCTTCCGATCTCAACC	CAAATCGTATGCCGTCTTCTGCTTGCCGACTCCG	1,2,3,4	ENA	SAMEA2805507,SAMEA2805508,SAMEA2805509,SAMEA2805510
583	Nitta2015	slp2_KG_TCAATT20NTAA	1735	slp2	7227	20	CGACGCTCTTCCGATCTCAATT	TAAATCGTATGCCGTCTTCTGCTTGCCGACTCCG	1,2,3,4	ENA	SAMEA2805511,SAMEA2805512,SAMEA2805513,SAMEA2805514
584	Nitta2015	retn_KG_TCACAC20NACA	1736	retn	7227	20	CGACGCTCTTCCGATCTCACAC	ACAATCGTATGCCGTCTTCTGCTTGCCGACTCCG	1,2,3,4	ENA	SAMEA2805515,SAMEA2805516,SAMEA2805517,SAMEA2805518
585	Nitta2015	fd59A_KG_TCAGTC20NTGA	1737	fd59A	7227	20	CGACGCTCTTCCGATCTCAGTC	TGAATCGTATGCCGTCTTCTGCTTGCCGACTCCG	1,2,3,4	ENA	SAMEA2805519,SAMEA2805520,SAMEA2805521,SAMEA2805522
586	Nitta2015	fd96Ca_KG_TCATAT20NATA	1738	fd96Ca	7227	20	CGACGCTCTTCCGATCTCATAT	ATAATCGTATGCCGTCTTCTGCTTGCCGACTCCG	1,2,3,4	ENA	SAMEA2805523,SAMEA2805524,SAMEA2805525,SAMEA2805526
587	Nitta2015	Sox14_KG_TCCAAC20NAAC	1739	Sox14	7227	20	CGACGCTCTTCCGATCTCCAAC	AACATCGTATGCCGTCTTCTGCTTGCCGACTCCG	1,2,3,4	ENA	SAMEA2805527,SAMEA2805528,SAMEA2805529,SAMEA2805530
588	Nitta2015	lbl_KG_TCCCTC20NTCC	1740	lbl	7227	20	CGACGCTCTTCCGATCTCCCTC	TCCATCGTATGCCGTCTTCTGCTTGCCGACTCCG	1,2,3,4	ENA	SAMEA2805531,SAMEA2805532,SAMEA2805533,SAMEA2805534
16	Nitta2015	Gsc_KG_TCCGGC20NGGC	1741	Gsc	7227	20	CGACGCTCTTCCGATCTCCGGC	GGCATCGTATGCCGTCTTCTGCTTGCCGACTCCG	1,2,3,4	ENA	SAMEA2805535,SAMEA2805536,SAMEA2805537,SAMEA2805538
589	Nitta2015	CG15696_KG_TCGCTG20NTCT	1742	CG15696	7227	20	CGACGCTCTTCCGATCTCGCTG	TCTATCGTATGCCGTCTTCTGCTTGCCGACTCCG	1,2,3,4	ENA	SAMEA2805539,SAMEA2805540,SAMEA2805541,SAMEA2805542
590	Nitta2015	CG14667_KG_TCTGGT20NGGG	1743	CG14667	7227	20	CGACGCTCTTCCGATCTCTGGT	GGGATCGTATGCCGTCTTCTGCTTGCCGACTCCG	1,2,3,4	ENA	SAMEA2805543,SAMEA2805544,SAMEA2805545,SAMEA2805546
592	Nitta2015	CG11294_KG_TCTTAG20NATG	1745	CG11294	7227	20	CGACGCTCTTCCGATCTCTTAG	ATGATCGTATGCCGTCTTCTGCTTGCCGACTCCG	1,2,3,4	ENA	SAMEA2805551,SAMEA2805552,SAMEA2805553,SAMEA2805554
593	Nitta2015	otp_KG_TGAAAC20NAAA	1746	otp	7227	20	CGACGCTCTTCCGATCTGAAAC	AAAATCGTATGCCGTCTTCTGCTTGCCGACTCCG	1,2,3,4	ENA	SAMEA2805555,SAMEA2805556,SAMEA2805557,SAMEA2805558
2507	Nitta2015	CrebB-17A_KG_TGACAG20NACA	1747	CrebB	7227	20	CGACGCTCTTCCGATCTGACAG	ACAATCGTATGCCGTCTTCTGCTTGCCGACTCCG	1,2,3,4	ENA	SAMEA2805559,SAMEA2805560,SAMEA2805561,SAMEA2805562
595	Nitta2015	CG10654_KG_TGGGAC20NAGT	1748	CG10654	7227	20	CGACGCTCTTCCGATCTGGGAC	AGTATCGTATGCCGTCTTCTGCTTGCCGACTCCG	1,2,3,4	ENA	SAMEA2805563,SAMEA2805564,SAMEA2805565,SAMEA2805566
523	Nitta2015	Sox21a_KG_TGGTAG20NATT	1749	Sox21a	7227	20	CGACGCTCTTCCGATCTGGTAG	ATTATCGTATGCCGTCTTCTGCTTGCCGACTCCG	1,2,3,4	ENA	SAMEA2805567,SAMEA2805568,SAMEA2805569,SAMEA2805570
596	Nitta2015	dimm_KG_TGGTCT20NCTT	1750	dimm	7227	20	CGACGCTCTTCCGATCTGGTCT	CTTATCGTATGCCGTCTTCTGCTTGCCGACTCCG	1,2,3,4	ENA	SAMEA2805571,SAMEA2805572,SAMEA2805573,SAMEA2805574
597	Nitta2015	hbn_KG_TGTCAC20NACG	1751	hbn	7227	20	CGACGCTCTTCCGATCTGTCAC	ACGATCGTATGCCGTCTTCTGCTTGCCGACTCCG	1,2,3,4	ENA	SAMEA2805575,SAMEA2805576,SAMEA2805577,SAMEA2805578
16	Nitta2015	Gsc_KG_TGTCTA20NTCG	1752	Gsc	7227	20	CGACGCTCTTCCGATCTGTCTA	TCGATCGTATGCCGTCTTCTGCTTGCCGACTCCG	1,2,3,4	ENA	SAMEA2805579,SAMEA2805580,SAMEA2805581,SAMEA2805582
538	Nitta2015	bsh_KG_TGTTGC20NGTG	1753	bsh	7227	20	CGACGCTCTTCCGATCTGTTGC	GTGATCGTATGCCGTCTTCTGCTTGCCGACTCCG	1,2,3,4	ENA	SAMEA2805583,SAMEA2805584,SAMEA2805585,SAMEA2805586
598	Nitta2015	onecut_KG_TTAACT20NCAA	1754	onecut	7227	20	CGACGCTCTTCCGATCTTAACT	CAAATCGTATGCCGTCTTCTGCTTGCCGACTCCG	1,2,3,4	ENA	SAMEA2805587,SAMEA2805588,SAMEA2805589,SAMEA2805590
599	Nitta2015	CHES-1-like_KG_TTAATC20NTAA	1755	CHES-1-like	7227	20	CGACGCTCTTCCGATCTTAATC	TAAATCGTATGCCGTCTTCTGCTTGCCGACTCCG	1,2,3,4	ENA	SAMEA2805591,SAMEA2805592,SAMEA2805593,SAMEA2805594
600	Nitta2015	Awh_KG_TTACCA20NTA	1756	Awh	7227	20	CGACGCTCTTCCGATCTTACCA	TAATCGTATGCCGTCTTCTGCTTGCCGACTCCG	1,2,3,4	ENA	SAMEA2805595,SAMEA2805596,SAMEA2805597,SAMEA2805598
2507	Nitta2015	CrebB-17A_KG_TTAGCC20NTA	1757	CrebB	7227	20	CGACGCTCTTCCGATCTTAGCC	TAATCGTATGCCGTCTTCTGCTTGCCGACTCCG	1,2,3,4	ENA	SAMEA2805599,SAMEA2805600,SAMEA2805601,SAMEA2805602
1644	Nitta2015	Hmx_KG_TTAGTT20NTA	1758	Hmx	7227	20	CGACGCTCTTCCGATCTTAGTT	TAATCGTATGCCGTCTTCTGCTTGCCGACTCCG	1,2,3,4	ENA	SAMEA2805603,SAMEA2805604,SAMEA2805605,SAMEA2805606
602	Nitta2015	maf-S_KG_TTCACA20NCAC	1759	maf-S	7227	20	CGACGCTCTTCCGATCTTCACA	CACATCGTATGCCGTCTTCTGCTTGCCGACTCCG	1,2,3,4	ENA	SAMEA2805607,SAMEA2805608,SAMEA2805609,SAMEA2805610
2510	Nitta2015	cwo_KG_TTCTAG20NATC	1760	cwo	7227	20	CGACGCTCTTCCGATCTTCTAG	ATCATCGTATGCCGTCTTCTGCTTGCCGACTCCG	1,2,3,4	ENA	SAMEA2805611,SAMEA2805612,SAMEA2805613,SAMEA2805614
604	Nitta2015	Sox102F_KG_TTGACC20NCAT	1762	Sox102F	7227	20	CGACGCTCTTCCGATCTTGACC	CATATCGTATGCCGTCTTCTGCTTGCCGACTCCG	1,2,3,4	ENA	SAMEA2805619,SAMEA2805620,SAMEA2805621,SAMEA2805622
605	Nitta2015	Sox21b_KG_TTGGCT20NCGT	1763	Sox21b	7227	20	CGACGCTCTTCCGATCTTGGCT	CGTATCGTATGCCGTCTTCTGCTTGCCGACTCCG	1,2,3,4	ENA	SAMEA2805623,SAMEA2805624,SAMEA2805625,SAMEA2805626
606	Nitta2015	Hey_KG_TTGGTC20NTA	1764	Hey	7227	20	CGACGCTCTTCCGATCTTGGTC	TAATCGTATGCCGTCTTCTGCTTGCCGACTCCG	1,2,3,4	ENA	SAMEA2805627,SAMEA2805628,SAMEA2805629,SAMEA2805630
607	Nitta2015	bin_KG_TTGTAT20NATT	1765	bin	7227	20	CGACGCTCTTCCGATCTTGTAT	ATTATCGTATGCCGTCTTCTGCTTGCCGACTCCG	1,2,3,4	ENA	SAMEA2805631,SAMEA2805632,SAMEA2805633,SAMEA2805634
608	Nitta2015	Atf3_KG_TTGTGC20NTA	1766	Atf3	7227	20	CGACGCTCTTCCGATCTTGTGC	TAATCGTATGCCGTCTTCTGCTTGCCGACTCCG	1,2,3,4	ENA	SAMEA2805635,SAMEA2805636,SAMEA2805637,SAMEA2805638
554	Nitta2015	ems_KH_TAAATG20NTAA	1767	ems	7227	20	CGACGCTCTTCCGATCTAAATG	TAAATCGTATGCCGTCTTCTGCTTGCCGACTCCG	1,2,3,4	ENA	SAMEA2805639,SAMEA2805640,SAMEA2805641,SAMEA2805642
609	Nitta2015	Side_KH_TAACGG20NGCA	1768	Sidpn	7227	20	CGACGCTCTTCCGATCTAACGG	GCAATCGTATGCCGTCTTCTGCTTGCCGACTCCG	1,2,3,4	ENA	SAMEA2805643,SAMEA2805644,SAMEA2805645,SAMEA2805646
552	Nitta2015	Ptx1_KH_TAAGCG20NCGA	1769	Ptx1	7227	20	CGACGCTCTTCCGATCTAAGCG	CGAATCGTATGCCGTCTTCTGCTTGCCGACTCCG	1,2,3,4	ENA	SAMEA2805647,SAMEA2805648,SAMEA2805649,SAMEA2805650
610	Nitta2015	dmrt99B_KH_TAAGGT20NGGA	1770	dmrt99B	7227	20	CGACGCTCTTCCGATCTAAGGT	GGAATCGTATGCCGTCTTCTGCTTGCCGACTCCG	1,2,3,4	ENA	SAMEA2805651,SAMEA2805652,SAMEA2805653,SAMEA2805654
522	Nitta2015	HGTX_KH_TAAGTA20NTGA	1771	HGTX	7227	20	CGACGCTCTTCCGATCTAAGTA	TGAATCGTATGCCGTCTTCTGCTTGCCGACTCCG	1,2,3,4	ENA	SAMEA2805655,SAMEA2805656,SAMEA2805657,SAMEA2805658
2315	Nitta2015	cnc_KH_TACGAG20NAGC	1772	cnc	7227	20	CGACGCTCTTCCGATCTACGAG	AGCATCGTATGCCGTCTTCTGCTTGCCGACTCCG	1,2,3,4	ENA	SAMEA2805659,SAMEA2805660,SAMEA2805661,SAMEA2805662
612	Nitta2015	toy_KH_TACTAT20NATC	1773	toy	7227	20	CGACGCTCTTCCGATCTACTAT	ATCATCGTATGCCGTCTTCTGCTTGCCGACTCCG	1,2,3,4	ENA	SAMEA2805663,SAMEA2805664,SAMEA2805665,SAMEA2805666
613	Nitta2015	wor_KH_TACTGC20NGTC	1774	wor	7227	20	CGACGCTCTTCCGATCTACTGC	GTCATCGTATGCCGTCTTCTGCTTGCCGACTCCG	1,2,3,4	ENA	SAMEA2805667,SAMEA2805668,SAMEA2805669,SAMEA2805670
614	Nitta2015	en_KH_TACTTG20NTTC	1775	en	7227	20	CGACGCTCTTCCGATCTACTTG	TTCATCGTATGCCGTCTTCTGCTTGCCGACTCCG	1,2,3,4	ENA	SAMEA2805671,SAMEA2805672,SAMEA2805673,SAMEA2805674
537	Nitta2015	repo_KH_TATCGC20NGCG	1776	repo	7227	20	CGACGCTCTTCCGATCTATCGC	GCGATCGTATGCCGTCTTCTGCTTGCCGACTCCG	1,2,3,4	ENA	SAMEA2805675,SAMEA2805676,SAMEA2805677,SAMEA2805678
545	Nitta2015	toe_KH_TATTTA20NTTG	1777	toe	7227	20	CGACGCTCTTCCGATCTATTTA	TTGATCGTATGCCGTCTTCTGCTTGCCGACTCCG	1,2,3,4	ENA	SAMEA2805679,SAMEA2805680,SAMEA2805681,SAMEA2805682
615	Nitta2015	knrl_KH_TCAATT20NTAA	1778	knrl	7227	20	CGACGCTCTTCCGATCTCAATT	TAAATCGTATGCCGTCTTCTGCTTGCCGACTCCG	1,2,3,4	ENA	SAMEA2805683,SAMEA2805684,SAMEA2805685,SAMEA2805686
616	Nitta2015	Myb_KH_TCACCG20NCCA	1779	Myb	7227	20	CGACGCTCTTCCGATCTCACCG	CCAATCGTATGCCGTCTTCTGCTTGCCGACTCCG	1,2,3,4	ENA	SAMEA2805687,SAMEA2805688,SAMEA2805689,SAMEA2805690
617	Nitta2015	aop_KH_TCCGGC20NGGC	1780	aop	7227	20	CGACGCTCTTCCGATCTCCGGC	GGCATCGTATGCCGTCTTCTGCTTGCCGACTCCG	1,2,3,4	ENA	SAMEA2805691,SAMEA2805692,SAMEA2805693,SAMEA2805694
618	Nitta2015	bowl_KH_TCCTGG20NGTC	1781	bowl	7227	20	CGACGCTCTTCCGATCTCCTGG	GTCATCGTATGCCGTCTTCTGCTTGCCGACTCCG	1,2,3,4	ENA	SAMEA2805695,SAMEA2805696,SAMEA2805697,SAMEA2805698
619	Nitta2015	CG18619_KH_TCGAAG20NGA	1782	REPTOR-BP	7227	20	CGACGCTCTTCCGATCTCGAAG	GAATCGTATGCCGTCTTCTGCTTGCCGACTCCG	1,2,3,4	ENA	SAMEA2805699,SAMEA2805700,SAMEA2805701,SAMEA2805702
547	Nitta2015	Pdp1_KH_TCTAAT20NGA	1783	Pdp1	7227	20	CGACGCTCTTCCGATCTCTAAT	GAATCGTATGCCGTCTTCTGCTTGCCGACTCCG	1,2,3,4	ENA	SAMEA2805703,SAMEA2805704,SAMEA2805705,SAMEA2805706
575	Nitta2015	Poxm_KH_TGACAG20NGA	1785	Poxm	7227	20	CGACGCTCTTCCGATCTGACAG	GAATCGTATGCCGTCTTCTGCTTGCCGACTCCG	1,2,3,4	ENA	SAMEA2805711,SAMEA2805712,SAMEA2805713,SAMEA2805714
621	Nitta2015	Poxn_KH_TGCGGG20NGA	1786	Poxn	7227	20	CGACGCTCTTCCGATCTGCGGG	GAATCGTATGCCGTCTTCTGCTTGCCGACTCCG	1,2,3,4	ENA	SAMEA2805715,SAMEA2805716,SAMEA2805717,SAMEA2805718
549	Nitta2015	cad_KH_TGCGTT20NGA	1787	cad	7227	20	CGACGCTCTTCCGATCTGCGTT	GAATCGTATGCCGTCTTCTGCTTGCCGACTCCG	1,2,3,4	ENA	SAMEA2805719,SAMEA2805720,SAMEA2805721,SAMEA2805722
622	Nitta2015	CG17802_KH_TGGATG20NGA	1788	CG17802	7227	20	CGACGCTCTTCCGATCTGGATG	GAATCGTATGCCGTCTTCTGCTTGCCGACTCCG	1,2,3,4	ENA	SAMEA2805723,SAMEA2805724,SAMEA2805725,SAMEA2805726
623	Nitta2015	CG17181_KH_TGGCAA20NGA	1789	Kah	7227	20	CGACGCTCTTCCGATCTGGCAA	GAATCGTATGCCGTCTTCTGCTTGCCGACTCCG	1,2,3,4	ENA	SAMEA2805727,SAMEA2805728,SAMEA2805729,SAMEA2805730
624	Nitta2015	Hr46_KH_TGGCTT20NGA	1790	Hr3	7227	20	CGACGCTCTTCCGATCTGGCTT	GAATCGTATGCCGTCTTCTGCTTGCCGACTCCG	1,2,3,4	ENA	SAMEA2805731,SAMEA2805732,SAMEA2805733,SAMEA2805734
625	Nitta2015	slbo_KH_TGGTAG20NGA	1791	slbo	7227	20	CGACGCTCTTCCGATCTGGTAG	GAATCGTATGCCGTCTTCTGCTTGCCGACTCCG	1,2,3,4	ENA	SAMEA2805735,SAMEA2805736,SAMEA2805737,SAMEA2805738
553	Nitta2015	bs_KH_TGGTCT20NGA	1792	bs	7227	20	CGACGCTCTTCCGATCTGGTCT	GAATCGTATGCCGTCTTCTGCTTGCCGACTCCG	1,2,3,4	ENA	SAMEA2805739,SAMEA2805740,SAMEA2805741,SAMEA2805742
562	Nitta2015	AP-2_KH_TGTCCG20NGA	1793	TfAP-2	7227	20	CGACGCTCTTCCGATCTGTCCG	GAATCGTATGCCGTCTTCTGCTTGCCGACTCCG	1,2,3,4	ENA	SAMEA2805743,SAMEA2805744,SAMEA2805745,SAMEA2805746
626	Nitta2015	Doc2_KH_TGTCTA20NGA	1794	Doc2	7227	20	CGACGCTCTTCCGATCTGTCTA	GAATCGTATGCCGTCTTCTGCTTGCCGACTCCG	1,2,3,4	ENA	SAMEA2805747,SAMEA2805748,SAMEA2805749,SAMEA2805750
592	Nitta2015	CG11294_KH_TTAAAG20NAAA	1795	CG11294	7227	20	CGACGCTCTTCCGATCTTAAAG	AAAATCGTATGCCGTCTTCTGCTTGCCGACTCCG	1,2,3,4	ENA	SAMEA2805751,SAMEA2805752,SAMEA2805753,SAMEA2805754
627	Nitta2015	Hnf4_KH_TTAAAG20NTA	1796	Hnf4	7227	20	CGACGCTCTTCCGATCTTAAAG	TAATCGTATGCCGTCTTCTGCTTGCCGACTCCG	1,2,3,4	ENA	SAMEA2805755,SAMEA2805756,SAMEA2805757,SAMEA2805758
628	Nitta2015	CG34367_KH_TTACGC20NGCA	1797	CG34367	7227	20	CGACGCTCTTCCGATCTTACGC	GCAATCGTATGCCGTCTTCTGCTTGCCGACTCCG	1,2,3,4	ENA	SAMEA2805759,SAMEA2805760,SAMEA2805761,SAMEA2805762
629	Nitta2015	slou_KH_TTAGAA20NTA	1798	slou	7227	20	CGACGCTCTTCCGATCTTAGAA	TAATCGTATGCCGTCTTCTGCTTGCCGACTCCG	1,2,3,4	ENA	SAMEA2805763,SAMEA2805764,SAMEA2805765,SAMEA2805766
630	Nitta2015	Atf6_KH_TTAGCC20NCGA	1799	Atf6	7227	20	CGACGCTCTTCCGATCTTAGCC	CGAATCGTATGCCGTCTTCTGCTTGCCGACTCCG	1,2,3,4	ENA	SAMEA2805767,SAMEA2805768,SAMEA2805769,SAMEA2805770
631	Nitta2015	Scr_KH_TTAGGG20NTA	1800	Scr	7227	20	CGACGCTCTTCCGATCTTAGGG	TAATCGTATGCCGTCTTCTGCTTGCCGACTCCG	1,2,3,4	ENA	SAMEA2805771,SAMEA2805772,SAMEA2805773,SAMEA2805774
632	Nitta2015	lms_KH_TTATAC20NATA	1801	lms	7227	20	CGACGCTCTTCCGATCTTATAC	ATAATCGTATGCCGTCTTCTGCTTGCCGACTCCG	1,2,3,4	ENA	SAMEA2805775,SAMEA2805776,SAMEA2805777,SAMEA2805778
633	Nitta2015	zen_KH_TTATGT20NTA	1802	zen	7227	20	CGACGCTCTTCCGATCTTATGT	TAATCGTATGCCGTCTTCTGCTTGCCGACTCCG	1,2,3,4	ENA	SAMEA2805779,SAMEA2805780,SAMEA2805781,SAMEA2805782
634	Nitta2015	zen2_KH_TTATTA20NTA	1803	zen2	7227	20	CGACGCTCTTCCGATCTTATTA	TAATCGTATGCCGTCTTCTGCTTGCCGACTCCG	1,2,3,4	ENA	SAMEA2805783,SAMEA2805784,SAMEA2805785,SAMEA2805786
635	Nitta2015	pdm2_KH_TTCACA20NTA	1804	pdm2	7227	20	CGACGCTCTTCCGATCTTCACA	TAATCGTATGCCGTCTTCTGCTTGCCGACTCCG	1,2,3,4	ENA	SAMEA2805787,SAMEA2805788,SAMEA2805789,SAMEA2805790
636	Nitta2015	mid_KH_TTCCAA20NTA	1805	mid	7227	20	CGACGCTCTTCCGATCTTCCAA	TAATCGTATGCCGTCTTCTGCTTGCCGACTCCG	1,2,3,4	ENA	SAMEA2805791,SAMEA2805792,SAMEA2805793,SAMEA2805794
637	Nitta2015	Ets98B_KH_TTCCCC20NTA	1806	Ets98B	7227	20	CGACGCTCTTCCGATCTTCCCC	TAATCGTATGCCGTCTTCTGCTTGCCGACTCCG	1,2,3,4	ENA	SAMEA2805795,SAMEA2805796,SAMEA2805797,SAMEA2805798
638	Nitta2015	E5_KH_TTCCTT20NTA	1807	E5	7227	20	CGACGCTCTTCCGATCTTCCTT	TAATCGTATGCCGTCTTCTGCTTGCCGACTCCG	1,2,3,4	ENA	SAMEA2805799,SAMEA2805800,SAMEA2805801,SAMEA2805802
639	Nitta2015	Hr38_KH_TTCGTA20NTA	1808	Hr38	7227	20	CGACGCTCTTCCGATCTTCGTA	TAATCGTATGCCGTCTTCTGCTTGCCGACTCCG	1,2,3,4	ENA	SAMEA2805803,SAMEA2805804,SAMEA2805805,SAMEA2805806
593	Nitta2015	otp_KH_TTCTGA20NTA	1809	otp	7227	20	CGACGCTCTTCCGATCTTCTGA	TAATCGTATGCCGTCTTCTGCTTGCCGACTCCG	1,2,3,4	ENA	SAMEA2805807,SAMEA2805808,SAMEA2805809,SAMEA2805810
2339	Nitta2015	Atf-2_KH_TTCTTC20NTTC	1810	Atf-2	7227	20	CGACGCTCTTCCGATCTTCTTC	TTCATCGTATGCCGTCTTCTGCTTGCCGACTCCG	1,2,3,4	ENA	SAMEA2805811,SAMEA2805812,SAMEA2805813,SAMEA2805814
641	Nitta2015	pb_KH_TTGAAA20NAAT	1811	Pb	7227	20	CGACGCTCTTCCGATCTTGAAA	AATATCGTATGCCGTCTTCTGCTTGCCGACTCCG	1,2,3,4	ENA	SAMEA2805815,SAMEA2805816,SAMEA2805817,SAMEA2805818
642	Nitta2015	org-1_KH_TTGACC20NTA	1812	org-1	7227	20	CGACGCTCTTCCGATCTTGACC	TAATCGTATGCCGTCTTCTGCTTGCCGACTCCG	1,2,3,4	ENA	SAMEA2805819,SAMEA2805820,SAMEA2805821,SAMEA2805822
643	Nitta2015	PHDP_KH_TTGCGT20NTA	1813	PHDP	7227	20	CGACGCTCTTCCGATCTTGCGT	TAATCGTATGCCGTCTTCTGCTTGCCGACTCCG	1,2,3,4	ENA	SAMEA2805823,SAMEA2805824,SAMEA2805825,SAMEA2805826
644	Nitta2015	CG34340_KH_TTGGAG20NAGT	1814	Drgx	7227	20	CGACGCTCTTCCGATCTTGGAG	AGTATCGTATGCCGTCTTCTGCTTGCCGACTCCG	1,2,3,4	ENA	SAMEA2805827,SAMEA2805828,SAMEA2805829,SAMEA2805830
645	Nitta2015	scro_KH_TTGGGA20NTA	1815	scro	7227	20	CGACGCTCTTCCGATCTTGGGA	TAATCGTATGCCGTCTTCTGCTTGCCGACTCCG	1,2,3,4	ENA	SAMEA2805831,SAMEA2805832,SAMEA2805833,SAMEA2805834
2818	Nitta2015	Vsx1_KH_TTGTAT20NTA	1816	Vsx1	7227	20	CGACGCTCTTCCGATCTTGTAT	TAATCGTATGCCGTCTTCTGCTTGCCGACTCCG	1,2,3,4	ENA	SAMEA2805835,SAMEA2805836,SAMEA2805837,SAMEA2805838
647	Nitta2015	bbx_KI_TCGCCA20NGA	1817	bbx	7227	20	CGACGCTCTTCCGATCTCGCCA	GAATCGTATGCCGTCTTCTGCTTGCCGACTCCG	1,2,3,4	ENA	SAMEA2805839,SAMEA2805840,SAMEA2805841,SAMEA2805842
2612	Nitta2015	Hr39_KI_TCGCGC20NGA	1818	Hr39	7227	20	CGACGCTCTTCCGATCTCGCGC	GAATCGTATGCCGTCTTCTGCTTGCCGACTCCG	1,2,3,4	ENA	SAMEA2805843,SAMEA2805844,SAMEA2805845,SAMEA2805846
2339	Nitta2015	Atf-2_KI_TCGGTT20NGA	1819	Atf-2	7227	20	CGACGCTCTTCCGATCTCGGTT	GAATCGTATGCCGTCTTCTGCTTGCCGACTCCG	1,2,3,4	ENA	SAMEA2805847,SAMEA2805848,SAMEA2805849,SAMEA2805850
17	Nitta2015	gt_KI_TCTACA20NCAG	1820	gt	7227	20	CGACGCTCTTCCGATCTCTACA	CAGATCGTATGCCGTCTTCTGCTTGCCGACTCCG	1,2,3,4	ENA	SAMEA2805851,SAMEA2805852,SAMEA2805853,SAMEA2805854
650	Nitta2015	dve_KI_TCTTAG20NGA	1822	dve	7227	20	CGACGCTCTTCCGATCTCTTAG	GAATCGTATGCCGTCTTCTGCTTGCCGACTCCG	1,2,3,4	ENA	SAMEA2805859,SAMEA2805860,SAMEA2805861,SAMEA2805862
651	Nitta2015	stc_KI_TGAAAC20NGA	1823	stc	7227	20	CGACGCTCTTCCGATCTGAAAC	GAATCGTATGCCGTCTTCTGCTTGCCGACTCCG	1,2,3,4	ENA	SAMEA2805863,SAMEA2805864,SAMEA2805865,SAMEA2805866
652	Nitta2015	Kr_KI_TGACGA20NGCA	1824	Kr	7227	20	CGACGCTCTTCCGATCTGACGA	GCAATCGTATGCCGTCTTCTGCTTGCCGACTCCG	1,2,3,4	ENA	SAMEA2805867,SAMEA2805868,SAMEA2805869,SAMEA2805870
1135	Nitta2015	nub_KI_TGACTC20NTCA	1825	nub	7227	20	CGACGCTCTTCCGATCTGACTC	TCAATCGTATGCCGTCTTCTGCTTGCCGACTCCG	1,2,3,4	ENA	SAMEA2805871,SAMEA2805872,SAMEA2805873,SAMEA2805874
654	Nitta2015	Dif_KI_TGATCC20NCTA	1826	Dif	7227	20	CGACGCTCTTCCGATCTGATCC	CTAATCGTATGCCGTCTTCTGCTTGCCGACTCCG	1,2,3,4	ENA	SAMEA2805875,SAMEA2805876,SAMEA2805877,SAMEA2805878
655	Nitta2015	Pph13_KI_TGATGG20NGTA	1827	Pph13	7227	20	CGACGCTCTTCCGATCTGATGG	GTAATCGTATGCCGTCTTCTGCTTGCCGACTCCG	1,2,3,4	ENA	SAMEA2805879,SAMEA2805880,SAMEA2805881,SAMEA2805882
656	Nitta2015	CG14860_KI_TGTCTA20NGA	1828	CG14860	7227	20	CGACGCTCTTCCGATCTGTCTA	GAATCGTATGCCGTCTTCTGCTTGCCGACTCCG	1,2,3,4	ENA	SAMEA2805883,SAMEA2805884,SAMEA2805885,SAMEA2805886
657	Nitta2015	btn_KI_TTACGC20NTA	1829	btn	7227	20	CGACGCTCTTCCGATCTTACGC	TAATCGTATGCCGTCTTCTGCTTGCCGACTCCG	1,2,3,4	ENA	SAMEA2805887,SAMEA2805888,SAMEA2805889,SAMEA2805890
658	Nitta2015	CG9876_KI_TTAGAA20NTA	1830	CG9876	7227	20	CGACGCTCTTCCGATCTTAGAA	TAATCGTATGCCGTCTTCTGCTTGCCGACTCCG	1,2,3,4	ENA	SAMEA2805891,SAMEA2805892,SAMEA2805893,SAMEA2805894
659	Nitta2015	egg_KI_TTAGTT20NTGA	1831	egg	7227	20	CGACGCTCTTCCGATCTTAGTT	TGAATCGTATGCCGTCTTCTGCTTGCCGACTCCG	1,2,3,4	ENA	SAMEA2805895,SAMEA2805896,SAMEA2805897,SAMEA2805898
660	Nitta2015	CG9437_KI_TTATAC20NTA	1832	hng1	7227	20	CGACGCTCTTCCGATCTTATAC	TAATCGTATGCCGTCTTCTGCTTGCCGACTCCG	1,2,3,4	ENA	SAMEA2805899,SAMEA2805900,SAMEA2805901,SAMEA2805902
661	Nitta2015	cbt_KI_TTATTA20NTA	1833	cbt	7227	20	CGACGCTCTTCCGATCTTATTA	TAATCGTATGCCGTCTTCTGCTTGCCGACTCCG	1,2,3,4	ENA	SAMEA2805903,SAMEA2805904,SAMEA2805905,SAMEA2805906
662	Nitta2015	CG7786_KI_TTCAAT20NAAC	1834	CG7786	7227	20	CGACGCTCTTCCGATCTTCAAT	AACATCGTATGCCGTCTTCTGCTTGCCGACTCCG	1,2,3,4	ENA	SAMEA2805907,SAMEA2805908,SAMEA2805909,SAMEA2805910
663	Nitta2015	D_KI_TTCCCC20NCCC	1835	D	7227	20	CGACGCTCTTCCGATCTTCCCC	CCCATCGTATGCCGTCTTCTGCTTGCCGACTCCG	1,2,3,4	ENA	SAMEA2805911,SAMEA2805912,SAMEA2805913,SAMEA2805914
555	Nitta2015	gsb_KI_TTCCGG20NTA	1836	gsb	7227	20	CGACGCTCTTCCGATCTTCCGG	TAATCGTATGCCGTCTTCTGCTTGCCGACTCCG	1,2,3,4	ENA	SAMEA2805915,SAMEA2805916,SAMEA2805917,SAMEA2805918
566	Nitta2015	Dll_KI_TTCTGA20NGTC	1839	Dll	7227	20	CGACGCTCTTCCGATCTTCTGA	GTCATCGTATGCCGTCTTCTGCTTGCCGACTCCG	1,2,3,4	ENA	SAMEA2805927,SAMEA2805928,SAMEA2805929,SAMEA2805930
664	Nitta2015	dmrt93B_KI_TTCTTC20NTTC	1840	dmrt93B	7227	20	CGACGCTCTTCCGATCTTCTTC	TTCATCGTATGCCGTCTTCTGCTTGCCGACTCCG	1,2,3,4	ENA	SAMEA2805931,SAMEA2805932,SAMEA2805933,SAMEA2805934
665	Nitta2015	Sox15_KI_TTGCGT20NTA	1841	Sox15	7227	20	CGACGCTCTTCCGATCTTGCGT	TAATCGTATGCCGTCTTCTGCTTGCCGACTCCG	1,2,3,4	ENA	SAMEA2805935,SAMEA2805936,SAMEA2805937,SAMEA2805938
666	Nitta2015	seq_KI_TTGCTA20NTA	1842	seq	7227	20	CGACGCTCTTCCGATCTTGCTA	TAATCGTATGCCGTCTTCTGCTTGCCGACTCCG	1,2,3,4	ENA	SAMEA2805939,SAMEA2805940,SAMEA2805941,SAMEA2805942
667	Nitta2015	sd_KI_TTGCTA20NTCT	1843	sd	7227	20	CGACGCTCTTCCGATCTTGCTA	TCTATCGTATGCCGTCTTCTGCTTGCCGACTCCG	1,2,3,4	ENA	SAMEA2805943,SAMEA2805944,SAMEA2805945,SAMEA2805946
635	Nitta2015	pdm2_KI_TTGGAG20NTA	1844	pdm2	7227	20	CGACGCTCTTCCGATCTTGGAG	TAATCGTATGCCGTCTTCTGCTTGCCGACTCCG	1,2,3,4	ENA	SAMEA2805947,SAMEA2805948,SAMEA2805949,SAMEA2805950
668	Nitta2015	lbe_KI_TTGGGA20NGGT	1845	lbe	7227	20	CGACGCTCTTCCGATCTTGGGA	GGTATCGTATGCCGTCTTCTGCTTGCCGACTCCG	1,2,3,4	ENA	SAMEA2805951,SAMEA2805952,SAMEA2805953,SAMEA2805954
669	Nitta2015	Lim3_KI_TTGTTG20NTTT	1846	Lim3	7227	20	CGACGCTCTTCCGATCTTGTTG	TTTATCGTATGCCGTCTTCTGCTTGCCGACTCCG	1,2,3,4	ENA	SAMEA2805955,SAMEA2805956,SAMEA2805957,SAMEA2805958
670	Nitta2015	gcm2_KK_TAAATT40NCTG	1847	gcm2	7227	40	CGACGCTCTTCCGATCTAAATT	CTGATCGTATGCCGTCTTCTGCTTGCCGACTCCG	1,2,3,4	ENA	SAMEA2805959,SAMEA2805960,SAMEA2805961,SAMEA2805962
671	Nitta2015	Dfd_KK_TAAGAA40NATA	1848	Dfd	7227	40	CGACGCTCTTCCGATCTAAGAA	ATAATCGTATGCCGTCTTCTGCTTGCCGACTCCG	1,2,3,4	ENA	SAMEA2805963,SAMEA2805964,SAMEA2805965,SAMEA2805966
661	Nitta2015	cbt_KK_TACATC40NATA	1849	cbt	7227	40	CGACGCTCTTCCGATCTACATC	ATAATCGTATGCCGTCTTCTGCTTGCCGACTCCG	1,2,3,4	ENA	SAMEA2805967,SAMEA2805968,SAMEA2805969,SAMEA2805970
672	Nitta2015	YL-1_KK_TACCAA40NTTA	1850	YL-1	7227	40	CGACGCTCTTCCGATCTACCAA	TTAATCGTATGCCGTCTTCTGCTTGCCGACTCCG	1,2,3,4	ENA	SAMEA2805971,SAMEA2805972,SAMEA2805973,SAMEA2805974
667	Nitta2015	sd_KK_TACCTT40NCGA	1851	sd	7227	40	CGACGCTCTTCCGATCTACCTT	CGAATCGTATGCCGTCTTCTGCTTGCCGACTCCG	1,2,3,4	ENA	SAMEA2805975,SAMEA2805976,SAMEA2805977,SAMEA2805978
673	Nitta2015	unpg_KK_TACTAG40NGGA	1852	unpg	7227	40	CGACGCTCTTCCGATCTACTAG	GGAATCGTATGCCGTCTTCTGCTTGCCGACTCCG	1,2,3,4	ENA	SAMEA2805979,SAMEA2805980,SAMEA2805981,SAMEA2805982
674	Nitta2015	oc_KK_TATATT40NTGC	1853	oc	7227	40	CGACGCTCTTCCGATCTATATT	TGCATCGTATGCCGTCTTCTGCTTGCCGACTCCG	1,2,3,4	ENA	SAMEA2805983,SAMEA2805984,SAMEA2805985,SAMEA2805986
675	Nitta2015	Hsf_KK_TATGAT40NACA	1854	Hsf	7227	40	CGACGCTCTTCCGATCTATGAT	ACAATCGTATGCCGTCTTCTGCTTGCCGACTCCG	1,2,3,4	ENA	SAMEA2805987,SAMEA2805988,SAMEA2805989,SAMEA2805990
578	Nitta2015	srp_KK_TATGGT40NATA	1855	srp	7227	40	CGACGCTCTTCCGATCTATGGT	ATAATCGTATGCCGTCTTCTGCTTGCCGACTCCG	1,2,3,4	ENA	SAMEA2805991,SAMEA2805992,SAMEA2805993,SAMEA2805994
668	Nitta2015	lbe_KK_TCCAAG40NAAC	1856	lbe	7227	40	CGACGCTCTTCCGATCTCCAAG	AACATCGTATGCCGTCTTCTGCTTGCCGACTCCG	1,2,3,4	ENA	SAMEA2805995,SAMEA2805996,SAMEA2805997,SAMEA2805998
676	Nitta2015	NK7.1_KK_TCCGGT40NTCT	1857	NK7.1	7227	40	CGACGCTCTTCCGATCTCCGGT	TCTATCGTATGCCGTCTTCTGCTTGCCGACTCCG	1,2,3,4	ENA	SAMEA2805999,SAMEA2806000,SAMEA2806001,SAMEA2806002
678	Nitta2015	kn_KK_TCGATT40NTTG	1859	kn	7227	40	CGACGCTCTTCCGATCTCGATT	TTGATCGTATGCCGTCTTCTGCTTGCCGACTCCG	1,2,3,4	ENA	SAMEA2806007,SAMEA2806008,SAMEA2806009,SAMEA2806010
679	Nitta2015	lz_KK_TCGCAC40NCCT	1860	lz	7227	40	CGACGCTCTTCCGATCTCGCAC	CCTATCGTATGCCGTCTTCTGCTTGCCGACTCCG	1,2,3,4	ENA	SAMEA2806011,SAMEA2806012,SAMEA2806013,SAMEA2806014
658	Nitta2015	CG9876_KK_TCGCCG40NTGC	1861	CG9876	7227	40	CGACGCTCTTCCGATCTCGCCG	TGCATCGTATGCCGTCTTCTGCTTGCCGACTCCG	1,2,3,4	ENA	SAMEA2806015,SAMEA2806016,SAMEA2806017,SAMEA2806018
680	Nitta2015	eve_KK_TCGGCG40NACG	1862	eve	7227	40	CGACGCTCTTCCGATCTCGGCG	ACGATCGTATGCCGTCTTCTGCTTGCCGACTCCG	1,2,3,4	ENA	SAMEA2806019,SAMEA2806020,SAMEA2806021,SAMEA2806022
628	Nitta2015	CG34367_KK_TCTCGT40NGCC	1863	CG34367	7227	40	CGACGCTCTTCCGATCTCTCGT	GCCATCGTATGCCGTCTTCTGCTTGCCGACTCCG	1,2,3,4	ENA	SAMEA2806023,SAMEA2806024,SAMEA2806025,SAMEA2806026
2510	Nitta2015	cwo_KK_TCTGAG40NCAG	1864	cwo	7227	40	CGACGCTCTTCCGATCTCTGAG	CAGATCGTATGCCGTCTTCTGCTTGCCGACTCCG	1,2,3,4	ENA	SAMEA2806027,SAMEA2806028,SAMEA2806029,SAMEA2806030
681	Nitta2015	CR4575_KK_TCTGCA40NATA	1865	CR4575	7227	40	CGACGCTCTTCCGATCTCTGCA	ATAATCGTATGCCGTCTTCTGCTTGCCGACTCCG	1,2,3,4	ENA	SAMEA2806031,SAMEA2806032,SAMEA2806033,SAMEA2806034
682	Nitta2015	klu_KK_TCTGCT40NTGT	1866	klu	7227	40	CGACGCTCTTCCGATCTCTGCT	TGTATCGTATGCCGTCTTCTGCTTGCCGACTCCG	1,2,3,4	ENA	SAMEA2806035,SAMEA2806036,SAMEA2806037,SAMEA2806038
683	Nitta2015	SoxN_KK_TGAGGT40NTCC	1867	SoxN	7227	40	CGACGCTCTTCCGATCTGAGGT	TCCATCGTATGCCGTCTTCTGCTTGCCGACTCCG	1,2,3,4	ENA	SAMEA2806039,SAMEA2806040,SAMEA2806041,SAMEA2806042
634	Nitta2015	zen2_KK_TGAGTT40NCGG	1868	zen2	7227	40	CGACGCTCTTCCGATCTGAGTT	CGGATCGTATGCCGTCTTCTGCTTGCCGACTCCG	1,2,3,4	ENA	SAMEA2806043,SAMEA2806044,SAMEA2806045,SAMEA2806046
684	Nitta2015	Fer1_KK_TGCAGT40NAAG	1869	Fer1	7227	40	CGACGCTCTTCCGATCTGCAGT	AAGATCGTATGCCGTCTTCTGCTTGCCGACTCCG	1,2,3,4	ENA	SAMEA2806047,SAMEA2806048,SAMEA2806049,SAMEA2806050
685	Nitta2015	gcm_KK_TGGACC40NAAC	1870	gcm	7227	40	CGACGCTCTTCCGATCTGGACC	AACATCGTATGCCGTCTTCTGCTTGCCGACTCCG	1,2,3,4	ENA	SAMEA2806051,SAMEA2806052,SAMEA2806053,SAMEA2806054
686	Nitta2015	CG32532_KK_TGGAGT40NTGG	1871	CG32532	7227	40	CGACGCTCTTCCGATCTGGAGT	TGGATCGTATGCCGTCTTCTGCTTGCCGACTCCG	1,2,3,4	ENA	SAMEA2806055,SAMEA2806056,SAMEA2806057,SAMEA2806058
664	Nitta2015	dmrt93B_KK_TGGTCA40NGTG	1872	dmrt93B	7227	40	CGACGCTCTTCCGATCTGGTCA	GTGATCGTATGCCGTCTTCTGCTTGCCGACTCCG	1,2,3,4	ENA	SAMEA2806063,SAMEA2806064,SAMEA2806065,SAMEA2806066
687	Nitta2015	gem_KK_TGTAGC40NCCT	1873	gem	7227	40	CGACGCTCTTCCGATCTGTAGC	CCTATCGTATGCCGTCTTCTGCTTGCCGACTCCG	1,2,3,4	ENA	SAMEA2806067,SAMEA2806068,SAMEA2806069,SAMEA2806070
688	Nitta2015	scrt_KK_TGTATG40NCGG	1874	scrt	7227	40	CGACGCTCTTCCGATCTGTATG	CGGATCGTATGCCGTCTTCTGCTTGCCGACTCCG	1,2,3,4	ENA	SAMEA2806071,SAMEA2806072,SAMEA2806073,SAMEA2806074
689	Nitta2015	Ets96B_KK_TGTCAG40NGAC	1875	Ets96B	7227	40	CGACGCTCTTCCGATCTGTCAG	GACATCGTATGCCGTCTTCTGCTTGCCGACTCCG	1,2,3,4	ENA	SAMEA2806075,SAMEA2806076,SAMEA2806077,SAMEA2806078
690	Nitta2015	Rfx_KK_TGTCTG40NAGG	1876	Rfx	7227	40	CGACGCTCTTCCGATCTGTCTG	AGGATCGTATGCCGTCTTCTGCTTGCCGACTCCG	1,2,3,4	ENA	SAMEA2806079,SAMEA2806080,SAMEA2806081,SAMEA2806082
690	Nitta2015	Rfx_KK_TGTGAA40NTAC	1877	Rfx	7227	40	CGACGCTCTTCCGATCTGTGAA	TACATCGTATGCCGTCTTCTGCTTGCCGACTCCG	1,2,3,4	ENA	SAMEA2806083,SAMEA2806084,SAMEA2806085,SAMEA2806086
612	Nitta2015	toy_KK_TGTGAT40NGCA	1878	toy	7227	40	CGACGCTCTTCCGATCTGTGAT	GCAATCGTATGCCGTCTTCTGCTTGCCGACTCCG	1,2,3,4	ENA	SAMEA2806087,SAMEA2806088,SAMEA2806089,SAMEA2806090
691	Nitta2015	vri_KK_TGTGCA40NCCG	1879	vri	7227	40	CGACGCTCTTCCGATCTGTGCA	CCGATCGTATGCCGTCTTCTGCTTGCCGACTCCG	1,2,3,4	ENA	SAMEA2806091,SAMEA2806092,SAMEA2806093,SAMEA2806094
625	Nitta2015	slbo_KK_TTAACC40NCTA	1880	slbo	7227	40	CGACGCTCTTCCGATCTTAACC	CTAATCGTATGCCGTCTTCTGCTTGCCGACTCCG	1,2,3,4	ENA	SAMEA2806095,SAMEA2806096,SAMEA2806097,SAMEA2806098
681	Nitta2015	CR4575_KK_TTAGAC40NCAG	1881	CR4575	7227	40	CGACGCTCTTCCGATCTTAGAC	CAGATCGTATGCCGTCTTCTGCTTGCCGACTCCG	1,2,3,4	ENA	SAMEA2806099,SAMEA2806100,SAMEA2806101,SAMEA2806102
692	Nitta2015	B-H1_KK_TTAGAG40NCGG	1882	B-H1	7227	40	CGACGCTCTTCCGATCTTAGAG	CGGATCGTATGCCGTCTTCTGCTTGCCGACTCCG	1,2,3,4	ENA	SAMEA2806103,SAMEA2806104,SAMEA2806105,SAMEA2806106
657	Nitta2015	btn_KK_TTCGGC40NAGC	1883	btn	7227	40	CGACGCTCTTCCGATCTTCGGC	AGCATCGTATGCCGTCTTCTGCTTGCCGACTCCG	1,2,3,4	ENA	SAMEA2806107,SAMEA2806108,SAMEA2806109,SAMEA2806110
693	Nitta2015	sv_KK_TTGATC40NGCT	1884	sv	7227	40	CGACGCTCTTCCGATCTTGATC	GCTATCGTATGCCGTCTTCTGCTTGCCGACTCCG	1,2,3,4	ENA	SAMEA2806111,SAMEA2806112,SAMEA2806113,SAMEA2806114
694	Nitta2015	CG7046_KK_TTGCTC40NGAA	1885	tHMG2	7227	40	CGACGCTCTTCCGATCTTGCTC	GAAATCGTATGCCGTCTTCTGCTTGCCGACTCCG	1,2,3,4	ENA	SAMEA2806115,SAMEA2806116,SAMEA2806117,SAMEA2806118
17	Nitta2015	gt_KK_TTGTCT40NGCT	1886	gt	7227	40	CGACGCTCTTCCGATCTTGTCT	GCTATCGTATGCCGTCTTCTGCTTGCCGACTCCG	1,2,3,4	ENA	SAMEA2806119,SAMEA2806120,SAMEA2806121,SAMEA2806122
671	Nitta2015	Dfd_KK_TTGTTC40NAAG	1887	Dfd	7227	40	CGACGCTCTTCCGATCTTGTTC	AAGATCGTATGCCGTCTTCTGCTTGCCGACTCCG	1,2,3,4	ENA	SAMEA2806123,SAMEA2806124,SAMEA2806125,SAMEA2806126
695	Nitta2015	exex_KK_TTTAGG40NTCT	1888	exex	7227	40	CGACGCTCTTCCGATCTTTAGG	TCTATCGTATGCCGTCTTCTGCTTGCCGACTCCG	1,2,3,4	ENA	SAMEA2806127,SAMEA2806128,SAMEA2806129,SAMEA2806130
696	Nitta2015	byn_KK_TTTCTG40NTAG	1889	byn	7227	40	CGACGCTCTTCCGATCTTTCTG	TAGATCGTATGCCGTCTTCTGCTTGCCGACTCCG	1,2,3,4	ENA	SAMEA2806131,SAMEA2806132,SAMEA2806133,SAMEA2806134
697	Nitta2015	tll_KL_TAAGAA40NATA	1890	tll	7227	40	CGACGCTCTTCCGATCTAAGAA	ATAATCGTATGCCGTCTTCTGCTTGCCGACTCCG	1,2,3,4	ENA	SAMEA2806135,SAMEA2806136,SAMEA2806137,SAMEA2806138
698	Nitta2015	sob_KL_TACTCT40NAAC	1891	sob	7227	40	CGACGCTCTTCCGATCTACTCT	AACATCGTATGCCGTCTTCTGCTTGCCGACTCCG	1,2,3,4	ENA	SAMEA2806139,SAMEA2806140,SAMEA2806141,SAMEA2806142
541	Nitta2015	Doc3_KL_TAGTCA40NTCT	1892	Doc3	7227	40	CGACGCTCTTCCGATCTAGTCA	TCTATCGTATGCCGTCTTCTGCTTGCCGACTCCG	1,2,3,4	ENA	SAMEA2806143,SAMEA2806144,SAMEA2806145,SAMEA2806146
699	Nitta2015	brk_KL_TATTTG40NCCA	1893	brk	7227	40	CGACGCTCTTCCGATCTATTTG	CCAATCGTATGCCGTCTTCTGCTTGCCGACTCCG	1,2,3,4	ENA	SAMEA2806147,SAMEA2806148,SAMEA2806149,SAMEA2806150
700	Nitta2015	OdsH_KL_TCCCGT40NATG	1894	OdsH	7227	40	CGACGCTCTTCCGATCTCCCGT	ATGATCGTATGCCGTCTTCTGCTTGCCGACTCCG	1,2,3,4	ENA	SAMEA2806151,SAMEA2806152,SAMEA2806153,SAMEA2806154
626	Nitta2015	Doc2_KL_TCCGGT40NTCT	1895	Doc2	7227	40	CGACGCTCTTCCGATCTCCGGT	TCTATCGTATGCCGTCTTCTGCTTGCCGACTCCG	1,2,3,4	ENA	SAMEA2806155,SAMEA2806156,SAMEA2806157,SAMEA2806158
701	Nitta2015	Xbp1_KL_TCCTGA40NCTC	1896	Xbp1	7227	40	CGACGCTCTTCCGATCTCCTGA	CTCATCGTATGCCGTCTTCTGCTTGCCGACTCCG	1,2,3,4	ENA	SAMEA2806159,SAMEA2806160,SAMEA2806161,SAMEA2806162
702	Nitta2015	ERR_KL_TGATCA40NAGG	1897	ERR	7227	40	CGACGCTCTTCCGATCTGATCA	AGGATCGTATGCCGTCTTCTGCTTGCCGACTCCG	1,2,3,4	ENA	SAMEA2806163,SAMEA2806164,SAMEA2806165,SAMEA2806166
703	Nitta2015	vis_KL_TGCACC40NAGA	1898	vis	7227	40	CGACGCTCTTCCGATCTGCACC	AGAATCGTATGCCGTCTTCTGCTTGCCGACTCCG	1,2,3,4	ENA	SAMEA2806167,SAMEA2806168,SAMEA2806169,SAMEA2806170
704	Nitta2015	her_KL_TGCTGA40NATA	1899	her	7227	40	CGACGCTCTTCCGATCTGCTGA	ATAATCGTATGCCGTCTTCTGCTTGCCGACTCCG	1,2,3,4	ENA	SAMEA2806171,SAMEA2806172,SAMEA2806173,SAMEA2806174
2612	Nitta2015	Hr39_KL_TTCTAC40NCGA	1900	Hr39	7227	40	CGACGCTCTTCCGATCTTCTAC	CGAATCGTATGCCGTCTTCTGCTTGCCGACTCCG	1,2,3,4	ENA	SAMEA2806175,SAMEA2806176,SAMEA2806177,SAMEA2806178
649	Nitta2015	Rel_KL_TTCTTG40NTGC	1901	Rel	7227	40	CGACGCTCTTCCGATCTTCTTG	TGCATCGTATGCCGTCTTCTGCTTGCCGACTCCG	1,2,3,4	ENA	SAMEA2806179,SAMEA2806180,SAMEA2806181,SAMEA2806182
705	Nitta2015	Ets65A_KL_TTTAAG40NAGC	1902	Ets65A	7227	40	CGACGCTCTTCCGATCTTTAAG	AGCATCGTATGCCGTCTTCTGCTTGCCGACTCCG	1,2,3,4	ENA	SAMEA2806183,SAMEA2806184,SAMEA2806185,SAMEA2806186
706	Nitta2015	FoxP_KM_TAGCAA40NCGA	1903	FoxP	7227	40	CGACGCTCTTCCGATCTAGCAA	CGAATCGTATGCCGTCTTCTGCTTGCCGACTCCG	1,2,3,4	ENA	SAMEA2806187,SAMEA2806188,SAMEA2806189,SAMEA2806190
707	Nitta2015	CG12605_KM_TCAGCA40NCTC	1904	CG12605	7227	40	CGACGCTCTTCCGATCTCAGCA	CTCATCGTATGCCGTCTTCTGCTTGCCGACTCCG	1,2,3,4	ENA	SAMEA2806191,SAMEA2806192,SAMEA2806193,SAMEA2806194
708	Nitta2015	CG4360_KM_TGCAGC40NATT	1905	CG4360	7227	40	CGACGCTCTTCCGATCTGCAGC	ATTATCGTATGCCGTCTTCTGCTTGCCGACTCCG	1,2,3,4	ENA	SAMEA2806195,SAMEA2806196,SAMEA2806197,SAMEA2806198
709	Nitta2015	fd102C_KM_TGCGAG40NTTC	1906	fd102C	7227	40	CGACGCTCTTCCGATCTGCGAG	TTCATCGTATGCCGTCTTCTGCTTGCCGACTCCG	1,2,3,4	ENA	SAMEA2806199,SAMEA2806200,SAMEA2806201,SAMEA2806202
711	Nitta2015	gsb-n_KM_TTACTA40NAGG	1908	gsb-n	7227	40	CGACGCTCTTCCGATCTTACTA	AGGATCGTATGCCGTCTTCTGCTTGCCGACTCCG	1,2,3,4	ENA	SAMEA2806207,SAMEA2806208,SAMEA2806209,SAMEA2806210
712	Nitta2015	erm_KM_TTCTCA40NCCT	1909	erm	7227	40	CGACGCTCTTCCGATCTTCTCA	CCTATCGTATGCCGTCTTCTGCTTGCCGACTCCG	1,2,3,4	ENA	SAMEA2806211,SAMEA2806212,SAMEA2806213,SAMEA2806214
713	Nitta2015	sage_KM_TTTCAA40NTGA	1910	sage	7227	40	CGACGCTCTTCCGATCTTTCAA	TGAATCGTATGCCGTCTTCTGCTTGCCGACTCCG	1,2,3,4	ENA	SAMEA2806215,SAMEA2806216,SAMEA2806217,SAMEA2806218
714	Nitta2015	lmd_KN_TACCCT40NTTA	1911	lmd	7227	40	CGACGCTCTTCCGATCTACCCT	TTAATCGTATGCCGTCTTCTGCTTGCCGACTCCG	1,2,3,4	ENA	SAMEA2806219,SAMEA2806220,SAMEA2806221,SAMEA2806222
715	Nitta2015	Blimp-1_KN_TCCGGG40NCTC	1912	Blimp-1	7227	40	CGACGCTCTTCCGATCTCCGGG	CTCATCGTATGCCGTCTTCTGCTTGCCGACTCCG	1,2,3,4	ENA	SAMEA2806223,SAMEA2806224,SAMEA2806225,SAMEA2806226
716	Nitta2015	CG12769_KN_TGAACT40NAAG	1913	CG12769	7227	40	CGACGCTCTTCCGATCTGAACT	AAGATCGTATGCCGTCTTCTGCTTGCCGACTCCG	1,2,3,4	ENA	SAMEA2806227,SAMEA2806228,SAMEA2806229,SAMEA2806230
717	Nitta2015	NfI_KN_TGAGAC40NCAA	1914	NfI	7227	40	CGACGCTCTTCCGATCTGAGAC	CAAATCGTATGCCGTCTTCTGCTTGCCGACTCCG	1,2,3,4	ENA	SAMEA2806231,SAMEA2806232,SAMEA2806233,SAMEA2806234
718	Nitta2015	lin-28_KU_TAAAGT40NAGC	1916	lin-28	7227	40	CGACGCTCTTCCGATCTAAAGT	AGCATCGTATGCCGTCTTCTGCTTGCCGACTCCG	1,2,3,4	ENA	SAMEA2806239,SAMEA2806240,SAMEA2806241,SAMEA2806242
720	Nitta2015	abd-A_KU_TCACTT40NTTG	1918	abd-A	7227	40	CGACGCTCTTCCGATCTCACTT	TTGATCGTATGCCGTCTTCTGCTTGCCGACTCCG	1,2,3,4	ENA	SAMEA2806247,SAMEA2806248,SAMEA2806249,SAMEA2806250
721	Nitta2015	tj_KU_TGCAAA40NGAA	1919	tj	7227	40	CGACGCTCTTCCGATCTGCAAA	GAAATCGTATGCCGTCTTCTGCTTGCCGACTCCG	1,2,3,4	ENA	SAMEA2806251,SAMEA2806252,SAMEA2806253,SAMEA2806254
1661	Nitta2015	vvl_KU_TTAAGT40NCCT	1920	vvl	7227	40	CGACGCTCTTCCGATCTTAAGT	CCTATCGTATGCCGTCTTCTGCTTGCCGACTCCG	1,2,3,4	ENA	SAMEA2806255,SAMEA2806256,SAMEA2806257,SAMEA2806258
723	Nitta2015	Trl_KY_TACCTT40NCGA	1921	Trl	7227	40	CGACGCTCTTCCGATCTACCTT	CGAATCGTATGCCGTCTTCTGCTTGCCGACTCCG	1,2,3,4	ENA	SAMEA2806259,SAMEA2806260,SAMEA2806261,SAMEA2806262
725	Nitta2015	pnt_KY_TACTAA40NATT	1923	pnt	7227	40	CGACGCTCTTCCGATCTACTAA	ATTATCGTATGCCGTCTTCTGCTTGCCGACTCCG	1,2,3,4	ENA	SAMEA2806267,SAMEA2806268,SAMEA2806269,SAMEA2806270
1133	Nitta2015	hkb_KY_TAGACC40NAGT	1924	hkb	7227	40	CGACGCTCTTCCGATCTAGACC	AGTATCGTATGCCGTCTTCTGCTTGCCGACTCCG	1,2,3,4	ENA	SAMEA2806271,SAMEA2806272,SAMEA2806273,SAMEA2806274
727	Nitta2015	CG4424_KY_TAGATG40NTAT	1925	CG4424	7227	40	CGACGCTCTTCCGATCTAGATG	TATATCGTATGCCGTCTTCTGCTTGCCGACTCCG	1,2,3,4	ENA	SAMEA2806275,SAMEA2806276,SAMEA2806277,SAMEA2806278
728	Nitta2015	achi_KY_TAGCGT40NTCA	1926	achi	7227	40	CGACGCTCTTCCGATCTAGCGT	TCAATCGTATGCCGTCTTCTGCTTGCCGACTCCG	1,2,3,4	ENA	SAMEA2806279,SAMEA2806280,SAMEA2806281,SAMEA2806282
729	Nitta2015	CG11085_KY_TCCAAG40NAAC	1927	CG11085	7227	40	CGACGCTCTTCCGATCTCCAAG	AACATCGTATGCCGTCTTCTGCTTGCCGACTCCG	1,2,3,4	ENA	SAMEA2806283,SAMEA2806284,SAMEA2806285,SAMEA2806286
730	Nitta2015	ci_KY_TCGAGG40NGTT	1928	ci	7227	40	CGACGCTCTTCCGATCTCGAGG	GTTATCGTATGCCGTCTTCTGCTTGCCGACTCCG	1,2,3,4	ENA	SAMEA2806287,SAMEA2806288,SAMEA2806289,SAMEA2806290
731	Nitta2015	Aef1_KY_TCGAGT40NACT	1929	Aef1	7227	40	CGACGCTCTTCCGATCTCGAGT	ACTATCGTATGCCGTCTTCTGCTTGCCGACTCCG	1,2,3,4	ENA	SAMEA2806291,SAMEA2806292,SAMEA2806293,SAMEA2806294
2513	Nitta2015	da_KY_TCGGGC40NAAT	1930	da	7227	40	CGACGCTCTTCCGATCTCGGGC	AATATCGTATGCCGTCTTCTGCTTGCCGACTCCG	1,2,3,4	ENA	SAMEA2806295,SAMEA2806296,SAMEA2806297,SAMEA2806298
733	Nitta2015	Bteb2_KY_TCGGTG40NCAA	1931	Klf15	7227	40	CGACGCTCTTCCGATCTCGGTG	CAAATCGTATGCCGTCTTCTGCTTGCCGACTCCG	1,2,3,4	ENA	SAMEA2806299,SAMEA2806300,SAMEA2806301,SAMEA2806302
616	Nitta2015	Myb_KY_TCTATT40NCAT	1932	Myb	7227	40	CGACGCTCTTCCGATCTCTATT	CATATCGTATGCCGTCTTCTGCTTGCCGACTCCG	1,2,3,4	ENA	SAMEA2806303,SAMEA2806304,SAMEA2806305,SAMEA2806306
734	Nitta2015	sug_KY_TCTGCA40NATA	1933	sug	7227	40	CGACGCTCTTCCGATCTCTGCA	ATAATCGTATGCCGTCTTCTGCTTGCCGACTCCG	1,2,3,4	ENA	SAMEA2806307,SAMEA2806308,SAMEA2806309,SAMEA2806310
524	Nitta2015	CG8145_KY_TCTTGG40NTTA	1934	nom	7227	40	CGACGCTCTTCCGATCTCTTGG	TTAATCGTATGCCGTCTTCTGCTTGCCGACTCCG	1,2,3,4	ENA	SAMEA2806311,SAMEA2806312,SAMEA2806313,SAMEA2806314
735	Nitta2015	pita_KY_TCTTGT40NCAG	1935	pita	7227	40	CGACGCTCTTCCGATCTCTTGT	CAGATCGTATGCCGTCTTCTGCTTGCCGACTCCG	1,2,3,4	ENA	SAMEA2806315,SAMEA2806316,SAMEA2806317,SAMEA2806318
737	Nitta2015	Eip75B_KY_TGAGCG40NTTG	1937	Eip75B	7227	40	CGACGCTCTTCCGATCTGAGCG	TTGATCGTATGCCGTCTTCTGCTTGCCGACTCCG	1,2,3,4	ENA	SAMEA2806323,SAMEA2806324,SAMEA2806325,SAMEA2806326
738	Nitta2015	CG32105_KY_TGCCGA40NGTA	1938	Lmx1a	7227	40	CGACGCTCTTCCGATCTGCCGA	GTAATCGTATGCCGTCTTCTGCTTGCCGACTCCG	1,2,3,4	ENA	SAMEA2806327,SAMEA2806328,SAMEA2806329,SAMEA2806330
739	Nitta2015	Dip3_KY_TGGACC40NAAC	1939	Dlip3	7227	40	CGACGCTCTTCCGATCTGGACC	AACATCGTATGCCGTCTTCTGCTTGCCGACTCCG	1,2,3,4	ENA	SAMEA2806331,SAMEA2806332,SAMEA2806333,SAMEA2806334
63	Nitta2015	sna_KY_TGGCCT40NTAT	1940	sna	7227	40	CGACGCTCTTCCGATCTGGCCT	TATATCGTATGCCGTCTTCTGCTTGCCGACTCCG	1,2,3,4	ENA	SAMEA2806335,SAMEA2806336,SAMEA2806337,SAMEA2806338
720	Nitta2015	abd-A_KY_TGTCTG40NAGG	1941	abd-A	7227	40	CGACGCTCTTCCGATCTGTCTG	AGGATCGTATGCCGTCTTCTGCTTGCCGACTCCG	1,2,3,4	ENA	SAMEA2806339,SAMEA2806340,SAMEA2806341,SAMEA2806342
606	Nitta2015	Hey_KY_TTAAGT40NCCT	1942	Hey	7227	40	CGACGCTCTTCCGATCTTAAGT	CCTATCGTATGCCGTCTTCTGCTTGCCGACTCCG	1,2,3,4	ENA	SAMEA2806343,SAMEA2806344,SAMEA2806345,SAMEA2806346
740	Nitta2015	al_KY_TTTCAA40NTGA	1943	al	7227	40	CGACGCTCTTCCGATCTTTCAA	TGAATCGTATGCCGTCTTCTGCTTGCCGACTCCG	1,2,3,4	ENA	SAMEA2806347,SAMEA2806348,SAMEA2806349,SAMEA2806350
741	Nitta2015	Hr96_KY_TTTGTT40NTAT	1944	Hr96	7227	40	CGACGCTCTTCCGATCTTTGTT	TATATCGTATGCCGTCTTCTGCTTGCCGACTCCG	1,2,3,4	ENA	SAMEA2806351,SAMEA2806352,SAMEA2806353,SAMEA2806354
359	Nitta2015	PAX3_AL_TTAGGG20NGGA	1945	PAX3	9606	20	CGACGCTCTTCCGATCTTAGGG	GGAATCGTATGCCGTCTTCTGCTTGCCGACTCCG	1,2,3	ENA	SAMEA2806355,SAMEA2806356,SAMEA2806357
360	Nitta2015	PAX4_KG_TCGGGG20NGA	1947	PAX4	9606	20	CGACGCTCTTCCGATCTCGGGG	GAATCGTATGCCGTCTTCTGCTTGCCGACTCCG	1,2,3,4	ENA	SAMEA2806362,SAMEA2806363,SAMEA2806364,SAMEA2806365
743	Nitta2015	NR1I3_KL_TTTAGC40NGAC	1948	NR1I3	9606	40	CGACGCTCTTCCGATCTTTAGC	GACATCGTATGCCGTCTTCTGCTTGCCGACTCCG	1,2,3,4	ENA	SAMEA2806366,SAMEA2806367,SAMEA2806368,SAMEA2806369
744	Nitta2015	NR1I2_KR_TACTGG40NGGA	1949	NR1I2	9606	40	CGACGCTCTTCCGATCTACTGG	GGAATCGTATGCCGTCTTCTGCTTGCCGACTCCG	1,2,3,4	ENA	SAMEA2806370,SAMEA2806371,SAMEA2806372,SAMEA2806373
745	Nitta2015	Abd-B_KU_TGGCAC40NAAG	1950	Abd-B	7227	40	CGACGCTCTTCCGATCTGGCAC	AAGATCGTATGCCGTCTTCTGCTTGCCGACTCCG	1,2,3,4	ENA	SAMEA3207655,SAMEA3207656,SAMEA3207657,SAMEA3207658
746	Nitta2015	twi_KAA_TAAGTG40NGAA	1951	twi	7227	40	CGACGCTCTTCCGATCTAAGTG	GAAATCGTATGCCGTCTTCTGCTTGCCGACTCCG	1,2,3,4	ENA	SAMEA3207659,SAMEA3207660,SAMEA3207661,SAMEA3207662
747	Nitta2015	sens_KAA_TATGCT40NACT	1952	sens	7227	40	CGACGCTCTTCCGATCTATGCT	ACTATCGTATGCCGTCTTCTGCTTGCCGACTCCG	1,2,3,4	ENA	SAMEA3207663,SAMEA3207664,SAMEA3207665,SAMEA3207666
748	Nitta2015	luna_KAA_TCTGGG40NCTG	1953	luna	7227	40	CGACGCTCTTCCGATCTCTGGG	CTGATCGTATGCCGTCTTCTGCTTGCCGACTCCG	1,2,3,4	ENA	SAMEA3207667,SAMEA3207668,SAMEA3207669,SAMEA3207670
749	Nitta2015	btd_KAA_TGACCC40NGAA	1954	btd	7227	40	CGACGCTCTTCCGATCTGACCC	GAAATCGTATGCCGTCTTCTGCTTGCCGACTCCG	1,2,3,4	ENA	SAMEA3207671,SAMEA3207672,SAMEA3207673,SAMEA3207674
752	Nitta2015	Lin29_KAC_TGGTAT40NTGA	1957	dati	7227	40	CGACGCTCTTCCGATCTGGTAT	TGAATCGTATGCCGTCTTCTGCTTGCCGACTCCG	1,2,3,4	ENA	SAMEA3207683,SAMEA3207684,SAMEA3207685,SAMEA3207686
753	Nitta2015	rn_KAC_TGTACA40NGTA	1958	rn	7227	40	CGACGCTCTTCCGATCTGTACA	GTAATCGTATGCCGTCTTCTGCTTGCCGACTCCG	1,2,3,4	ENA	SAMEA3207687,SAMEA3207688,SAMEA3207689,SAMEA3207690
754	Nitta2015	ovo_KAC_TGTGCA40NCCG	1959	ovo	7227	40	CGACGCTCTTCCGATCTGTGCA	CCGATCGTATGCCGTCTTCTGCTTGCCGACTCCG	1,2,3,4	ENA	SAMEA3207691,SAMEA3207692,SAMEA3207693,SAMEA3207694
755	Nitta2015	dpn_KAD_TATATG40NCTA	1960	dpn	7227	40	CGACGCTCTTCCGATCTATATG	CTAATCGTATGCCGTCTTCTGCTTGCCGACTCCG	1,2,3,4	ENA	SAMEA3207695,SAMEA3207696,SAMEA3207697,SAMEA3207698
3791	Nitta2015	CG7928_KAD_TGCACG40NTTG	1961	ZIPIC	7227	40	CGACGCTCTTCCGATCTGCACG	TTGATCGTATGCCGTCTTCTGCTTGCCGACTCCG	1,2,3,4	ENA	SAMEA3207699,SAMEA3207700,SAMEA3207701,SAMEA3207702
757	Nitta2015	gl_KAD_TTGTCC40NTAG	1962	gl	7227	40	CGACGCTCTTCCGATCTTGTCC	TAGATCGTATGCCGTCTTCTGCTTGCCGACTCCG	1,2,3,4	ENA	SAMEA3207703,SAMEA3207704,SAMEA3207705,SAMEA3207706
758	Rodriguez2017	ATF2_20N	1963	ATF2	9606	20	CTGATCCTACCATCCGTGCT	CACAGCTTCGTACCGAGCGG	0,3	NA	NA,NA
759	Rodriguez2017	ATF3_20N	1964	ATF3	9606	20	CTGATCCTACCATCCGTGCT	CACAGCTTCGTACCGAGCGG	0,3	NA	NA,NA
760	Rodriguez2017	ATF3_CEBPA_20N	1965	ATF3/CEBPA	9606	20	CTGATCCTACCATCCGTGCT	CACAGCTTCGTACCGAGCGG	0,3	NA	NA,NA
761	Rodriguez2017	ATF3_CEBPG_20N	1966	ATF3/CEBPG	9606	20	CTGATCCTACCATCCGTGCT	CACAGCTTCGTACCGAGCGG	0,3	NA	NA,NA
99	Rodriguez2017	ATF4_20N	1967	ATF4	9606	20	CTGATCCTACCATCCGTGCT	CACAGCTTCGTACCGAGCGG	0,3	NA	NA,NA
762	Rodriguez2017	ATF4_CEBPA_20N	1968	ATF4/CEBPA	9606	20	CTGATCCTACCATCCGTGCT	CACAGCTTCGTACCGAGCGG	0,3	NA	NA,NA
763	Rodriguez2017	ATF4_CEBPG_20N	1969	ATF4/CEBPG	9606	20	CTGATCCTACCATCCGTGCT	CACAGCTTCGTACCGAGCGG	0,3	NA	NA,NA
768	Rodriguez2017	ATF5_CEBPA_20N	1974	ATF5/CEBPA	9606	20	CTGATCCTACCATCCGTGCT	CACAGCTTCGTACCGAGCGG	0,3	NA	NA,NA
769	Rodriguez2017	ATF5_CEBPE_20N	1975	ATF5/CEBPE	9606	20	CTGATCCTACCATCCGTGCT	CACAGCTTCGTACCGAGCGG	0,3	NA	NA,NA
770	Rodriguez2017	ATF5_CEBPG_20N	1976	ATF5/CEBPG	9606	20	CTGATCCTACCATCCGTGCT	CACAGCTTCGTACCGAGCGG	0,3	NA	NA,NA
771	Rodriguez2017	ATF5_CREB3L1_20N	1977	ATF5/CREB3L1	9606	20	CTGATCCTACCATCCGTGCT	CACAGCTTCGTACCGAGCGG	0,3	NA	NA,NA
772	Rodriguez2017	ATF5_CREB3L3_20N	1978	ATF5/CREB3L3	9606	20	CTGATCCTACCATCCGTGCT	CACAGCTTCGTACCGAGCGG	0,3	NA	NA,NA
776	Rodriguez2017	ATF5_JUNB_20N	1982	ATF5/JUNB	9606	20	CTGATCCTACCATCCGTGCT	CACAGCTTCGTACCGAGCGG	0,3	NA	NA,NA
777	Rodriguez2017	ATF6_20N	1983	ATF6	9606	20	CTGATCCTACCATCCGTGCT	CACAGCTTCGTACCGAGCGG	0,3	NA	NA,NA
778	Rodriguez2017	ATF6B_20N	1984	ATF6B	9606	20	CTGATCCTACCATCCGTGCT	CACAGCTTCGTACCGAGCGG	0,3	NA	NA,NA
780	Rodriguez2017	BATF_CEBPA_20N	1986	BATF/CEBPA	9606	20	CTGATCCTACCATCCGTGCT	CACAGCTTCGTACCGAGCGG	0,3	NA	NA,NA
781	Rodriguez2017	BATF_CEBPE_20N	1987	BATF/CEBPE	9606	20	CTGATCCTACCATCCGTGCT	CACAGCTTCGTACCGAGCGG	0,3	NA	NA,NA
782	Rodriguez2017	BATF_CEBPG_20N	1988	BATF/CEBPG	9606	20	CTGATCCTACCATCCGTGCT	CACAGCTTCGTACCGAGCGG	0,3	NA	NA,NA
786	Rodriguez2017	BATF2_ATF4_20N	1992	ATF4/BATF2	9606	20	CTGATCCTACCATCCGTGCT	CACAGCTTCGTACCGAGCGG	0,3	NA	NA,NA
106	Rodriguez2017	BATF3_20N	1994	BATF3	9606	20	CTGATCCTACCATCCGTGCT	CACAGCTTCGTACCGAGCGG	0,3	NA	NA,NA
788	Rodriguez2017	BATF3_ATF3_20N	1995	ATF3/BATF3	9606	20	CTGATCCTACCATCCGTGCT	CACAGCTTCGTACCGAGCGG	0,3	NA	NA,NA
789	Rodriguez2017	BATF3_ATF4_20N	1996	ATF4/BATF3	9606	20	CTGATCCTACCATCCGTGCT	CACAGCTTCGTACCGAGCGG	0,3	NA	NA,NA
790	Rodriguez2017	BATF3_CEBPA_20N	1997	BATF3/CEBPA	9606	20	CTGATCCTACCATCCGTGCT	CACAGCTTCGTACCGAGCGG	0,3	NA	NA,NA
791	Rodriguez2017	BATF3_CEBPG_20N	1998	BATF3/CEBPG	9606	20	CTGATCCTACCATCCGTGCT	CACAGCTTCGTACCGAGCGG	0,3	NA	NA,NA
793	Rodriguez2017	CEBPA_20N	2000	CEBPA	9606	20	CTGATCCTACCATCCGTGCT	CACAGCTTCGTACCGAGCGG	0,3	NA	NA,NA
120	Rodriguez2017	CEBPE_20N	2001	CEBPE	9606	20	CTGATCCTACCATCCGTGCT	CACAGCTTCGTACCGAGCGG	0,3	NA	NA,NA
121	Rodriguez2017	CEBPG_20N	2002	CEBPG	9606	20	CTGATCCTACCATCCGTGCT	CACAGCTTCGTACCGAGCGG	0,3	NA	NA,NA
794	Rodriguez2017	CREB1_20N	2003	CREB1	9606	20	CTGATCCTACCATCCGTGCT	CACAGCTTCGTACCGAGCGG	0,3	NA	NA,NA
126	Rodriguez2017	CREB3L1_20N	2005	CREB3L1	9606	20	CTGATCCTACCATCCGTGCT	CACAGCTTCGTACCGAGCGG	0,3	NA	NA,NA
131	Rodriguez2017	DBP_20N	2006	DBP	9606	20	CTGATCCTACCATCCGTGCT	CACAGCTTCGTACCGAGCGG	0,3	NA	NA,NA
795	Rodriguez2017	DDIT3_CEBPG_20N	2007	CEBPG/DDIT3	9606	20	CTGATCCTACCATCCGTGCT	CACAGCTTCGTACCGAGCGG	0,3	NA	NA,NA
796	Rodriguez2017	FOS_ATF2_20N	2008	ATF2/FOS	9606	20	CTGATCCTACCATCCGTGCT	CACAGCTTCGTACCGAGCGG	0,3	NA	NA,NA
798	Rodriguez2017	FOS_ATF4_20N	2010	ATF4/FOS	9606	20	CTGATCCTACCATCCGTGCT	CACAGCTTCGTACCGAGCGG	0,3	NA	NA,NA
800	Rodriguez2017	FOS_BATF2_20N	2012	BATF2/FOS	9606	20	CTGATCCTACCATCCGTGCT	CACAGCTTCGTACCGAGCGG	0,3	NA	NA,NA
801	Rodriguez2017	FOS_BATF3_20N	2013	BATF3/FOS	9606	20	CTGATCCTACCATCCGTGCT	CACAGCTTCGTACCGAGCGG	0,3	NA	NA,NA
802	Rodriguez2017	FOS_CEBPE_20N	2014	CEBPE/FOS	9606	20	CTGATCCTACCATCCGTGCT	CACAGCTTCGTACCGAGCGG	0,3	NA	NA,NA
803	Rodriguez2017	FOS_CEBPG_20N	2015	CEBPG/FOS	9606	20	CTGATCCTACCATCCGTGCT	CACAGCTTCGTACCGAGCGG	0,3	NA	NA,NA
808	Rodriguez2017	FOS_JUN_20N	2020	FOS/JUN	9606	20	CTGATCCTACCATCCGTGCT	CACAGCTTCGTACCGAGCGG	0,3	NA	NA,NA
809	Rodriguez2017	FOS_MAFB_20N	2021	FOS/MAFB	9606	20	CTGATCCTACCATCCGTGCT	CACAGCTTCGTACCGAGCGG	0,3	NA	NA,NA
810	Rodriguez2017	FOS_NFE2_20N	2022	FOS/NFE2	9606	20	CTGATCCTACCATCCGTGCT	CACAGCTTCGTACCGAGCGG	0,3	NA	NA,NA
813	Rodriguez2017	FOSL1_ATF3_20N	2025	ATF3/FOSL1	9606	20	CTGATCCTACCATCCGTGCT	CACAGCTTCGTACCGAGCGG	0,3	NA	NA,NA
818	Rodriguez2017	FOSL1_JUN_20N	2030	FOSL1/JUN	9606	20	CTGATCCTACCATCCGTGCT	CACAGCTTCGTACCGAGCGG	0,3	NA	NA,NA
229	Rodriguez2017	HLF_20N	2032	HLF	9606	20	CTGATCCTACCATCCGTGCT	CACAGCTTCGTACCGAGCGG	0,3	NA	NA,NA
821	Rodriguez2017	JUN_ATF3_20N	2034	ATF3/JUN	9606	20	CTGATCCTACCATCCGTGCT	CACAGCTTCGTACCGAGCGG	0,3	NA	NA,NA
822	Rodriguez2017	JUN_CEBPA_20N	2035	CEBPA/JUN	9606	20	CTGATCCTACCATCCGTGCT	CACAGCTTCGTACCGAGCGG	0,3	NA	NA,NA
824	Rodriguez2017	JUNB_ATF2_20N	2037	ATF2/JUNB	9606	20	CTGATCCTACCATCCGTGCT	CACAGCTTCGTACCGAGCGG	0,3	NA	NA,NA
825	Rodriguez2017	JUNB_ATF3_20N	2038	ATF3/JUNB	9606	20	CTGATCCTACCATCCGTGCT	CACAGCTTCGTACCGAGCGG	0,3	NA	NA,NA
826	Rodriguez2017	JUNB_ATF4_20N	2039	ATF4/JUNB	9606	20	CTGATCCTACCATCCGTGCT	CACAGCTTCGTACCGAGCGG	0,3	NA	NA,NA
827	Rodriguez2017	JUNB_BATF_20N	2040	BATF/JUNB	9606	20	CTGATCCTACCATCCGTGCT	CACAGCTTCGTACCGAGCGG	0,3	NA	NA,NA
828	Rodriguez2017	JUNB_BATF2_20N	2041	BATF2/JUNB	9606	20	CTGATCCTACCATCCGTGCT	CACAGCTTCGTACCGAGCGG	0,3	NA	NA,NA
829	Rodriguez2017	JUNB_BATF3_20N	2042	BATF3/JUNB	9606	20	CTGATCCTACCATCCGTGCT	CACAGCTTCGTACCGAGCGG	0,3	NA	NA,NA
830	Rodriguez2017	JUNB_CEBPA_20N	2043	CEBPA/JUNB	9606	20	CTGATCCTACCATCCGTGCT	CACAGCTTCGTACCGAGCGG	0,3	NA	NA,NA
831	Rodriguez2017	JUNB_CEBPE_20N	2044	CEBPE/JUNB	9606	20	CTGATCCTACCATCCGTGCT	CACAGCTTCGTACCGAGCGG	0,3	NA	NA,NA
832	Rodriguez2017	JUNB_CEBPG_20N	2045	CEBPG/JUNB	9606	20	CTGATCCTACCATCCGTGCT	CACAGCTTCGTACCGAGCGG	0,3	NA	NA,NA
22	Rodriguez2017	JUNB_FOS_20N	2048	FOS/JUNB	9606	20	CTGATCCTACCATCCGTGCT	CACAGCTTCGTACCGAGCGG	0,3	NA	NA,NA
20	Rodriguez2017	JUNB_FOSL1_20N	2049	FOSL1/JUNB	9606	20	CTGATCCTACCATCCGTGCT	CACAGCTTCGTACCGAGCGG	0,3	NA	NA,NA
839	Rodriguez2017	MAFB_20N	2054	MAFB	9606	20	CTGATCCTACCATCCGTGCT	CACAGCTTCGTACCGAGCGG	0,3	NA	NA,NA
840	Rodriguez2017	MAFB_ATF4_20N	2055	ATF4/MAFB	9606	20	CTGATCCTACCATCCGTGCT	CACAGCTTCGTACCGAGCGG	0,3	NA	NA,NA
841	Rodriguez2017	MAFB_ATF5_20N	2056	ATF5/MAFB	9606	20	CTGATCCTACCATCCGTGCT	CACAGCTTCGTACCGAGCGG	0,3	NA	NA,NA
842	Rodriguez2017	MAFB_FOSL1_20N	2057	FOSL1/MAFB	9606	20	CTGATCCTACCATCCGTGCT	CACAGCTTCGTACCGAGCGG	0,3	NA	NA,NA
324	Rodriguez2017	NFE2_20N	2059	NFE2	9606	20	CTGATCCTACCATCCGTGCT	CACAGCTTCGTACCGAGCGG	0,3	NA	NA,NA
843	Rodriguez2017	NFE2_MAFG_20N	2060	MAFG/NFE2	9606	20	CTGATCCTACCATCCGTGCT	CACAGCTTCGTACCGAGCGG	0,3	NA	NA,NA
844	Rodriguez2017	NFE2L1_20N	2061	NFE2L1	9606	20	CTGATCCTACCATCCGTGCT	CACAGCTTCGTACCGAGCGG	0,3	NA	NA,NA
845	Rodriguez2017	NFE2L1_MAFG_20N	2062	MAFG/NFE2L1	9606	20	CTGATCCTACCATCCGTGCT	CACAGCTTCGTACCGAGCGG	0,3	NA	NA,NA
327	Rodriguez2017	NFIL3_20N	2063	NFIL3	9606	20	CTGATCCTACCATCCGTGCT	CACAGCTTCGTACCGAGCGG	0,3	NA	NA,NA
479	Rodriguez2017	XBP1_20N	2064	XBP1	9606	20	CTGATCCTACCATCCGTGCT	CACAGCTTCGTACCGAGCGG	0,3	NA	NA,NA
99	Kribelbauer2017	ATF4_homo_EpiSELEX_seq_Lib-U	2534	ATF4	9606	16	GGTAGTGGAGGTGGGCCTGG	CCAGGGAGGTGGAGTAGG	0,1	SRA	SRX2789136,SRX2789129
3	Kribelbauer2017	CEBPb_homo_EpiSELEX_seq_Lib-U	2536	CEBPB	9606	16	GGTAGTGGAGGTGGGCCTGG	CCAGGGAGGTGGAGTAGG	0,1	SRA	SRX2789137,SRX2789130
2226	Kribelbauer2017	Pbx_HoxA1_EpiSELEX_seq_Lib-U	2538	HOXA1/PBX1	9606	16	GGTAGTGGAGGTGGGCCTGG	CCAGGGAGGTGGAGTAGG	0,1	SRA	SRX2789138,SRX2789131
2227	Kribelbauer2017	Pbx_HoxA5_EpiSELEX_seq_Lib-U	2540	HOXA5/PBX1	9606	16	GGTAGTGGAGGTGGGCCTGG	CCAGGGAGGTGGAGTAGG	0,1	SRA	SRX2789139,SRX2789132
2228	Kribelbauer2017	Pbx_HoxA9_EpiSELEX_seq_Lib-U	2542	HOXA9/PBX1	9606	16	GGTAGTGGAGGTGGGCCTGG	CCAGGGAGGTGGAGTAGG	0,1	SRA	SRX2789140,SRX2789133
2228	Kribelbauer2017	Pbx_HoxA9_b_EpiSELEX_seq_Lib-U	2544	HOXA9/PBX1	9606	16	GGTAGTGGAGGTGGGCCTGG	CCAGGGAGGTGGAGTAGG	0,1	SRA	SRX2789136,SRX2789134
1244	Kribelbauer2017	p53_tetramer_delta_Cterm_EpiSELEX_seq_Lib-U	2546	TP53	9606	26	GGTAGTGGAGGTGGGACTGT	ACAGTGAGGTGGAGTAGG	0,1	SRA	SRX2789141,SRX2789135
3237	Slattery2011	AbdA-Exd.16mer2_rep1	2674	abd-A/Exd	7227	16	GTTCAGAGTTCTACAGTCCGACGATCTGG	CCACGTCTCGTATGCCGTCTTCTGCTTG	0,1,2,3	N/A	N/A,N/A,N/A,N/A
745	Slattery2011	AbdB.16mer2_rep1	2675	Abd-B	7227	16	GTTCAGAGTTCTACAGTCCGACGATCTGG	CCACGTCTCGTATGCCGTCTTCTGCTTG	0,1,2	N/A	N/A,N/A,N/A
3238	Slattery2011	AbdB-Exd.16mer2_rep1	2676	Abd-B/Exd	7227	16	GTTCAGAGTTCTACAGTCCGACGATCTGG	CCACGTCTCGTATGCCGTCTTCTGCTTG	0,1,2,3	N/A	N/A,N/A,N/A,N/A
3239	Slattery2011	Antp-Exd.16mer2_rep1	2677	Antp/Exd	7227	16	GTTCAGAGTTCTACAGTCCGACGATCTGG	CCACGTCTCGTATGCCGTCTTCTGCTTG	0,1,2,3	N/A	N/A,N/A,N/A,N/A
3232	Slattery2011	Dfd-Exd.16mer1_rep1	2678	Dfd/Exd	7227	16	GTTCAGAGTTCTACAGTCCGACGATCTGG	CCAGCTGTCGTATGCCGTCTTCTGCTTG	0,1,2,3	N/A	N/A,N/A,N/A,N/A
1652	Slattery2011	HM-Exd.16mer1_rep1	2679	Exd	7227	16	GTTCAGAGTTCTACAGTCCGACGATCTGG	CCAGCTGTCGTATGCCGTCTTCTGCTTG	0,2	N/A	N/A,N/A
1653	Slattery2011	Hth.16mer2_rep1	2680	hth	7227	16	GTTCAGAGTTCTACAGTCCGACGATCTGG	CCACGTCTCGTATGCCGTCTTCTGCTTG	0,1	N/A	N/A,N/A
3228	Slattery2011	Hth-Exd.16mer1_rep1	2681	Exd/hth	7227	16	GTTCAGAGTTCTACAGTCCGACGATCTGG	CCAGCTGTCGTATGCCGTCTTCTGCTTG	0,1	N/A	N/A,N/A
571	Slattery2011	Lab.16mer1_rep1	2682	lab	7227	16	GTTCAGAGTTCTACAGTCCGACGATCTGG	CCAGCTGTCGTATGCCGTCTTCTGCTTG	0,1,2	N/A	N/A,N/A,N/A
3233	Slattery2011	Lab-Exd.16mer1_rep1	2683	Exd/lab	7227	16	GTTCAGAGTTCTACAGTCCGACGATCTGG	CCAGCTGTCGTATGCCGTCTTCTGCTTG	0,1,2,3	N/A	N/A,N/A,N/A,N/A
641	Slattery2011	Pb_trunc.16mer2_rep1	2684	Pb	7227	16	GTTCAGAGTTCTACAGTCCGACGATCTGG	CCACGTCTCGTATGCCGTCTTCTGCTTG	0,1,2	N/A	N/A,N/A,N/A
3234	Slattery2011	Pb_trunc-Exd.16mer1_rep1	2685	Exd/Pb	7227	16	GTTCAGAGTTCTACAGTCCGACGATCTGG	CCAGCTGTCGTATGCCGTCTTCTGCTTG	0,1,2,3	N/A	N/A,N/A,N/A,N/A
3234	Slattery2011	Pb_trunc-Exd.16mer2_rep1	2686	Exd/Pb	7227	16	GTTCAGAGTTCTACAGTCCGACGATCTGG	CCACGTCTCGTATGCCGTCTTCTGCTTG	0,1,2,3,4	N/A	N/A,N/A,N/A,N/A,N/A
3234	Slattery2011	Pb_trunc-Exd.16mer2_rep2	2687	Exd/Pb	7227	16	GTTCAGAGTTCTACAGTCCGACGATCTGG	CCACGTCTCGTATGCCGTCTTCTGCTTG	0,1,2,3	N/A	N/A,N/A,N/A,N/A
3240	Slattery2011	Scr-Exd.high.16mer2_rep1	2688	Exd/Scr	7227	16	GTTCAGAGTTCTACAGTCCGACGATCTGG	CCACGTCTCGTATGCCGTCTTCTGCTTG	0,1,2,3	N/A	N/A,N/A,N/A,N/A
3240	Slattery2011	Scr-Exd.high.16mer2_rep2	2689	Exd/Scr	7227	16	GTTCAGAGTTCTACAGTCCGACGATCTGG	CCACGTCTCGTATGCCGTCTTCTGCTTG	0,1,2,3	N/A	N/A,N/A,N/A,N/A
3240	Slattery2011	Scr-Exd.low.16mer2_rep1	2690	Exd/Scr	7227	16	GTTCAGAGTTCTACAGTCCGACGATCTGG	CCACGTCTCGTATGCCGTCTTCTGCTTG	0,1,2,3,4	N/A	N/A,N/A,N/A,N/A,N/A
3240	Slattery2011	Scr-Exd.low.16mer2_rep2	2691	Exd/Scr	7227	16	GTTCAGAGTTCTACAGTCCGACGATCTGG	CCACGTCTCGTATGCCGTCTTCTGCTTG	0,1,2,3,4,5	N/A	N/A,N/A,N/A,N/A,N/A,N/A
3240	Slattery2011	Scr-Exd.low.16mer2_rep4	2692	Exd/Scr	7227	16	GTTCAGAGTTCTACAGTCCGACGATCTGG	CCACGTCTCGTATGCCGTCTTCTGCTTG	0,1	N/A	N/A,N/A
3240	Slattery2011	Scr-Exd.new.16mer2_rep3	2693	Exd/Scr	7227	16	GTTCAGAGTTCTACAGTCCGACGATCTGG	CCACGTCTCGTATGCCGTCTTCTGCTTG	0,1	N/A	N/A,N/A
3235	Slattery2011	Sd-Exd.16mer1_rep1	2694	Exd/sd	7227	16	GTTCAGAGTTCTACAGTCCGACGATCTGG	CCAGCTGTCGTATGCCGTCTTCTGCTTG	0,1,2	N/A	N/A,N/A,N/A
3241	Slattery2011	Tsh.16mer2_rep1	2695	tsh	7227	16	GTTCAGAGTTCTACAGTCCGACGATCTGG	CCACGTCTCGTATGCCGTCTTCTGCTTG	0,1	N/A	N/A,N/A
3236	Slattery2011	UbxIa-Exd.high.16mer1_rep1	2697	Exd/Ubx	7227	16	GTTCAGAGTTCTACAGTCCGACGATCTGG	CCAGCTGTCGTATGCCGTCTTCTGCTTG	0,1,2,3	N/A	N/A,N/A,N/A,N/A
3236	Slattery2011	UbxIa-Exd.high.16mer1_rep2	2698	Exd/Ubx	7227	16	GTTCAGAGTTCTACAGTCCGACGATCTGG	CCAGCTGTCGTATGCCGTCTTCTGCTTG	0,1,2,3	N/A	N/A,N/A,N/A,N/A
3236	Slattery2011	UbxIa-Exd.low.16mer1_rep1	2699	Exd/Ubx	7227	16	GTTCAGAGTTCTACAGTCCGACGATCTGG	CCAGCTGTCGTATGCCGTCTTCTGCTTG	0,1,2,3,4	N/A	N/A,N/A,N/A,N/A,N/A
3236	Slattery2011	UbxIa-Exd.low.16mer1_rep2	2700	Exd/Ubx	7227	16	GTTCAGAGTTCTACAGTCCGACGATCTGG	CCAGCTGTCGTATGCCGTCTTCTGCTTG	0,1,2,3,4,5	N/A	N/A,N/A,N/A,N/A,N/A,N/A
3236	Slattery2011	UbxIa-Exd.low.16mer1_rep3	2701	Exd/Ubx	7227	16	GTTCAGAGTTCTACAGTCCGACGATCTGG	CCAGCTGTCGTATGCCGTCTTCTGCTTG	0,1	N/A	N/A,N/A
579	Slattery2011	UbxIVa.16mer1_rep1	2702	Ubx	7227	16	GTTCAGAGTTCTACAGTCCGACGATCTGG	CCAGCTGTCGTATGCCGTCTTCTGCTTG	0,1,2	N/A	N/A,N/A,N/A
3236	Slattery2011	UbxIVa-Exd.16mer1_rep1	2703	Exd/Ubx	7227	16	GTTCAGAGTTCTACAGTCCGACGATCTGG	CCAGCTGTCGTATGCCGTCTTCTGCTTG	0,1,2,3	N/A	N/A,N/A,N/A,N/A
115	Yin2017	ALX1_FL_KX_TACCAA40NTTA-unmethylated	3375	ALX1	9606	40	CGACGCTCTTCCGATCTACCAA	TTAATCGTATGCCGTCTTCTGCTTGCCGACTCCG	0,1,2,3,4	ENA	SAMEA103937369,SAMEA3523002,SAMEA3523004,SAMEA3523006,SAMEA3523008
90	Yin2017	ALX3_eDBD_KO_TGCTCC40NCCG-unmethylated	3378	ALX3	9606	40	CGACGCTCTTCCGATCTGCTCC	CCGATCGTATGCCGTCTTCTGCTTGCCGACTCCG	0,1,2,3,4	ENA	SAMEA103936995,SAMEA3523011,SAMEA3523013,SAMEA3523015,SAMEA3523017
90	Yin2017	ALX3_FL_KV_TAGCTG40NCTA-unmethylated	3379	ALX3	9606	40	CGACGCTCTTCCGATCTAGCTG	CTAATCGTATGCCGTCTTCTGCTTGCCGACTCCG	0,1,2,3,4	ENA	SAMEA103937444,SAMEA3523018,SAMEA3523020,SAMEA3523022,SAMEA3523024
92	Yin2017	ALX4_eDBD_KW_TCTATT40NCAT-unmethylated	3381	ALX4	9606	40	CGACGCTCTTCCGATCTCTATT	CATATCGTATGCCGTCTTCTGCTTGCCGACTCCG	0,1,2,3,4	ENA	SAMEA103937748,SAMEA3523026,SAMEA3523028,SAMEA3523030,SAMEA3523032
3487	Yin2017	ARGFX_eDBD_KO_TGGTTA40NTAC-unmethylated	3384	ARGFX	9606	40	CGACGCTCTTCCGATCTGGTTA	TACATCGTATGCCGTCTTCTGCTTGCCGACTCCG	0,1,2,3,4	ENA	SAMEA103937061,SAMEA3523035,SAMEA3523037,SAMEA3523039,SAMEA3523041
3488	Yin2017	ARNT2_eDBD_KT_TCTGTC40NCAA-unmethylated	3385	ARNT2	9606	40	CGACGCTCTTCCGATCTCTGTC	CAAATCGTATGCCGTCTTCTGCTTGCCGACTCCG	0,1,2,3,4	ENA	SAMEA103937785,SAMEA3523042,SAMEA3523044,SAMEA3523046,SAMEA3523048
95	Yin2017	ARNTL_eDBD_KV_TCTCCG40NCGC-unmethylated	3388	ARNTL	9606	40	CGACGCTCTTCCGATCTCTCCG	CGCATCGTATGCCGTCTTCTGCTTGCCGACTCCG	0,1,2,3,4	ENA	SAMEA103937757,SAMEA3523051,SAMEA3523053,SAMEA3523055,SAMEA3523057
97	Yin2017	ARX_eDBD_KO_TAGCGC40NCGC-unmethylated	3389	ARX	9606	40	CGACGCTCTTCCGATCTAGCGC	CGCATCGTATGCCGTCTTCTGCTTGCCGACTCCG	0,1,2,3,4	ENA	SAMEA103937437,SAMEA3523058,SAMEA3523060,SAMEA3523062,SAMEA3523064
1142	Yin2017	ASCL1_eDBD_KR_TGCGCA40NCAA-unmethylated	3391	ASCL1	9606	40	CGACGCTCTTCCGATCTGCGCA	CAAATCGTATGCCGTCTTCTGCTTGCCGACTCCG	0,1,2,3,4	ENA	SAMEA103936977,SAMEA3523066,SAMEA3523068,SAMEA3523070,SAMEA3523072
3489	Yin2017	ASCL2_eDBD_KO_TAACTC40NGTC-unmethylated	3393	ASCL2	9606	40	CGACGCTCTTCCGATCTAACTC	GTCATCGTATGCCGTCTTCTGCTTGCCGACTCCG	0,1,2,3,4	ENA	SAMEA103937331,SAMEA3523074,SAMEA3523076,SAMEA3523078,SAMEA3523080
3489	Yin2017	ASCL2_FL_KAE_TTCTCC40NAGA-unmethylated	3396	ASCL2	9606	40	CGACGCTCTTCCGATCTTCTCC	AGAATCGTATGCCGTCTTCTGCTTGCCGACTCCG	0,1,2,3,4	ENA	SAMEA103937192,SAMEA3523083,SAMEA3523085,SAMEA3523087,SAMEA3523089
758	Yin2017	ATF2_eDBD_KP_TGAACC40NCCA-unmethylated	3398	ATF2	9606	40	CGACGCTCTTCCGATCTGAACC	CCAATCGTATGCCGTCTTCTGCTTGCCGACTCCG	0,1,2,3,4	ENA	SAMEA103937810,SAMEA3523091,SAMEA3523093,SAMEA3523095,SAMEA3523097
758	Yin2017	ATF2_FL_KZ_TGAGGA40NTTG-unmethylated	3400	ATF2	9606	40	CGACGCTCTTCCGATCTGAGGA	TTGATCGTATGCCGTCTTCTGCTTGCCGACTCCG	0,1,2,3,4	ENA	SAMEA103937850,SAMEA3523099,SAMEA3523101,SAMEA3523103,SAMEA3523105
759	Yin2017	ATF3_eDBD_KS_TGCAGT40NAAG-unmethylated	3401	ATF3	9606	40	CGACGCTCTTCCGATCTGCAGT	AAGATCGTATGCCGTCTTCTGCTTGCCGACTCCG	0,1,2,3,4	ENA	SAMEA103937883,SAMEA3523106,SAMEA3523108,SAMEA3523110,SAMEA3523112
759	Yin2017	ATF3_FL_KAE_TTCATA40NTCA-unmethylated	3404	ATF3	9606	40	CGACGCTCTTCCGATCTTCATA	TCAATCGTATGCCGTCTTCTGCTTGCCGACTCCG	0,1,2,3,4	ENA	SAMEA103937169,SAMEA3523115,SAMEA3523117,SAMEA3523119,SAMEA3523121
99	Yin2017	ATF4_eDBD_KN_TGGGTG40NGGA-unmethylated	3406	ATF4	9606	40	CGACGCTCTTCCGATCTGGGTG	GGAATCGTATGCCGTCTTCTGCTTGCCGACTCCG	0,1,2,3,4	ENA	SAMEA103937047,SAMEA3523123,SAMEA3523125,SAMEA3523127,SAMEA3523129
99	Yin2017	ATF4_FL_KW_TCTAGG40NCTG-unmethylated	3408	ATF4	9606	40	CGACGCTCTTCCGATCTCTAGG	CTGATCGTATGCCGTCTTCTGCTTGCCGACTCCG	0,1,2,3,4	ENA	SAMEA103937744,SAMEA3523131,SAMEA3523133,SAMEA3523135,SAMEA3523137
777	Yin2017	ATF6_eDBD_KS_TTGGCC40NTCG-unmethylated	3410	ATF6	9606	40	CGACGCTCTTCCGATCTTGGCC	TCGATCGTATGCCGTCTTCTGCTTGCCGACTCCG	0,1,2,3,4	ENA	SAMEA103937238,SAMEA3523139,SAMEA3523141,SAMEA3523143,SAMEA3523145
778	Yin2017	ATF6B_eDBD_KP_TTCTGT40NAAC-unmethylated	3412	ATF6B	9606	40	CGACGCTCTTCCGATCTTCTGT	AACATCGTATGCCGTCTTCTGCTTGCCGACTCCG	0,1,2,3,4	ENA	SAMEA103937199,SAMEA3523147,SAMEA3523149,SAMEA3523151,SAMEA3523153
101	Yin2017	ATF7_eDBD_KP_TCCAAG40NAAC-unmethylated	3413	ATF7	9606	40	CGACGCTCTTCCGATCTCCAAG	AACATCGTATGCCGTCTTCTGCTTGCCGACTCCG	0,1,2,3,4	ENA	SAMEA103937589,SAMEA3523154,SAMEA3523156,SAMEA3523158,SAMEA3523160
1144	Yin2017	ATOH1_eDBD_KO_TCAGCA40NCTC-unmethylated	3415	ATOH1	9606	40	CGACGCTCTTCCGATCTCAGCA	CTCATCGTATGCCGTCTTCTGCTTGCCGACTCCG	0,1,2,3,4	ENA	SAMEA103937557,SAMEA3523162,SAMEA3523164,SAMEA3523166,SAMEA3523168
3490	Yin2017	ATOH7_eDBD_KO_TCAAAC40NAAC-unmethylated	3417	ATOH7	9606	40	CGACGCTCTTCCGATCTCAAAC	AACATCGTATGCCGTCTTCTGCTTGCCGACTCCG	0,1,2,3,4	ENA	SAMEA103937527,SAMEA3523170,SAMEA3523172,SAMEA3523174,SAMEA3523176
1146	Yin2017	BACH2_eDBD_KR_TTCGAG40NGCG-unmethylated	3420	BACH2	9606	40	CGACGCTCTTCCGATCTTCGAG	GCGATCGTATGCCGTCTTCTGCTTGCCGACTCCG	0,1,2,3,4	ENA	SAMEA103937174,SAMEA3523179,SAMEA3523181,SAMEA3523183,SAMEA3523185
3491	Yin2017	BARHL1_eDBD_KT_TTAGCG40NAGA-unmethylated	3422	BARHL1	9606	40	CGACGCTCTTCCGATCTTAGCG	AGAATCGTATGCCGTCTTCTGCTTGCCGACTCCG	0,1,2,3,4	ENA	SAMEA103937142,SAMEA3523187,SAMEA3523189,SAMEA3523191,SAMEA3523193
104	Yin2017	BARHL2_eDBD_KT_TCTCCA40NGGA-unmethylated	3424	BARHL2	9606	40	CGACGCTCTTCCGATCTCTCCA	GGAATCGTATGCCGTCTTCTGCTTGCCGACTCCG	0,1,2,3,4	ENA	SAMEA103937755,SAMEA3523195,SAMEA3523197,SAMEA3523199,SAMEA3523201
104	Yin2017	BARHL2_FL_KZ_TGGGAG40NAGG-unmethylated	3426	BARHL2	9606	40	CGACGCTCTTCCGATCTGGGAG	AGGATCGTATGCCGTCTTCTGCTTGCCGACTCCG	0,1,2,3,4	ENA	SAMEA103937038,SAMEA3523203,SAMEA3523205,SAMEA3523207,SAMEA3523209
3492	Yin2017	BARX2_FL_KZ_TAGTTA40NGTG-unmethylated	3428	BARX2	9606	40	CGACGCTCTTCCGATCTAGTTA	GTGATCGTATGCCGTCTTCTGCTTGCCGACTCCG	0,1,2,3,4	ENA	SAMEA103937476,SAMEA3523211,SAMEA3523213,SAMEA3523215,SAMEA3523217
1147	Yin2017	BATF_FL_KAE_TTACAG40NGTG-unmethylated	3430	BATF	9606	40	CGACGCTCTTCCGATCTTACAG	GTGATCGTATGCCGTCTTCTGCTTGCCGACTCCG	0,1,2,3,4	ENA	SAMEA103937127,SAMEA3523219,SAMEA3523221,SAMEA3523223,SAMEA3523225
106	Yin2017	BATF3_eDBD_KN_TGCAAA40NGAA-unmethylated	3431	BATF3	9606	40	CGACGCTCTTCCGATCTGCAAA	GAAATCGTATGCCGTCTTCTGCTTGCCGACTCCG	0,1,2,3,4	ENA	SAMEA103937872,SAMEA3523226,SAMEA3523228,SAMEA3523230,SAMEA3523232
106	Yin2017	BATF3_FL_KZ_TTAAAT40NAAT-unmethylated	3433	BATF3	9606	40	CGACGCTCTTCCGATCTTAAAT	AATATCGTATGCCGTCTTCTGCTTGCCGACTCCG	0,1,2,3,4	ENA	SAMEA103937118,SAMEA3523234,SAMEA3523236,SAMEA3523238,SAMEA3523240
3493	Yin2017	BBX_eDBD_KS_TGGACT40NAAT-unmethylated	3436	BBX	9606	40	CGACGCTCTTCCGATCTGGACT	AATATCGTATGCCGTCTTCTGCTTGCCGACTCCG	0,1,2,3,4	ENA	SAMEA103937011,SAMEA3523243,SAMEA3523245,SAMEA3523247,SAMEA3523249
2349	Yin2017	BCL11B_eDBD_KT_TTCACC40NGCT-unmethylated	3438	BCL11B	9606	40	CGACGCTCTTCCGATCTTCACC	GCTATCGTATGCCGTCTTCTGCTTGCCGACTCCG	0,1,2,3,4	ENA	SAMEA103937163,SAMEA3523251,SAMEA3523253,SAMEA3523255,SAMEA3523257
1149	Yin2017	BCL6_eDBD_KT_TTTAGG40NTCT-unmethylated	3440	BCL6	9606	40	CGACGCTCTTCCGATCTTTAGG	TCTATCGTATGCCGTCTTCTGCTTGCCGACTCCG	0,1,2,3,4	ENA	SAMEA103937272,SAMEA3523259,SAMEA3523261,SAMEA3523263,SAMEA3523265
107	Yin2017	BCL6B_eDBD_KR_TGAAGC40NCTA-unmethylated	3442	BCL6B	9606	40	CGACGCTCTTCCGATCTGAAGC	CTAATCGTATGCCGTCTTCTGCTTGCCGACTCCG	0,1,2,3,4	ENA	SAMEA103937815,SAMEA3523267,SAMEA3523269,SAMEA3523271,SAMEA3523273
108	Yin2017	BHLHA15_eDBD_KP_TCCCGC40NACA-unmethylated	3443	BHLHA15	9606	40	CGACGCTCTTCCGATCTCCCGC	ACAATCGTATGCCGTCTTCTGCTTGCCGACTCCG	0,1,2,3,4	ENA	SAMEA103937613,SAMEA3523274,SAMEA3523276,SAMEA3523278,SAMEA3523280
112	Yin2017	BHLHE22_eDBD_KP_TCGGAC40NCCA-unmethylated	3445	BHLHE22	9606	40	CGACGCTCTTCCGATCTCGGAC	CCAATCGTATGCCGTCTTCTGCTTGCCGACTCCG	0,1,2,3,4	ENA	SAMEA103937704,SAMEA3523282,SAMEA3523284,SAMEA3523286,SAMEA3523288
113	Yin2017	BHLHE23_FL_KV_TTGCTC40NGAA-unmethylated	3450	BHLHE23	9606	40	CGACGCTCTTCCGATCTTGCTC	GAAATCGTATGCCGTCTTCTGCTTGCCGACTCCG	0,1,2,3,4	ENA	SAMEA103937232,SAMEA3523299,SAMEA3523301,SAMEA3523303,SAMEA3523305
109	Yin2017	BHLHE40_eDBD_KR_TGCTGG40NGCC-unmethylated	3451	BHLHE40	9606	40	CGACGCTCTTCCGATCTGCTGG	GCCATCGTATGCCGTCTTCTGCTTGCCGACTCCG	0,1,2,3,4	ENA	SAMEA103936999,SAMEA3523306,SAMEA3523308,SAMEA3523310,SAMEA3523312
111	Yin2017	BHLHE41_eDBD_KV_TGGCGT40NCCT-unmethylated	3453	BHLHE41	9606	40	CGACGCTCTTCCGATCTGGCGT	CCTATCGTATGCCGTCTTCTGCTTGCCGACTCCG	0,1,2,3,4	ENA	SAMEA103937029,SAMEA3523314,SAMEA3523316,SAMEA3523318,SAMEA3523320
114	Yin2017	BSX_eDBD_KO_TGTATA40NGGT-unmethylated	3455	BSX	9606	40	CGACGCTCTTCCGATCTGTATA	GGTATCGTATGCCGTCTTCTGCTTGCCGACTCCG	0,1,2,3,4	ENA	SAMEA103937075,SAMEA3523322,SAMEA3523324,SAMEA3523326,SAMEA3523328
116	Yin2017	CDX1_eDBD_KP_TCTAAG40NTTA-unmethylated	3457	CDX1	9606	40	CGACGCTCTTCCGATCTCTAAG	TTAATCGTATGCCGTCTTCTGCTTGCCGACTCCG	0,1,2,3,4	ENA	SAMEA103937736,SAMEA3523330,SAMEA3523332,SAMEA3523334,SAMEA3523336
117	Yin2017	CDX2_eDBD_KO_TGGCCT40NTAT-unmethylated	3460	CDX2	9606	40	CGACGCTCTTCCGATCTGGCCT	TATATCGTATGCCGTCTTCTGCTTGCCGACTCCG	0,1,2,3,4	ENA	SAMEA103937026,SAMEA3523339,SAMEA3523341,SAMEA3523343,SAMEA3523345
3494	Yin2017	CDX4_FL_KAE_TACAGC40NCTT-unmethylated	3461	CDX4	9606	40	CGACGCTCTTCCGATCTACAGC	CTTATCGTATGCCGTCTTCTGCTTGCCGACTCCG	0,1,2,3,4	ENA	SAMEA103937362,SAMEA3523346,SAMEA3523348,SAMEA3523350,SAMEA3523352
3	Yin2017	CEBPB_eDBD_KN_TCATTC40NATT-unmethylated	3464	CEBPB	9606	40	CGACGCTCTTCCGATCTCATTC	ATTATCGTATGCCGTCTTCTGCTTGCCGACTCCG	0,1,2,3,4	ENA	SAMEA103937583,SAMEA3523355,SAMEA3523357,SAMEA3523359,SAMEA3523361
119	Yin2017	CEBPD_eDBD_KN_TGACCA40NTCC-unmethylated	3466	CEBPD	9606	40	CGACGCTCTTCCGATCTGACCA	TCCATCGTATGCCGTCTTCTGCTTGCCGACTCCG	0,1,2,3,4	ENA	SAMEA103937826,SAMEA3523363,SAMEA3523365,SAMEA3523367,SAMEA3523369
120	Yin2017	CEBPE_eDBD_KR_TGTAGA40NTGT-unmethylated	3467	CEBPE	9606	40	CGACGCTCTTCCGATCTGTAGA	TGTATCGTATGCCGTCTTCTGCTTGCCGACTCCG	0,1,2,3,4	ENA	SAMEA103937071,SAMEA3523370,SAMEA3523372,SAMEA3523374,SAMEA3523376
121	Yin2017	CEBPG_eDBD_KN_TACTTT40NTCT-unmethylated	3469	CEBPG	9606	40	CGACGCTCTTCCGATCTACTTT	TCTATCGTATGCCGTCTTCTGCTTGCCGACTCCG	0,1,2,3,4	ENA	SAMEA103937412,SAMEA3523378,SAMEA3523380,SAMEA3523382,SAMEA3523384
121	Yin2017	CEBPG_FL_KV_TCCACC40NTTA-unmethylated	3472	CEBPG	9606	40	CGACGCTCTTCCGATCTCCACC	TTAATCGTATGCCGTCTTCTGCTTGCCGACTCCG	0,1,2,3,4	ENA	SAMEA103937593,SAMEA3523387,SAMEA3523389,SAMEA3523391,SAMEA3523393
123	Yin2017	CLOCK_eDBD_KN_TTGAAT40NTAC-unmethylated	3474	CLOCK	9606	40	CGACGCTCTTCCGATCTTGAAT	TACATCGTATGCCGTCTTCTGCTTGCCGACTCCG	0,1,2,3,4	ENA	SAMEA103937208,SAMEA3523395,SAMEA3523397,SAMEA3523399,SAMEA3523401
3495	Yin2017	CPSF4_FL_KZ_TTGTCC40NTAG-unmethylated	3476	CPSF4	9606	40	CGACGCTCTTCCGATCTTGTCC	TAGATCGTATGCCGTCTTCTGCTTGCCGACTCCG	0,1,2,3,4	ENA	SAMEA103937250,SAMEA3523403,SAMEA3523405,SAMEA3523407,SAMEA3523409
794	Yin2017	CREB1_eDBD_KR_TTTGAC40NGGT-unmethylated	3478	CREB1	9606	40	CGACGCTCTTCCGATCTTTGAC	GGTATCGTATGCCGTCTTCTGCTTGCCGACTCCG	0,1,2,3,4	ENA	SAMEA103937292,SAMEA3523411,SAMEA3523413,SAMEA3523415,SAMEA3523417
794	Yin2017	CREB1_FL_KX_TCCCGC40NACA-unmethylated	3479	CREB1	9606	40	CGACGCTCTTCCGATCTCCCGC	ACAATCGTATGCCGTCTTCTGCTTGCCGACTCCG	0,1,2,3,4	ENA	SAMEA103937613,SAMEA3523418,SAMEA3523420,SAMEA3523422,SAMEA3523424
125	Yin2017	CREB3_FL_KW_TCACAT40NATG-unmethylated	3481	CREB3	9606	40	CGACGCTCTTCCGATCTCACAT	ATGATCGTATGCCGTCTTCTGCTTGCCGACTCCG	0,1,2,3,4	ENA	SAMEA103937540,SAMEA3523426,SAMEA3523428,SAMEA3523430,SAMEA3523432
126	Yin2017	CREB3L1_eDBD_KP_TTGTCC40NTAG-unmethylated	3484	CREB3L1	9606	40	CGACGCTCTTCCGATCTTGTCC	TAGATCGTATGCCGTCTTCTGCTTGCCGACTCCG	0,1,2,3,4	ENA	SAMEA103937250,SAMEA3523435,SAMEA3523437,SAMEA3523439,SAMEA3523441
126	Yin2017	CREB3L1_FL_KX_TCTTTA40NGGA-unmethylated	3485	CREB3L1	9606	40	CGACGCTCTTCCGATCTCTTTA	GGAATCGTATGCCGTCTTCTGCTTGCCGACTCCG	0,1,2,3,4	ENA	SAMEA103937800,SAMEA3523442,SAMEA3523444,SAMEA3523446,SAMEA3523448
3496	Yin2017	CREB3L4_eDBD_KO_TATTTC40NGCA-unmethylated	3488	CREB3L4	9606	40	CGACGCTCTTCCGATCTATTTC	GCAATCGTATGCCGTCTTCTGCTTGCCGACTCCG	0,1,2,3,4	ENA	SAMEA103937524,SAMEA3523451,SAMEA3523453,SAMEA3523455,SAMEA3523457
3497	Yin2017	CREB5_eDBD_KP_TCCGAG40NTGG-unmethylated	3489	CREB5	9606	40	CGACGCTCTTCCGATCTCCGAG	TGGATCGTATGCCGTCTTCTGCTTGCCGACTCCG	0,1,2,3,4	ENA	SAMEA103937628,SAMEA3523458,SAMEA3523460,SAMEA3523462,SAMEA3523464
3497	Yin2017	CREB5_FL_KAE_TTACAA40NTAC-unmethylated	3491	CREB5	9606	40	CGACGCTCTTCCGATCTTACAA	TACATCGTATGCCGTCTTCTGCTTGCCGACTCCG	0,1,2,3,4	ENA	SAMEA103937126,SAMEA3523466,SAMEA3523468,SAMEA3523470,SAMEA3523472
1151	Yin2017	CREM_eDBD_KO_TAAGTC40NCGT-unmethylated	3493	CREM	9606	40	CGACGCTCTTCCGATCTAAGTC	CGTATCGTATGCCGTCTTCTGCTTGCCGACTCCG	0,1,2,3,4	ENA	SAMEA103937347,SAMEA3523474,SAMEA3523476,SAMEA3523478,SAMEA3523480
1152	Yin2017	CRX_FL_KX_TATATA40NGCT-unmethylated	3495	CRX	9606	40	CGACGCTCTTCCGATCTATATA	GCTATCGTATGCCGTCTTCTGCTTGCCGACTCCG	0,1,2,3,4	ENA	SAMEA103937492,SAMEA3523482,SAMEA3523484,SAMEA3523486,SAMEA3523488
129	Yin2017	CUX1_eDBD_KP_TTAGCG40NAGA-unmethylated	3498	CUX1	9606	40	CGACGCTCTTCCGATCTTAGCG	AGAATCGTATGCCGTCTTCTGCTTGCCGACTCCG	0,1,2,3,4	ENA	SAMEA103937142,SAMEA3523491,SAMEA3523493,SAMEA3523495,SAMEA3523497
130	Yin2017	CUX2_eDBD_KP_TCCACC40NTTA-unmethylated	3500	CUX2	9606	40	CGACGCTCTTCCGATCTCCACC	TTAATCGTATGCCGTCTTCTGCTTGCCGACTCCG	0,1,2,3,4	ENA	SAMEA103937593,SAMEA3523499,SAMEA3523501,SAMEA3523503,SAMEA3523505
131	Yin2017	DBP_eDBD_KV_TGGACC40NAAC-unmethylated	3502	DBP	9606	40	CGACGCTCTTCCGATCTGGACC	AACATCGTATGCCGTCTTCTGCTTGCCGACTCCG	0,1,2,3,4	ENA	SAMEA103937008,SAMEA3523507,SAMEA3523509,SAMEA3523511,SAMEA3523513
131	Yin2017	DBP_FL_KW_TGGCGT40NCCT-unmethylated	3503	DBP	9606	40	CGACGCTCTTCCGATCTGGCGT	CCTATCGTATGCCGTCTTCTGCTTGCCGACTCCG	0,1,2,3,4	ENA	SAMEA103937029,SAMEA3523514,SAMEA3523516,SAMEA3523518,SAMEA3523520
133	Yin2017	DLX1_eDBD_KT_TGGTCA40NGTG-unmethylated	3506	DLX1	9606	40	CGACGCTCTTCCGATCTGGTCA	GTGATCGTATGCCGTCTTCTGCTTGCCGACTCCG	0,1,2,3,4	ENA	SAMEA103937053,SAMEA3523523,SAMEA3523525,SAMEA3523527,SAMEA3523529
133	Yin2017	DLX1_FL_KAE_TCCATG40NCAC-unmethylated	3507	DLX1	9606	40	CGACGCTCTTCCGATCTCCATG	CACATCGTATGCCGTCTTCTGCTTGCCGACTCCG	0,1,2,3,4	ENA	SAMEA103937606,SAMEA3523530,SAMEA3523532,SAMEA3523534,SAMEA3523536
136	Yin2017	DLX2_eDBD_KP_TGTCTG40NAGG-unmethylated	3510	DLX2	9606	40	CGACGCTCTTCCGATCTGTCTG	AGGATCGTATGCCGTCTTCTGCTTGCCGACTCCG	0,1,2,3,4	ENA	SAMEA103937095,SAMEA3523539,SAMEA3523541,SAMEA3523543,SAMEA3523545
136	Yin2017	DLX2_FL_KW_TGGGAG40NAGG-unmethylated	3512	DLX2	9606	40	CGACGCTCTTCCGATCTGGGAG	AGGATCGTATGCCGTCTTCTGCTTGCCGACTCCG	0,1,2,3,4	ENA	SAMEA103937038,SAMEA3523547,SAMEA3523549,SAMEA3523551,SAMEA3523553
137	Yin2017	DLX3_eDBD_KN_TCCACA40NGCC-unmethylated	3513	DLX3	9606	40	CGACGCTCTTCCGATCTCCACA	GCCATCGTATGCCGTCTTCTGCTTGCCGACTCCG	0,1,2,3,4	ENA	SAMEA103937591,SAMEA3523554,SAMEA3523556,SAMEA3523558,SAMEA3523560
137	Yin2017	DLX3_FL_KW_TGGAGA40NCCA-unmethylated	3516	DLX3	9606	40	CGACGCTCTTCCGATCTGGAGA	CCAATCGTATGCCGTCTTCTGCTTGCCGACTCCG	0,1,2,3,4	ENA	SAMEA103937012,SAMEA3523563,SAMEA3523565,SAMEA3523567,SAMEA3523569
138	Yin2017	DLX4_eDBD_KT_TCGAGT40NACT-unmethylated	3517	DLX4	9606	40	CGACGCTCTTCCGATCTCGAGT	ACTATCGTATGCCGTCTTCTGCTTGCCGACTCCG	0,1,2,3,4	ENA	SAMEA103937683,SAMEA3523570,SAMEA3523572,SAMEA3523574,SAMEA3523576
138	Yin2017	DLX4_FL_KV_TCGTGG40NTCT-unmethylated	3520	DLX4	9606	40	CGACGCTCTTCCGATCTCGTGG	TCTATCGTATGCCGTCTTCTGCTTGCCGACTCCG	0,1,2,3,4	ENA	SAMEA103937729,SAMEA3523579,SAMEA3523581,SAMEA3523583,SAMEA3523585
139	Yin2017	DLX5_eDBD_KT_TACGAA40NAGA-unmethylated	3521	DLX5	9606	40	CGACGCTCTTCCGATCTACGAA	AGAATCGTATGCCGTCTTCTGCTTGCCGACTCCG	0,1,2,3,4	ENA	SAMEA103937384,SAMEA3523586,SAMEA3523588,SAMEA3523590,SAMEA3523592
139	Yin2017	DLX5_FL_KX_TACGGT40NTAC-unmethylated	3523	DLX5	9606	40	CGACGCTCTTCCGATCTACGGT	TACATCGTATGCCGTCTTCTGCTTGCCGACTCCG	0,1,2,3,4	ENA	SAMEA103937394,SAMEA3523594,SAMEA3523596,SAMEA3523598,SAMEA3523600
140	Yin2017	DLX6_eDBD_KR_TGGTGG40NTAA-unmethylated	3526	DLX6	9606	40	CGACGCTCTTCCGATCTGGTGG	TAAATCGTATGCCGTCTTCTGCTTGCCGACTCCG	0,1,2,3,4	ENA	SAMEA103937060,SAMEA3523603,SAMEA3523605,SAMEA3523607,SAMEA3523609
141	Yin2017	DMBX1_eDBD_KT_TCCTCA40NAAC-unmethylated	3527	DMBX1	9606	40	CGACGCTCTTCCGATCTCCTCA	AACATCGTATGCCGTCTTCTGCTTGCCGACTCCG	0,1,2,3,4	ENA	SAMEA103937651,SAMEA3523610,SAMEA3523612,SAMEA3523614,SAMEA3523616
3498	Yin2017	DMRT1_FL_KV_TCTCCT40NCCT-unmethylated	3530	DMRT1	9606	40	CGACGCTCTTCCGATCTCTCCT	CCTATCGTATGCCGTCTTCTGCTTGCCGACTCCG	0,1,2,3,4	ENA	SAMEA103937758,SAMEA3523619,SAMEA3523621,SAMEA3523623,SAMEA3523625
1756	Yin2017	DMRT3_eDBD_KP_TCTAGG40NCTG-unmethylated	3532	DMRT3	9606	40	CGACGCTCTTCCGATCTCTAGG	CTGATCGTATGCCGTCTTCTGCTTGCCGACTCCG	0,1,2,3,4	ENA	SAMEA103937744,SAMEA3523627,SAMEA3523629,SAMEA3523631,SAMEA3523633
3499	Yin2017	DMRTA1_FL_KZ_TCAGGG40NGCA-unmethylated	3534	DMRTA1	9606	40	CGACGCTCTTCCGATCTCAGGG	GCAATCGTATGCCGTCTTCTGCTTGCCGACTCCG	0,1,2,3,4	ENA	SAMEA103937565,SAMEA3523635,SAMEA3523637,SAMEA3523639,SAMEA3523641
3500	Yin2017	DMRTA2_eDBD_KP_TGGTGG40NTAA-unmethylated	3536	DMRTA2	9606	40	CGACGCTCTTCCGATCTGGTGG	TAAATCGTATGCCGTCTTCTGCTTGCCGACTCCG	0,1,2,3,4	ENA	SAMEA103937060,SAMEA3523643,SAMEA3523645,SAMEA3523647,SAMEA3523649
3501	Yin2017	DMRTC2_eDBD_KS_TCACAT40NATG-unmethylated	3537	DMRTC2	9606	40	CGACGCTCTTCCGATCTCACAT	ATGATCGTATGCCGTCTTCTGCTTGCCGACTCCG	0,1,2,3,4	ENA	SAMEA103937540,SAMEA3523650,SAMEA3523652,SAMEA3523654,SAMEA3523656
3501	Yin2017	DMRTC2_FL_KAE_TCGTTC40NATA-unmethylated	3540	DMRTC2	9606	40	CGACGCTCTTCCGATCTCGTTC	ATAATCGTATGCCGTCTTCTGCTTGCCGACTCCG	0,1,2,3,4	ENA	SAMEA103937732,SAMEA3523659,SAMEA3523661,SAMEA3523663,SAMEA3523665
3502	Yin2017	DPF1_eDBD_KP_TTGCTT40NCCA-unmethylated	3542	DPF1	9606	40	CGACGCTCTTCCGATCTTGCTT	CCAATCGTATGCCGTCTTCTGCTTGCCGACTCCG	0,1,2,3,4	ENA	SAMEA103937234,SAMEA3523667,SAMEA3523669,SAMEA3523671,SAMEA3523673
142	Yin2017	DPRX_eDBD_KO_TTTCAT40NGCA-unmethylated	3544	DPRX	9606	40	CGACGCTCTTCCGATCTTTCAT	GCAATCGTATGCCGTCTTCTGCTTGCCGACTCCG	0,1,2,3,4	ENA	SAMEA103937278,SAMEA3523675,SAMEA3523677,SAMEA3523679,SAMEA3523681
143	Yin2017	DRGX_eDBD_KO_TACTAC40NGCC-unmethylated	3545	DRGX	9606	40	CGACGCTCTTCCGATCTACTAC	GCCATCGTATGCCGTCTTCTGCTTGCCGACTCCG	0,1,2,3,4	ENA	SAMEA103937400,SAMEA3523682,SAMEA3523684,SAMEA3523686,SAMEA3523688
144	Yin2017	DUXA_eDBD_KP_TGTGAT40NGCA-unmethylated	3548	DUXA	9606	40	CGACGCTCTTCCGATCTGTGAT	GCAATCGTATGCCGTCTTCTGCTTGCCGACTCCG	0,1,2,3,4	ENA	SAMEA103937100,SAMEA3523691,SAMEA3523693,SAMEA3523695,SAMEA3523697
145	Yin2017	E2F1_FL_KW_TTCGCC40NGAC-unmethylated	3550	E2F1	9606	40	CGACGCTCTTCCGATCTTCGCC	GACATCGTATGCCGTCTTCTGCTTGCCGACTCCG	0,1,2,3,4	ENA	SAMEA103937176,SAMEA3523699,SAMEA3523701,SAMEA3523703,SAMEA3523705
146	Yin2017	E2F2_eDBD_KV_TTCAAG40NGCC-unmethylated	3551	E2F2	9606	40	CGACGCTCTTCCGATCTTCAAG	GCCATCGTATGCCGTCTTCTGCTTGCCGACTCCG	0,1,2,3,4	ENA	SAMEA103937162,SAMEA3523706,SAMEA3523708,SAMEA3523710,SAMEA3523712
147	Yin2017	E2F3_eDBD_KN_TTGTCT40NGCT-unmethylated	3554	E2F3	9606	40	CGACGCTCTTCCGATCTTGTCT	GCTATCGTATGCCGTCTTCTGCTTGCCGACTCCG	0,1,2,3,4	ENA	SAMEA103937252,SAMEA3523715,SAMEA3523717,SAMEA3523719,SAMEA3523721
148	Yin2017	E2F4_eDBD_KO_TCAGGG40NGCA-unmethylated	3555	E2F4	9606	40	CGACGCTCTTCCGATCTCAGGG	GCAATCGTATGCCGTCTTCTGCTTGCCGACTCCG	0,1,2,3,4	ENA	SAMEA103937565,SAMEA3523722,SAMEA3523724,SAMEA3523726,SAMEA3523728
149	Yin2017	E2F7_eDBD_KP_TACGAA40NAGA-unmethylated	3557	E2F7	9606	40	CGACGCTCTTCCGATCTACGAA	AGAATCGTATGCCGTCTTCTGCTTGCCGACTCCG	0,1,2,3,4	ENA	SAMEA103937384,SAMEA3523730,SAMEA3523732,SAMEA3523734,SAMEA3523736
150	Yin2017	E2F8_eDBD_KP_TCCATC40NTGA-unmethylated	3559	E2F8	9606	40	CGACGCTCTTCCGATCTCCATC	TGAATCGTATGCCGTCTTCTGCTTGCCGACTCCG	0,1,2,3,4	ENA	SAMEA103937605,SAMEA3523738,SAMEA3523740,SAMEA3523742,SAMEA3523744
152	Yin2017	EGR1_eDBD_KR_TTGTAC40NGTA-unmethylated	3562	EGR1	9606	40	CGACGCTCTTCCGATCTTGTAC	GTAATCGTATGCCGTCTTCTGCTTGCCGACTCCG	0,1,2,3,4	ENA	SAMEA103937248,SAMEA3523747,SAMEA3523749,SAMEA3523751,SAMEA3523753
153	Yin2017	EGR2_FL_KX_TACCCT40NTTA-unmethylated	3563	EGR2	9606	40	CGACGCTCTTCCGATCTACCCT	TTAATCGTATGCCGTCTTCTGCTTGCCGACTCCG	0,1,2,3,4	ENA	SAMEA103937376,SAMEA3523754,SAMEA3523756,SAMEA3523758,SAMEA3523760
154	Yin2017	EGR3_FL_KW_TCCATC40NTGA-unmethylated	3565	EGR3	9606	40	CGACGCTCTTCCGATCTCCATC	TGAATCGTATGCCGTCTTCTGCTTGCCGACTCCG	0,1,2,3,4	ENA	SAMEA103937605,SAMEA3523762,SAMEA3523764,SAMEA3523766,SAMEA3523768
156	Yin2017	EGR4_eDBD_KP_TTTCTA40NCAT-unmethylated	3568	EGR4	9606	40	CGACGCTCTTCCGATCTTTCTA	CATATCGTATGCCGTCTTCTGCTTGCCGACTCCG	0,1,2,3,4	ENA	SAMEA103937284,SAMEA3523771,SAMEA3523773,SAMEA3523775,SAMEA3523777
157	Yin2017	ELF1_eDBD_KR_TGAACC40NCCA-unmethylated	3570	ELF1	9606	40	CGACGCTCTTCCGATCTGAACC	CCAATCGTATGCCGTCTTCTGCTTGCCGACTCCG	0,1,2,3,4	ENA	SAMEA103937810,SAMEA3523779,SAMEA3523781,SAMEA3523783,SAMEA3523785
157	Yin2017	ELF1_FL_KW_TAAGCA40NGTC-unmethylated	3571	ELF1	9606	40	CGACGCTCTTCCGATCTAAGCA	GTCATCGTATGCCGTCTTCTGCTTGCCGACTCCG	0,1,2,3,4	ENA	SAMEA103937338,SAMEA3523786,SAMEA3523788,SAMEA3523790,SAMEA3523792
1158	Yin2017	ELF2_eDBD_KR_TTAGCT40NCCT-unmethylated	3574	ELF2	9606	40	CGACGCTCTTCCGATCTTAGCT	CCTATCGTATGCCGTCTTCTGCTTGCCGACTCCG	0,1,2,3,4	ENA	SAMEA103937144,SAMEA3523795,SAMEA3523797,SAMEA3523799,SAMEA3523801
1158	Yin2017	ELF2_FL_KX_TTCGCC40NGAC-unmethylated	3576	ELF2	9606	40	CGACGCTCTTCCGATCTTCGCC	GACATCGTATGCCGTCTTCTGCTTGCCGACTCCG	0,1,2,3,4	ENA	SAMEA103937176,SAMEA3523803,SAMEA3523805,SAMEA3523807,SAMEA3523809
158	Yin2017	ELF3_eDBD_KP_TACATC40NATA-unmethylated	3577	ELF3	9606	40	CGACGCTCTTCCGATCTACATC	ATAATCGTATGCCGTCTTCTGCTTGCCGACTCCG	0,1,2,3,4	ENA	SAMEA103937365,SAMEA3523810,SAMEA3523812,SAMEA3523814,SAMEA3523816
158	Yin2017	ELF3_FL_KW_TATGTA40NTGT-unmethylated	3579	ELF3	9606	40	CGACGCTCTTCCGATCTATGTA	TGTATCGTATGCCGTCTTCTGCTTGCCGACTCCG	0,1,2,3,4	ENA	SAMEA103937513,SAMEA3523818,SAMEA3523820,SAMEA3523822,SAMEA3523824
1770	Yin2017	ELF4_eDBD_KS_TCAGCA40NCTC-unmethylated	3581	ELF4	9606	40	CGACGCTCTTCCGATCTCAGCA	CTCATCGTATGCCGTCTTCTGCTTGCCGACTCCG	0,1,2,3,4	ENA	SAMEA103937557,SAMEA3523826,SAMEA3523828,SAMEA3523830,SAMEA3523832
159	Yin2017	ELF5_eDBD_KT_TCGTCA40NCTA-unmethylated	3583	ELF5	9606	40	CGACGCTCTTCCGATCTCGTCA	CTAATCGTATGCCGTCTTCTGCTTGCCGACTCCG	0,1,2,3,4	ENA	SAMEA103937722,SAMEA3523834,SAMEA3523836,SAMEA3523838,SAMEA3523840
159	Yin2017	ELF5_FL_KW_TCTGCA40NATA-unmethylated	3586	ELF5	9606	40	CGACGCTCTTCCGATCTCTGCA	ATAATCGTATGCCGTCTTCTGCTTGCCGACTCCG	0,1,2,3,4	ENA	SAMEA103937774,SAMEA3523843,SAMEA3523845,SAMEA3523847,SAMEA3523849
161	Yin2017	ELK1_eDBD_KS_TGCCGA40NGTA-unmethylated	3587	ELK1	9606	40	CGACGCTCTTCCGATCTGCCGA	GTAATCGTATGCCGTCTTCTGCTTGCCGACTCCG	0,1,2,3,4	ENA	SAMEA103937897,SAMEA3523850,SAMEA3523852,SAMEA3523854,SAMEA3523856
161	Yin2017	ELK1_FL_KAE_TCAGTT40NTTG-unmethylated	3589	ELK1	9606	40	CGACGCTCTTCCGATCTCAGTT	TTGATCGTATGCCGTCTTCTGCTTGCCGACTCCG	0,1,2,3,4	ENA	SAMEA103937570,SAMEA3523858,SAMEA3523860,SAMEA3523862,SAMEA3523864
163	Yin2017	ELK3_eDBD_KS_TCCCTG40NGTA-unmethylated	3591	ELK3	9606	40	CGACGCTCTTCCGATCTCCCTG	GTAATCGTATGCCGTCTTCTGCTTGCCGACTCCG	0,1,2,3,4	ENA	SAMEA103937621,SAMEA3523866,SAMEA3523868,SAMEA3523870,SAMEA3523872
163	Yin2017	ELK3_FL_KX_TGTCAG40NGAC-unmethylated	3593	ELK3	9606	40	CGACGCTCTTCCGATCTGTCAG	GACATCGTATGCCGTCTTCTGCTTGCCGACTCCG	0,1,2,3,4	ENA	SAMEA103937081,SAMEA3523874,SAMEA3523876,SAMEA3523878,SAMEA3523880
503	Yin2017	ELK4_FL_KAE_TCCGCC40NTCA-unmethylated	3595	ELK4	9606	40	CGACGCTCTTCCGATCTCCGCC	TCAATCGTATGCCGTCTTCTGCTTGCCGACTCCG	0,1,2,3,4	ENA	SAMEA103937631,SAMEA3523882,SAMEA3523884,SAMEA3523886,SAMEA3523888
164	Yin2017	EMX1_eDBD_KO_TTAGCA40NGGT-unmethylated	3598	EMX1	9606	40	CGACGCTCTTCCGATCTTAGCA	GGTATCGTATGCCGTCTTCTGCTTGCCGACTCCG	0,1,2,3,4	ENA	SAMEA103937141,SAMEA3523891,SAMEA3523893,SAMEA3523895,SAMEA3523897
164	Yin2017	EMX1_FL_KW_TTTAGG40NTCT-unmethylated	3600	EMX1	9606	40	CGACGCTCTTCCGATCTTTAGG	TCTATCGTATGCCGTCTTCTGCTTGCCGACTCCG	0,1,2,3,4	ENA	SAMEA103937272,SAMEA3523899,SAMEA3523901,SAMEA3523903,SAMEA3523905
165	Yin2017	EMX2_eDBD_KP_TCAGGG40NGCA-unmethylated	3601	EMX2	9606	40	CGACGCTCTTCCGATCTCAGGG	GCAATCGTATGCCGTCTTCTGCTTGCCGACTCCG	0,1,2,3,4	ENA	SAMEA103937565,SAMEA3523906,SAMEA3523908,SAMEA3523910,SAMEA3523912
7	Yin2017	EN1_eDBD_KR_TATATA40NGCT-unmethylated	3603	EN1	9606	40	CGACGCTCTTCCGATCTATATA	GCTATCGTATGCCGTCTTCTGCTTGCCGACTCCG	0,1,2,3,4	ENA	SAMEA103937492,SAMEA3523914,SAMEA3523916,SAMEA3523918,SAMEA3523920
166	Yin2017	EN2_eDBD_KS_TGGCCT40NTAT-unmethylated	3606	EN2	9606	40	CGACGCTCTTCCGATCTGGCCT	TATATCGTATGCCGTCTTCTGCTTGCCGACTCCG	0,1,2,3,4	ENA	SAMEA103937026,SAMEA3523923,SAMEA3523925,SAMEA3523927,SAMEA3523929
168	Yin2017	EOMES_eDBD_KP_TTAGCT40NCCT-unmethylated	3608	EOMES	9606	40	CGACGCTCTTCCGATCTTAGCT	CCTATCGTATGCCGTCTTCTGCTTGCCGACTCCG	0,1,2,3,4	ENA	SAMEA103937144,SAMEA3523931,SAMEA3523933,SAMEA3523935,SAMEA3523937
170	Yin2017	ERG_eDBD_KT_TAGAGC40NTAG-unmethylated	3609	ERG	9606	40	CGACGCTCTTCCGATCTAGAGC	TAGATCGTATGCCGTCTTCTGCTTGCCGACTCCG	0,1,2,3,4	ENA	SAMEA103937421,SAMEA3523938,SAMEA3523940,SAMEA3523942,SAMEA3523944
170	Yin2017	ERG_FL_KAF_TCCCGG40NTAC-unmethylated	3611	ERG	9606	40	CGACGCTCTTCCGATCTCCCGG	TACATCGTATGCCGTCTTCTGCTTGCCGACTCCG	0,1,2,3,4	ENA	SAMEA103937616,SAMEA3523946,SAMEA3523948,SAMEA3523950,SAMEA3523952
171	Yin2017	ESR1_eDBD_KV_TCAAAC40NAAC-unmethylated	3613	ESR1	9606	40	CGACGCTCTTCCGATCTCAAAC	AACATCGTATGCCGTCTTCTGCTTGCCGACTCCG	0,1,2,3,4	ENA	SAMEA103937527,SAMEA3523954,SAMEA3523956,SAMEA3523958,SAMEA3523960
171	Yin2017	ESR1_FL_KZ_TGCATT40NCCT-unmethylated	3615	ESR1	9606	40	CGACGCTCTTCCGATCTGCATT	CCTATCGTATGCCGTCTTCTGCTTGCCGACTCCG	0,1,2,3,4	ENA	SAMEA103937888,SAMEA3523962,SAMEA3523964,SAMEA3523966,SAMEA3523968
173	Yin2017	ESRRA_eDBD_KO_TAGACC40NAGT-unmethylated	3617	ESRRA	9606	40	CGACGCTCTTCCGATCTAGACC	AGTATCGTATGCCGTCTTCTGCTTGCCGACTCCG	0,1,2,3,4	ENA	SAMEA103937415,SAMEA3523970,SAMEA3523972,SAMEA3523974,SAMEA3523976
173	Yin2017	ESRRA_FL_KAE_TCCGCG40NTCT-unmethylated	3619	ESRRA	9606	40	CGACGCTCTTCCGATCTCCGCG	TCTATCGTATGCCGTCTTCTGCTTGCCGACTCCG	0,1,2,3,4	ENA	SAMEA103937633,SAMEA3523978,SAMEA3523980,SAMEA3523982,SAMEA3523984
174	Yin2017	ESRRB_eDBD_KO_TGGGAG40NAGG-unmethylated	3622	ESRRB	9606	40	CGACGCTCTTCCGATCTGGGAG	AGGATCGTATGCCGTCTTCTGCTTGCCGACTCCG	0,1,2,3,4	ENA	SAMEA103937038,SAMEA3523987,SAMEA3523989,SAMEA3523991,SAMEA3523993
175	Yin2017	ESRRG_eDBD_KS_TACCTT40NCGA-unmethylated	3623	ESRRG	9606	40	CGACGCTCTTCCGATCTACCTT	CGAATCGTATGCCGTCTTCTGCTTGCCGACTCCG	0,1,2,3,4	ENA	SAMEA103937383,SAMEA3523994,SAMEA3523996,SAMEA3523998,SAMEA3524000
175	Yin2017	ESRRG_FL_KW_TGAGCT40NGCA-unmethylated	3626	ESRRG	9606	40	CGACGCTCTTCCGATCTGAGCT	GCAATCGTATGCCGTCTTCTGCTTGCCGACTCCG	0,1,2,3,4	ENA	SAMEA103937849,SAMEA3524003,SAMEA3524005,SAMEA3524007,SAMEA3524009
176	Yin2017	ESX1_eDBD_KT_TGGTAT40NTGA-unmethylated	3628	ESX1	9606	40	CGACGCTCTTCCGATCTGGTAT	TGAATCGTATGCCGTCTTCTGCTTGCCGACTCCG	0,1,2,3,4	ENA	SAMEA103937052,SAMEA3524011,SAMEA3524013,SAMEA3524015,SAMEA3524017
176	Yin2017	ESX1_FL_KAE_TACCAG40NCTA-unmethylated	3629	ESX1	9606	40	CGACGCTCTTCCGATCTACCAG	CTAATCGTATGCCGTCTTCTGCTTGCCGACTCCG	0,1,2,3,4	ENA	SAMEA103937371,SAMEA3524018,SAMEA3524020,SAMEA3524022,SAMEA3524024
1161	Yin2017	ETS2_FL_KX_TGTGAT40NGCA-unmethylated	3632	ETS2	9606	40	CGACGCTCTTCCGATCTGTGAT	GCAATCGTATGCCGTCTTCTGCTTGCCGACTCCG	0,1,2,3,4	ENA	SAMEA103937100,SAMEA3524027,SAMEA3524029,SAMEA3524031,SAMEA3524033
178	Yin2017	ETV1_eDBD_KR_TTGTGG40NCGG-unmethylated	3634	ETV1	9606	40	CGACGCTCTTCCGATCTTGTGG	CGGATCGTATGCCGTCTTCTGCTTGCCGACTCCG	0,1,2,3,4	ENA	SAMEA103937255,SAMEA3524035,SAMEA3524037,SAMEA3524039,SAMEA3524041
178	Yin2017	ETV1_FL_KAF_TCGACA40NCGT-unmethylated	3636	ETV1	9606	40	CGACGCTCTTCCGATCTCGACA	CGTATCGTATGCCGTCTTCTGCTTGCCGACTCCG	0,1,2,3,4	ENA	SAMEA103937674,SAMEA3524043,SAMEA3524045,SAMEA3524047,SAMEA3524049
1162	Yin2017	ETV2_eDBD_KO_TTCGGG40NGAG-unmethylated	3638	ETV2	9606	40	CGACGCTCTTCCGATCTTCGGG	GAGATCGTATGCCGTCTTCTGCTTGCCGACTCCG	0,1,2,3,4	ENA	SAMEA103937181,SAMEA3524051,SAMEA3524053,SAMEA3524055,SAMEA3524057
179	Yin2017	ETV3_eDBD_KV_TTATTC40NGAA-unmethylated	3640	ETV3	9606	40	CGACGCTCTTCCGATCTTATTC	GAAATCGTATGCCGTCTTCTGCTTGCCGACTCCG	0,1,2,3,4	ENA	SAMEA103937159,SAMEA3524059,SAMEA3524061,SAMEA3524063,SAMEA3524065
180	Yin2017	ETV4_eDBD_KS_TTCTCA40NCCT-unmethylated	3641	ETV4	9606	40	CGACGCTCTTCCGATCTTCTCA	CCTATCGTATGCCGTCTTCTGCTTGCCGACTCCG	0,1,2,3,4	ENA	SAMEA103937191,SAMEA3524066,SAMEA3524068,SAMEA3524070,SAMEA3524072
180	Yin2017	ETV4_FL_KAE_TCTCGA40NCAT-unmethylated	3643	ETV4	9606	40	CGACGCTCTTCCGATCTCTCGA	CATATCGTATGCCGTCTTCTGCTTGCCGACTCCG	0,1,2,3,4	ENA	SAMEA103937760,SAMEA3524074,SAMEA3524076,SAMEA3524078,SAMEA3524080
181	Yin2017	ETV5_eDBD_KP_TACATA40NAGA-unmethylated	3645	ETV5	9606	40	CGACGCTCTTCCGATCTACATA	AGAATCGTATGCCGTCTTCTGCTTGCCGACTCCG	0,1,2,3,4	ENA	SAMEA103937364,SAMEA3524082,SAMEA3524084,SAMEA3524086,SAMEA3524088
3503	Yin2017	ETV7_FL_KAE_TCTCTG40NGAA-unmethylated	3647	ETV7	9606	40	CGACGCTCTTCCGATCTCTCTG	GAAATCGTATGCCGTCTTCTGCTTGCCGACTCCG	0,1,2,3,4	ENA	SAMEA103937766,SAMEA3524090,SAMEA3524092,SAMEA3524094,SAMEA3524096
183	Yin2017	EVX1_eDBD_KO_TGCTGG40NGCC-unmethylated	3649	EVX1	9606	40	CGACGCTCTTCCGATCTGCTGG	GCCATCGTATGCCGTCTTCTGCTTGCCGACTCCG	0,1,2,3,4	ENA	SAMEA103936999,SAMEA3524098,SAMEA3524100,SAMEA3524102,SAMEA3524104
184	Yin2017	EVX2_eDBD_KP_TTGCAA40NGTG-unmethylated	3652	EVX2	9606	40	CGACGCTCTTCCGATCTTGCAA	GTGATCGTATGCCGTCTTCTGCTTGCCGACTCCG	0,1,2,3,4	ENA	SAMEA103937218,SAMEA3524107,SAMEA3524109,SAMEA3524111,SAMEA3524113
3504	Yin2017	FERD3L_FL_KW_TAAATT40NCTG-unmethylated	3653	FERD3L	9606	40	CGACGCTCTTCCGATCTAAATT	CTGATCGTATGCCGTCTTCTGCTTGCCGACTCCG	0,1,2,3,4	ENA	SAMEA103937319,SAMEA3524114,SAMEA3524116,SAMEA3524118,SAMEA3524120
185	Yin2017	FEV_eDBD_KO_TGCGCA40NCAA-unmethylated	3655	FEV	9606	40	CGACGCTCTTCCGATCTGCGCA	CAAATCGTATGCCGTCTTCTGCTTGCCGACTCCG	0,1,2,3,4	ENA	SAMEA103936977,SAMEA3524122,SAMEA3524124,SAMEA3524126,SAMEA3524128
186	Yin2017	FIGLA_eDBD_KN_TCGGGA40NGCA-unmethylated	3657	FIGLA	9606	40	CGACGCTCTTCCGATCTCGGGA	GCAATCGTATGCCGTCTTCTGCTTGCCGACTCCG	0,1,2,3,4	ENA	SAMEA103937709,SAMEA3524130,SAMEA3524132,SAMEA3524134,SAMEA3524136
8	Yin2017	FLI1_eDBD_KT_TTTGGT40NCTT-unmethylated	3660	FLI1	9606	40	CGACGCTCTTCCGATCTTTGGT	CTTATCGTATGCCGTCTTCTGCTTGCCGACTCCG	0,1,2,3,4	ENA	SAMEA103937299,SAMEA3524139,SAMEA3524141,SAMEA3524143,SAMEA3524145
8	Yin2017	FLI1_FL_KV_TCCTCA40NAAC-unmethylated	3661	FLI1	9606	40	CGACGCTCTTCCGATCTCCTCA	AACATCGTATGCCGTCTTCTGCTTGCCGACTCCG	0,1,2,3,4	ENA	SAMEA103937651,SAMEA3524146,SAMEA3524148,SAMEA3524150,SAMEA3524152
1166	Yin2017	FOS_eDBD_KR_TGAACT40NAAG-unmethylated	3663	FOS	9606	40	CGACGCTCTTCCGATCTGAACT	AAGATCGTATGCCGTCTTCTGCTTGCCGACTCCG	0,1,2,3,4	ENA	SAMEA103937812,SAMEA3524154,SAMEA3524156,SAMEA3524158,SAMEA3524160
1165	Yin2017	FOSB_eDBD_KP_TAGAGC40NTAG-unmethylated	3665	FOSB	9606	40	CGACGCTCTTCCGATCTAGAGC	TAGATCGTATGCCGTCTTCTGCTTGCCGACTCCG	0,1,2,3,4	ENA	SAMEA103937421,SAMEA3524162,SAMEA3524164,SAMEA3524166,SAMEA3524168
812	Yin2017	FOSL1_FL_KAE_TGACGG40NCTC-unmethylated	3668	FOSL1	9606	40	CGACGCTCTTCCGATCTGACGG	CTCATCGTATGCCGTCTTCTGCTTGCCGACTCCG	0,1,2,3,4	ENA	SAMEA103937834,SAMEA3524171,SAMEA3524173,SAMEA3524175,SAMEA3524177
1167	Yin2017	FOXA1_eDBD_KN_TTCTAA40NAAT-unmethylated	3670	FOXA1	9606	40	CGACGCTCTTCCGATCTTCTAA	AATATCGTATGCCGTCTTCTGCTTGCCGACTCCG	0,1,2,3,4	ENA	SAMEA103937187,SAMEA3524179,SAMEA3524181,SAMEA3524183,SAMEA3524185
1167	Yin2017	FOXA1_FL_KX_TAGCGT40NTCA-unmethylated	3671	FOXA1	9606	40	CGACGCTCTTCCGATCTAGCGT	TCAATCGTATGCCGTCTTCTGCTTGCCGACTCCG	0,1,2,3,4	ENA	SAMEA103937440,SAMEA3524186,SAMEA3524188,SAMEA3524190,SAMEA3524192
1168	Yin2017	FOXA2_eDBD_KT_TAGCTG40NCTA-unmethylated	3673	FOXA2	9606	40	CGACGCTCTTCCGATCTAGCTG	CTAATCGTATGCCGTCTTCTGCTTGCCGACTCCG	0,1,2,3,4	ENA	SAMEA103937444,SAMEA3524194,SAMEA3524196,SAMEA3524198,SAMEA3524200
1169	Yin2017	FOXA3_FL_KX_TGTGGT40NGGC-unmethylated	3676	FOXA3	9606	40	CGACGCTCTTCCGATCTGTGGT	GGCATCGTATGCCGTCTTCTGCTTGCCGACTCCG	0,1,2,3,4	ENA	SAMEA103937106,SAMEA3524203,SAMEA3524205,SAMEA3524207,SAMEA3524209
187	Yin2017	FOXB1_eDBD_KO_TGCCAA40NTAG-unmethylated	3678	FOXB1	9606	40	CGACGCTCTTCCGATCTGCCAA	TAGATCGTATGCCGTCTTCTGCTTGCCGACTCCG	0,1,2,3,4	ENA	SAMEA103937889,SAMEA3524211,SAMEA3524213,SAMEA3524215,SAMEA3524217
190	Yin2017	FOXC2_eDBD_KO_TCAGAA40NAGG-unmethylated	3679	FOXC2	9606	40	CGACGCTCTTCCGATCTCAGAA	AGGATCGTATGCCGTCTTCTGCTTGCCGACTCCG	0,1,2,3,4	ENA	SAMEA103937553,SAMEA3524218,SAMEA3524220,SAMEA3524222,SAMEA3524224
191	Yin2017	FOXD2_eDBD_KO_TCGCCG40NTGC-unmethylated	3682	FOXD2	9606	40	CGACGCTCTTCCGATCTCGCCG	TGCATCGTATGCCGTCTTCTGCTTGCCGACTCCG	0,1,2,3,4	ENA	SAMEA103937691,SAMEA3524227,SAMEA3524229,SAMEA3524231,SAMEA3524233
38	Yin2017	FOXD3_eDBD_KO_TTGCTT40NCCA-unmethylated	3684	FOXD3	9606	40	CGACGCTCTTCCGATCTTGCTT	CCAATCGTATGCCGTCTTCTGCTTGCCGACTCCG	0,1,2,3,4	ENA	SAMEA103937234,SAMEA3524235,SAMEA3524237,SAMEA3524239,SAMEA3524241
3505	Yin2017	FOXE1_eDBD_KO_TATATA40NGCT-unmethylated	3685	FOXE1	9606	40	CGACGCTCTTCCGATCTATATA	GCTATCGTATGCCGTCTTCTGCTTGCCGACTCCG	0,1,2,3,4	ENA	SAMEA103937492,SAMEA3524242,SAMEA3524244,SAMEA3524246,SAMEA3524248
192	Yin2017	FOXG1_eDBD_KS_TGGTCA40NGTG-unmethylated	3688	FOXG1	9606	40	CGACGCTCTTCCGATCTGGTCA	GTGATCGTATGCCGTCTTCTGCTTGCCGACTCCG	0,1,2,3,4	ENA	SAMEA103937053,SAMEA3524251,SAMEA3524253,SAMEA3524255,SAMEA3524257
194	Yin2017	FOXI1_eDBD_KP_TAGCAA40NCGA-unmethylated	3689	FOXI1	9606	40	CGACGCTCTTCCGATCTAGCAA	CGAATCGTATGCCGTCTTCTGCTTGCCGACTCCG	0,1,2,3,4	ENA	SAMEA103937428,SAMEA3524258,SAMEA3524260,SAMEA3524262,SAMEA3524264
195	Yin2017	FOXJ2_eDBD_KR_TATGCT40NACT-unmethylated	3693	FOXJ2	9606	40	CGACGCTCTTCCGATCTATGCT	ACTATCGTATGCCGTCTTCTGCTTGCCGACTCCG	0,1,2,3,4	ENA	SAMEA103937507,SAMEA3524274,SAMEA3524276,SAMEA3524278,SAMEA3524280
196	Yin2017	FOXJ3_eDBD_KW_TACATC40NATA-unmethylated	3695	FOXJ3	9606	40	CGACGCTCTTCCGATCTACATC	ATAATCGTATGCCGTCTTCTGCTTGCCGACTCCG	0,1,2,3,4	ENA	SAMEA103937365,SAMEA3524282,SAMEA3524284,SAMEA3524286,SAMEA3524288
199	Yin2017	FOXK1_eDBD_KO_TACCGA40NATA-unmethylated	3697	FOXK1	9606	40	CGACGCTCTTCCGATCTACCGA	ATAATCGTATGCCGTCTTCTGCTTGCCGACTCCG	0,1,2,3,4	ENA	SAMEA103937377,SAMEA3524290,SAMEA3524292,SAMEA3524294,SAMEA3524296
3506	Yin2017	FOXL2_FL_KW_TTCAGG40NTGC-unmethylated	3700	FOXL2	9606	40	CGACGCTCTTCCGATCTTCAGG	TGCATCGTATGCCGTCTTCTGCTTGCCGACTCCG	0,1,2,3,4	ENA	SAMEA103937166,SAMEA3524299,SAMEA3524301,SAMEA3524303,SAMEA3524305
3507	Yin2017	FOXN2_eDBD_KV_TGTCAG40NGAC-unmethylated	3701	FOXN2	9606	40	CGACGCTCTTCCGATCTGTCAG	GACATCGTATGCCGTCTTCTGCTTGCCGACTCCG	0,1,2,3,4	ENA	SAMEA103937081,SAMEA3524306,SAMEA3524308,SAMEA3524310,SAMEA3524312
202	Yin2017	FOXO3_eDBD_KR_TCCGGG40NCTC-unmethylated	3704	FOXO3	9606	40	CGACGCTCTTCCGATCTCCGGG	CTCATCGTATGCCGTCTTCTGCTTGCCGACTCCG	0,1,2,3,4	ENA	SAMEA103937640,SAMEA3524315,SAMEA3524317,SAMEA3524319,SAMEA3524321
203	Yin2017	FOXO4_eDBD_KT_TTCGAG40NGCG-unmethylated	3706	FOXO4	9606	40	CGACGCTCTTCCGATCTTCGAG	GCGATCGTATGCCGTCTTCTGCTTGCCGACTCCG	0,1,2,3,4	ENA	SAMEA103937174,SAMEA3524323,SAMEA3524325,SAMEA3524327,SAMEA3524329
1172	Yin2017	FOXP1_eDBD_KT_TACCCT40NTTA-unmethylated	3707	FOXP1	9606	40	CGACGCTCTTCCGATCTACCCT	TTAATCGTATGCCGTCTTCTGCTTGCCGACTCCG	0,1,2,3,4	ENA	SAMEA103937376,SAMEA3524330,SAMEA3524332,SAMEA3524334,SAMEA3524336
205	Yin2017	FOXP3_FL_KAE_TTACGA40NTCC-unmethylated	3710	FOXP3	9606	40	CGACGCTCTTCCGATCTTACGA	TCCATCGTATGCCGTCTTCTGCTTGCCGACTCCG	0,1,2,3,4	ENA	SAMEA103937130,SAMEA3524339,SAMEA3524341,SAMEA3524343,SAMEA3524345
1173	Yin2017	FOXQ1_eDBD_KO_TGCACG40NTTG-unmethylated	3712	FOXQ1	9606	40	CGACGCTCTTCCGATCTGCACG	TTGATCGTATGCCGTCTTCTGCTTGCCGACTCCG	0,1,2,3,4	ENA	SAMEA103937877,SAMEA3524347,SAMEA3524349,SAMEA3524351,SAMEA3524353
3508	Yin2017	FOXR2_FL_KX_TTAGAG40NCGG-unmethylated	3714	FOXR2	9606	40	CGACGCTCTTCCGATCTTAGAG	CGGATCGTATGCCGTCTTCTGCTTGCCGACTCCG	0,1,2,3,4	ENA	SAMEA103937139,SAMEA3524355,SAMEA3524357,SAMEA3524359,SAMEA3524361
11	Yin2017	GABPA_eDBD_KV_TCTGCT40NTGT-unmethylated	3715	GABPA	9606	40	CGACGCTCTTCCGATCTCTGCT	TGTATCGTATGCCGTCTTCTGCTTGCCGACTCCG	0,1,2,3,4	ENA	SAMEA103937779,SAMEA3524362,SAMEA3524364,SAMEA3524366,SAMEA3524368
1174	Yin2017	GATA1_eDBD_KN_TTATAT40NACC-unmethylated	3717	GATA1	9606	40	CGACGCTCTTCCGATCTTATAT	ACCATCGTATGCCGTCTTCTGCTTGCCGACTCCG	0,1,2,3,4	ENA	SAMEA103937154,SAMEA3524370,SAMEA3524372,SAMEA3524374,SAMEA3524376
1175	Yin2017	GATA2_eDBD_KR_TGAGGT40NTCC-unmethylated	3720	GATA2	9606	40	CGACGCTCTTCCGATCTGAGGT	TCCATCGTATGCCGTCTTCTGCTTGCCGACTCCG	0,1,2,3,4	ENA	SAMEA103937853,SAMEA3524379,SAMEA3524381,SAMEA3524383,SAMEA3524385
12	Yin2017	GATA3_FL_KX_TTCGTT40NGCC-unmethylated	3722	GATA3	9606	40	CGACGCTCTTCCGATCTTCGTT	GCCATCGTATGCCGTCTTCTGCTTGCCGACTCCG	0,1,2,3,4	ENA	SAMEA103937186,SAMEA3524387,SAMEA3524389,SAMEA3524391,SAMEA3524393
206	Yin2017	GATA4_eDBD_KP_TTAGAG40NCGG-unmethylated	3724	GATA4	9606	40	CGACGCTCTTCCGATCTTAGAG	CGGATCGTATGCCGTCTTCTGCTTGCCGACTCCG	0,1,2,3,4	ENA	SAMEA103937139,SAMEA3524395,SAMEA3524397,SAMEA3524399,SAMEA3524401
207	Yin2017	GATA5_eDBD_KP_TCCTCG40NCAG-unmethylated	3725	GATA5	9606	40	CGACGCTCTTCCGATCTCCTCG	CAGATCGTATGCCGTCTTCTGCTTGCCGACTCCG	0,1,2,3,4	ENA	SAMEA103937654,SAMEA3524402,SAMEA3524404,SAMEA3524406,SAMEA3524408
207	Yin2017	GATA5_FL_KW_TTAGAG40NCGG-unmethylated	3728	GATA5	9606	40	CGACGCTCTTCCGATCTTAGAG	CGGATCGTATGCCGTCTTCTGCTTGCCGACTCCG	0,1,2,3,4	ENA	SAMEA103937139,SAMEA3524411,SAMEA3524413,SAMEA3524415,SAMEA3524417
1176	Yin2017	GATA6_eDBD_KS_TCCATC40NTGA-unmethylated	3729	GATA6	9606	40	CGACGCTCTTCCGATCTCCATC	TGAATCGTATGCCGTCTTCTGCTTGCCGACTCCG	0,1,2,3,4	ENA	SAMEA103937605,SAMEA3524418,SAMEA3524420,SAMEA3524422,SAMEA3524424
210	Yin2017	GBX2_eDBD_KP_TCAGCA40NCTC-unmethylated	3731	GBX2	9606	40	CGACGCTCTTCCGATCTCAGCA	CTCATCGTATGCCGTCTTCTGCTTGCCGACTCCG	0,1,2,3,4	ENA	SAMEA103937557,SAMEA3524426,SAMEA3524428,SAMEA3524430,SAMEA3524432
210	Yin2017	GBX2_FL_KV_TGGTGG40NTAA-unmethylated	3734	GBX2	9606	40	CGACGCTCTTCCGATCTGGTGG	TAAATCGTATGCCGTCTTCTGCTTGCCGACTCCG	0,1,2,3,4	ENA	SAMEA103937060,SAMEA3524435,SAMEA3524437,SAMEA3524439,SAMEA3524441
14	Yin2017	GCM1_eDBD_KP_TTCGTC40NCGT-unmethylated	3736	GCM1	9606	40	CGACGCTCTTCCGATCTTCGTC	CGTATCGTATGCCGTCTTCTGCTTGCCGACTCCG	0,1,2,3,4	ENA	SAMEA103937183,SAMEA3524443,SAMEA3524445,SAMEA3524447,SAMEA3524449
212	Yin2017	GCM2_FL_KAF_TGTTTC40NTTA-unmethylated	3737	GCM2	9606	40	CGACGCTCTTCCGATCTGTTTC	TTAATCGTATGCCGTCTTCTGCTTGCCGACTCCG	0,1,2,3,4	ENA	SAMEA103937115,SAMEA3524450,SAMEA3524452,SAMEA3524454,SAMEA3524456
1178	Yin2017	GFI1_eDBD_KR_TCTGCT40NTGT-unmethylated	3739	GFI1	9606	40	CGACGCTCTTCCGATCTCTGCT	TGTATCGTATGCCGTCTTCTGCTTGCCGACTCCG	0,1,2,3,4	ENA	SAMEA103937779,SAMEA3524458,SAMEA3524460,SAMEA3524462,SAMEA3524464
1177	Yin2017	GFI1B_eDBD_KR_TTCTCA40NCCT-unmethylated	3741	GFI1B	9606	40	CGACGCTCTTCCGATCTTCTCA	CCTATCGTATGCCGTCTTCTGCTTGCCGACTCCG	0,1,2,3,4	ENA	SAMEA103937191,SAMEA3524466,SAMEA3524468,SAMEA3524470,SAMEA3524472
213	Yin2017	GLI2_eDBD_KS_TGGAGT40NTGG-unmethylated	3744	GLI2	9606	40	CGACGCTCTTCCGATCTGGAGT	TGGATCGTATGCCGTCTTCTGCTTGCCGACTCCG	0,1,2,3,4	ENA	SAMEA103937015,SAMEA3524475,SAMEA3524477,SAMEA3524479,SAMEA3524481
1179	Yin2017	GLI3_eDBD_KP_TCAAAC40NAAC-unmethylated	3745	GLI3	9606	40	CGACGCTCTTCCGATCTCAAAC	AACATCGTATGCCGTCTTCTGCTTGCCGACTCCG	0,1,2,3,4	ENA	SAMEA103937527,SAMEA3524482,SAMEA3524484,SAMEA3524486,SAMEA3524488
515	Yin2017	GLIS1_eDBD_KS_TTTGTA40NTCC-unmethylated	3748	GLIS1	9606	40	CGACGCTCTTCCGATCTTTGTA	TCCATCGTATGCCGTCTTCTGCTTGCCGACTCCG	0,1,2,3,4	ENA	SAMEA103937301,SAMEA3524491,SAMEA3524493,SAMEA3524495,SAMEA3524497
214	Yin2017	GLIS2_eDBD_KP_TCGCCC40NCAT-unmethylated	3749	GLIS2	9606	40	CGACGCTCTTCCGATCTCGCCC	CATATCGTATGCCGTCTTCTGCTTGCCGACTCCG	0,1,2,3,4	ENA	SAMEA103937690,SAMEA3524498,SAMEA3524500,SAMEA3524502,SAMEA3524504
2975	Yin2017	GMEB1_FL_KX_TCTGCT40NTGT-unmethylated	3751	GMEB1	9606	40	CGACGCTCTTCCGATCTCTGCT	TGTATCGTATGCCGTCTTCTGCTTGCCGACTCCG	0,1,2,3,4	ENA	SAMEA103937779,SAMEA3524506,SAMEA3524508,SAMEA3524510,SAMEA3524512
215	Yin2017	GMEB2_eDBD_KQ_TAAATA40NTAT-unmethylated	3753	GMEB2	9606	40	CGACGCTCTTCCGATCTAAATA	TATATCGTATGCCGTCTTCTGCTTGCCGACTCCG	0,3,4	ENA	SAMEA103937316,SAMEA3524514,SAMEA3524516
216	Yin2017	GRHL1_eDBD_KS_TGCTCC40NCCG-unmethylated	3756	GRHL1	9606	40	CGACGCTCTTCCGATCTGCTCC	CCGATCGTATGCCGTCTTCTGCTTGCCGACTCCG	0,1,2,3,4	ENA	SAMEA103936995,SAMEA3524519,SAMEA3524521,SAMEA3524523,SAMEA3524525
217	Yin2017	GSC_eDBD_KR_TCCGAG40NTGG-unmethylated	3757	GSC	9606	40	CGACGCTCTTCCGATCTCCGAG	TGGATCGTATGCCGTCTTCTGCTTGCCGACTCCG	0,1,2,3,4	ENA	SAMEA103937628,SAMEA3524526,SAMEA3524528,SAMEA3524530,SAMEA3524532
217	Yin2017	GSC_FL_KV_TGACAA40NACT-unmethylated	3760	GSC	9606	40	CGACGCTCTTCCGATCTGACAA	ACTATCGTATGCCGTCTTCTGCTTGCCGACTCCG	0,1,2,3,4	ENA	SAMEA103937823,SAMEA3524535,SAMEA3524537,SAMEA3524539,SAMEA3524541
218	Yin2017	GSC2_eDBD_KO_TTGTGG40NCGG-unmethylated	3762	GSC2	9606	40	CGACGCTCTTCCGATCTTGTGG	CGGATCGTATGCCGTCTTCTGCTTGCCGACTCCG	0,1,2,3,4	ENA	SAMEA103937255,SAMEA3524543,SAMEA3524545,SAMEA3524547,SAMEA3524549
219	Yin2017	GSX1_eDBD_KO_TACGAA40NAGA-unmethylated	3763	GSX1	9606	40	CGACGCTCTTCCGATCTACGAA	AGAATCGTATGCCGTCTTCTGCTTGCCGACTCCG	0,1,2,3,4	ENA	SAMEA103937384,SAMEA3524550,SAMEA3524552,SAMEA3524554,SAMEA3524556
220	Yin2017	GSX2_eDBD_KO_TGTCAG40NGAC-unmethylated	3765	GSX2	9606	40	CGACGCTCTTCCGATCTGTCAG	GACATCGTATGCCGTCTTCTGCTTGCCGACTCCG	0,1,2,3,4	ENA	SAMEA103937081,SAMEA3524558,SAMEA3524560,SAMEA3524562,SAMEA3524564
3509	Yin2017	HAND2_eDBD_KP_TGCTCT40NTTA-unmethylated	3767	HAND2	9606	40	CGACGCTCTTCCGATCTGCTCT	TTAATCGTATGCCGTCTTCTGCTTGCCGACTCCG	0,1,2,3,4	ENA	SAMEA103936996,SAMEA3524566,SAMEA3524568,SAMEA3524570,SAMEA3524572
2984	Yin2017	HES1_eDBD_KV_TGCTCT40NTTA-unmethylated	3769	HES1	9606	40	CGACGCTCTTCCGATCTGCTCT	TTAATCGTATGCCGTCTTCTGCTTGCCGACTCCG	0,1,2,3,4	ENA	SAMEA103936996,SAMEA3524574,SAMEA3524576,SAMEA3524578,SAMEA3524580
3510	Yin2017	HES2_eDBD_KO_TCTTGG40NTTA-unmethylated	3772	HES2	9606	40	CGACGCTCTTCCGATCTCTTGG	TTAATCGTATGCCGTCTTCTGCTTGCCGACTCCG	0,1,2,3,4	ENA	SAMEA103937797,SAMEA3524583,SAMEA3524585,SAMEA3524587,SAMEA3524589
221	Yin2017	HES5_eDBD_KO_TGGCTA40NTCC-unmethylated	3773	HES5	9606	40	CGACGCTCTTCCGATCTGGCTA	TCCATCGTATGCCGTCTTCTGCTTGCCGACTCCG	0,1,2,3,4	ENA	SAMEA103937031,SAMEA3524590,SAMEA3524592,SAMEA3524594,SAMEA3524596
3511	Yin2017	HES6_FL_KAE_TAAGGA40NCCG-unmethylated	3776	HES6	9606	40	CGACGCTCTTCCGATCTAAGGA	CCGATCGTATGCCGTCTTCTGCTTGCCGACTCCG	0,1,2,3,4	ENA	SAMEA103937342,SAMEA3524599,SAMEA3524601,SAMEA3524603,SAMEA3524605
222	Yin2017	HES7_eDBD_KO_TGAAGC40NCTA-unmethylated	3778	HES7	9606	40	CGACGCTCTTCCGATCTGAAGC	CTAATCGTATGCCGTCTTCTGCTTGCCGACTCCG	0,1,2,3,4	ENA	SAMEA103937815,SAMEA3524607,SAMEA3524609,SAMEA3524611,SAMEA3524613
223	Yin2017	HESX1_FL_KW_TCGCTA40NTCG-unmethylated	3780	HESX1	9606	40	CGACGCTCTTCCGATCTCGCTA	TCGATCGTATGCCGTCTTCTGCTTGCCGACTCCG	0,1,2,3,4	ENA	SAMEA103937698,SAMEA3524615,SAMEA3524617,SAMEA3524619,SAMEA3524621
224	Yin2017	HEY1_eDBD_KQ_TTGACT40NAGT-unmethylated	3781	HEY1	9606	40	CGACGCTCTTCCGATCTTGACT	AGTATCGTATGCCGTCTTCTGCTTGCCGACTCCG	0,3,4	ENA	SAMEA103937211,SAMEA3524622,SAMEA3524624
224	Yin2017	HEY1_FL_KX_TTGCTT40NCCA-unmethylated	3784	HEY1	9606	40	CGACGCTCTTCCGATCTTGCTT	CCAATCGTATGCCGTCTTCTGCTTGCCGACTCCG	0,1,2,3,4	ENA	SAMEA103937234,SAMEA3524627,SAMEA3524629,SAMEA3524631,SAMEA3524633
225	Yin2017	HEY2_eDBD_KR_TCGAGG40NGTT-unmethylated	3786	HEY2	9606	40	CGACGCTCTTCCGATCTCGAGG	GTTATCGTATGCCGTCTTCTGCTTGCCGACTCCG	0,1,2,3,4	ENA	SAMEA103937682,SAMEA3524635,SAMEA3524637,SAMEA3524639,SAMEA3524641
225	Yin2017	HEY2_FL_KX_TGCCAA40NTAG-unmethylated	3788	HEY2	9606	40	CGACGCTCTTCCGATCTGCCAA	TAGATCGTATGCCGTCTTCTGCTTGCCGACTCCG	0,1,2,3,4	ENA	SAMEA103937889,SAMEA3524643,SAMEA3524645,SAMEA3524647,SAMEA3524649
1181	Yin2017	HIC1_eDBD_KS_TAGAGA40NCGC-unmethylated	3789	HIC1	9606	40	CGACGCTCTTCCGATCTAGAGA	CGCATCGTATGCCGTCTTCTGCTTGCCGACTCCG	0,1,2,3,4	ENA	SAMEA103937420,SAMEA3524650,SAMEA3524652,SAMEA3524654,SAMEA3524656
229	Yin2017	HLF_FL_KX_TGGAGT40NTGG-unmethylated	3792	HLF	9606	40	CGACGCTCTTCCGATCTGGAGT	TGGATCGTATGCCGTCTTCTGCTTGCCGACTCCG	0,1,2,3,4	ENA	SAMEA103937015,SAMEA3524659,SAMEA3524661,SAMEA3524663,SAMEA3524665
1773	Yin2017	HMBOX1_eDBD_KT_TTAGCT40NCCT-unmethylated	3794	HMBOX1	9606	40	CGACGCTCTTCCGATCTTAGCT	CCTATCGTATGCCGTCTTCTGCTTGCCGACTCCG	0,1,2,3,4	ENA	SAMEA103937144,SAMEA3524667,SAMEA3524669,SAMEA3524671,SAMEA3524673
232	Yin2017	HMX1_eDBD_KO_TCCTCA40NAAC-unmethylated	3795	HMX1	9606	40	CGACGCTCTTCCGATCTCCTCA	AACATCGTATGCCGTCTTCTGCTTGCCGACTCCG	0,1,2,3,4	ENA	SAMEA103937651,SAMEA3524674,SAMEA3524676,SAMEA3524678,SAMEA3524680
233	Yin2017	HMX2_eDBD_KO_TTAGCT40NCCT-unmethylated	3798	HMX2	9606	40	CGACGCTCTTCCGATCTTAGCT	CCTATCGTATGCCGTCTTCTGCTTGCCGACTCCG	0,1,2,3,4	ENA	SAMEA103937144,SAMEA3524683,SAMEA3524685,SAMEA3524687,SAMEA3524689
233	Yin2017	HMX2_FL_KZ_TCGGGT40NAAG-unmethylated	3800	HMX2	9606	40	CGACGCTCTTCCGATCTCGGGT	AAGATCGTATGCCGTCTTCTGCTTGCCGACTCCG	0,1,2,3,4	ENA	SAMEA103937712,SAMEA3524691,SAMEA3524693,SAMEA3524695,SAMEA3524697
237	Yin2017	HNF4A_eDBD_KO_TACCTT40NCGA-unmethylated	3801	HNF4A	9606	40	CGACGCTCTTCCGATCTACCTT	CGAATCGTATGCCGTCTTCTGCTTGCCGACTCCG	0,1,2,3,4	ENA	SAMEA103937383,SAMEA3524698,SAMEA3524700,SAMEA3524702,SAMEA3524704
240	Yin2017	HOXA1_FL_KX_TGACAA40NACT-unmethylated	3804	HOXA1	9606	40	CGACGCTCTTCCGATCTGACAA	ACTATCGTATGCCGTCTTCTGCTTGCCGACTCCG	0,1,2,3,4	ENA	SAMEA103937823,SAMEA3524707,SAMEA3524709,SAMEA3524711,SAMEA3524713
241	Yin2017	HOXA10_eDBD_KR_TGTCGA40NGCA-unmethylated	3806	HOXA10	9606	40	CGACGCTCTTCCGATCTGTCGA	GCAATCGTATGCCGTCTTCTGCTTGCCGACTCCG	0,1,2,3,4	ENA	SAMEA103937089,SAMEA3524715,SAMEA3524717,SAMEA3524719,SAMEA3524721
241	Yin2017	HOXA10_FL_KZ_TGGCCT40NTAT-unmethylated	3807	HOXA10	9606	40	CGACGCTCTTCCGATCTGGCCT	TATATCGTATGCCGTCTTCTGCTTGCCGACTCCG	0,1,2,3,4	ENA	SAMEA103937026,SAMEA3524722,SAMEA3524724,SAMEA3524726,SAMEA3524728
3512	Yin2017	HOXA11_eDBD_KS_TGAACT40NAAG-unmethylated	3809	HOXA11	9606	40	CGACGCTCTTCCGATCTGAACT	AAGATCGTATGCCGTCTTCTGCTTGCCGACTCCG	0,1,2,3,4	ENA	SAMEA103937812,SAMEA3524730,SAMEA3524732,SAMEA3524734,SAMEA3524736
243	Yin2017	HOXA13_eDBD_KP_TACTGA40NACC-unmethylated	3811	HOXA13	9606	40	CGACGCTCTTCCGATCTACTGA	ACCATCGTATGCCGTCTTCTGCTTGCCGACTCCG	0,1,2,3,4	ENA	SAMEA103937407,SAMEA3524738,SAMEA3524740,SAMEA3524742,SAMEA3524744
243	Yin2017	HOXA13_FL_KW_TTGGGC40NGGC-unmethylated	3814	HOXA13	9606	40	CGACGCTCTTCCGATCTTGGGC	GGCATCGTATGCCGTCTTCTGCTTGCCGACTCCG	0,1,2,3,4	ENA	SAMEA103937241,SAMEA3524747,SAMEA3524749,SAMEA3524751,SAMEA3524753
244	Yin2017	HOXA2_eDBD_KN_TAGTCT40NGCA-unmethylated	3815	HOXA2	9606	40	CGACGCTCTTCCGATCTAGTCT	GCAATCGTATGCCGTCTTCTGCTTGCCGACTCCG	0,1,2,3,4	ENA	SAMEA103937471,SAMEA3524754,SAMEA3524756,SAMEA3524758,SAMEA3524760
244	Yin2017	HOXA2_FL_KZ_TCGGCT40NTAA-unmethylated	3817	HOXA2	9606	40	CGACGCTCTTCCGATCTCGGCT	TAAATCGTATGCCGTCTTCTGCTTGCCGACTCCG	0,1,2,3,4	ENA	SAMEA103937708,SAMEA3524762,SAMEA3524764,SAMEA3524766,SAMEA3524768
3513	Yin2017	HOXA4_eDBD_KO_TCTAGG40NCTG-unmethylated	3820	HOXA4	9606	40	CGACGCTCTTCCGATCTCTAGG	CTGATCGTATGCCGTCTTCTGCTTGCCGACTCCG	0,1,2,3,4	ENA	SAMEA103937744,SAMEA3524771,SAMEA3524773,SAMEA3524775,SAMEA3524777
1633	Yin2017	HOXA5_eDBD_KV_TTAGTA40NCTC-unmethylated	3822	HOXA5	9606	40	CGACGCTCTTCCGATCTTAGTA	CTCATCGTATGCCGTCTTCTGCTTGCCGACTCCG	0,1,2,3,4	ENA	SAMEA103937149,SAMEA3524779,SAMEA3524781,SAMEA3524783,SAMEA3524785
1633	Yin2017	HOXA5_FL_KAE_TCAGTA40NACC-unmethylated	3823	HOXA5	9606	40	CGACGCTCTTCCGATCTCAGTA	ACCATCGTATGCCGTCTTCTGCTTGCCGACTCCG	0,1,2,3,4	ENA	SAMEA103937567,SAMEA3524786,SAMEA3524788,SAMEA3524790,SAMEA3524792
3514	Yin2017	HOXA6_eDBD_KP_TCGTCA40NCTA-unmethylated	3825	HOXA6	9606	40	CGACGCTCTTCCGATCTCGTCA	CTAATCGTATGCCGTCTTCTGCTTGCCGACTCCG	0,1,2,3,4	ENA	SAMEA103937722,SAMEA3524794,SAMEA3524796,SAMEA3524798,SAMEA3524800
3515	Yin2017	HOXA7_eDBD_KR_TGGCTA40NTCC-unmethylated	3827	HOXA7	9606	40	CGACGCTCTTCCGATCTGGCTA	TCCATCGTATGCCGTCTTCTGCTTGCCGACTCCG	0,1,2,3,4	ENA	SAMEA103937031,SAMEA3524802,SAMEA3524804,SAMEA3524806,SAMEA3524808
1185	Yin2017	HOXA9_FL_KAE_TTCTAC40NCGA-unmethylated	3830	HOXA9	9606	40	CGACGCTCTTCCGATCTTCTAC	CGAATCGTATGCCGTCTTCTGCTTGCCGACTCCG	0,1,2,3,4	ENA	SAMEA103937190,SAMEA3524811,SAMEA3524813,SAMEA3524815,SAMEA3524817
3516	Yin2017	HOXB1_eDBD_KO_TAAAGT40NAGC-unmethylated	3831	HOXB1	9606	40	CGACGCTCTTCCGATCTAAAGT	AGCATCGTATGCCGTCTTCTGCTTGCCGACTCCG	0,1,2,3,4	ENA	SAMEA103937314,SAMEA3524818,SAMEA3524820,SAMEA3524822,SAMEA3524824
246	Yin2017	HOXB13_eDBD_KN_TCACTT40NTTG-unmethylated	3833	HOXB13	9606	40	CGACGCTCTTCCGATCTCACTT	TTGATCGTATGCCGTCTTCTGCTTGCCGACTCCG	0,1,2,3,4	ENA	SAMEA103937552,SAMEA3524826,SAMEA3524828,SAMEA3524830,SAMEA3524832
247	Yin2017	HOXB2_eDBD_KP_TCTGCT40NTGT-unmethylated	3835	HOXB2	9606	40	CGACGCTCTTCCGATCTCTGCT	TGTATCGTATGCCGTCTTCTGCTTGCCGACTCCG	0,1,2,3,4	ENA	SAMEA103937779,SAMEA3524834,SAMEA3524836,SAMEA3524838,SAMEA3524840
1186	Yin2017	HOXB4_FL_KV_TCTGCA40NATA-unmethylated	3838	HOXB4	9606	40	CGACGCTCTTCCGATCTCTGCA	ATAATCGTATGCCGTCTTCTGCTTGCCGACTCCG	0,1,2,3,4	ENA	SAMEA103937774,SAMEA3524843,SAMEA3524845,SAMEA3524847,SAMEA3524849
249	Yin2017	HOXB5_eDBD_KO_TCGGAC40NCCA-unmethylated	3839	HOXB5	9606	40	CGACGCTCTTCCGATCTCGGAC	CCAATCGTATGCCGTCTTCTGCTTGCCGACTCCG	0,1,2,3,4	ENA	SAMEA103937704,SAMEA3524850,SAMEA3524852,SAMEA3524854,SAMEA3524856
249	Yin2017	HOXB5_FL_KAE_TCTGAG40NCAG-unmethylated	3842	HOXB5	9606	40	CGACGCTCTTCCGATCTCTGAG	CAGATCGTATGCCGTCTTCTGCTTGCCGACTCCG	0,1,2,3,4	ENA	SAMEA103937771,SAMEA3524859,SAMEA3524861,SAMEA3524863,SAMEA3524865
1187	Yin2017	HOXB7_eDBD_KT_TAAGGC40NTGA-unmethylated	3845	HOXB7	9606	40	CGACGCTCTTCCGATCTAAGGC	TGAATCGTATGCCGTCTTCTGCTTGCCGACTCCG	0,1,2,3,4	ENA	SAMEA103937343,SAMEA3524870,SAMEA3524872,SAMEA3524874,SAMEA3524876
1187	Yin2017	HOXB7_FL_KV_TTATTT40NCGT-unmethylated	3848	HOXB7	9606	40	CGACGCTCTTCCGATCTTATTT	CGTATCGTATGCCGTCTTCTGCTTGCCGACTCCG	0,1,2,3,4	ENA	SAMEA103937160,SAMEA3524879,SAMEA3524881,SAMEA3524883,SAMEA3524885
1188	Yin2017	HOXB8_eDBD_KP_TAAAGT40NAGC-unmethylated	3849	HOXB8	9606	40	CGACGCTCTTCCGATCTAAAGT	AGCATCGTATGCCGTCTTCTGCTTGCCGACTCCG	0,1,2,3,4	ENA	SAMEA103937314,SAMEA3524886,SAMEA3524888,SAMEA3524890,SAMEA3524892
3518	Yin2017	HOXB9_eDBD_KT_TTCGTT40NGCC-unmethylated	3852	HOXB9	9606	40	CGACGCTCTTCCGATCTTCGTT	GCCATCGTATGCCGTCTTCTGCTTGCCGACTCCG	0,1,2,3,4	ENA	SAMEA103937186,SAMEA3524895,SAMEA3524897,SAMEA3524899,SAMEA3524901
250	Yin2017	HOXC10_eDBD_KR_TACTAA40NATT-unmethylated	3853	HOXC10	9606	40	CGACGCTCTTCCGATCTACTAA	ATTATCGTATGCCGTCTTCTGCTTGCCGACTCCG	0,1,2,3,4	ENA	SAMEA103937398,SAMEA3524902,SAMEA3524904,SAMEA3524906,SAMEA3524908
250	Yin2017	HOXC10_FL_KX_TTGGCC40NTCG-unmethylated	3856	HOXC10	9606	40	CGACGCTCTTCCGATCTTGGCC	TCGATCGTATGCCGTCTTCTGCTTGCCGACTCCG	0,1,2,3,4	ENA	SAMEA103937238,SAMEA3524911,SAMEA3524913,SAMEA3524915,SAMEA3524917
252	Yin2017	HOXC11_eDBD_KR_TCTGCA40NATA-unmethylated	3858	HOXC11	9606	40	CGACGCTCTTCCGATCTCTGCA	ATAATCGTATGCCGTCTTCTGCTTGCCGACTCCG	0,1,2,3,4	ENA	SAMEA103937774,SAMEA3524919,SAMEA3524921,SAMEA3524923,SAMEA3524925
252	Yin2017	HOXC11_FL_KX_TCAGAA40NAGG-unmethylated	3859	HOXC11	9606	40	CGACGCTCTTCCGATCTCAGAA	AGGATCGTATGCCGTCTTCTGCTTGCCGACTCCG	0,1,2,3,4	ENA	SAMEA103937553,SAMEA3524926,SAMEA3524928,SAMEA3524930,SAMEA3524932
253	Yin2017	HOXC12_eDBD_KP_TAGTGC40NATG-unmethylated	3861	HOXC12	9606	40	CGACGCTCTTCCGATCTAGTGC	ATGATCGTATGCCGTCTTCTGCTTGCCGACTCCG	0,1,2,3,4	ENA	SAMEA103937473,SAMEA3524934,SAMEA3524936,SAMEA3524938,SAMEA3524940
254	Yin2017	HOXC13_eDBD_KP_TACTAC40NGCC-unmethylated	3863	HOXC13	9606	40	CGACGCTCTTCCGATCTACTAC	GCCATCGTATGCCGTCTTCTGCTTGCCGACTCCG	0,1,2,3,4	ENA	SAMEA103937400,SAMEA3524942,SAMEA3524944,SAMEA3524946,SAMEA3524948
3519	Yin2017	HOXC4_FL_KV_TTCGGG40NGAG-unmethylated	3866	HOXC4	9606	40	CGACGCTCTTCCGATCTTCGGG	GAGATCGTATGCCGTCTTCTGCTTGCCGACTCCG	0,1,2,3,4	ENA	SAMEA103937181,SAMEA3524951,SAMEA3524953,SAMEA3524955,SAMEA3524957
3520	Yin2017	HOXC8_FL_KV_TGCGCA40NCAA-unmethylated	3867	HOXC8	9606	40	CGACGCTCTTCCGATCTGCGCA	CAAATCGTATGCCGTCTTCTGCTTGCCGACTCCG	0,1,2,3,4	ENA	SAMEA103936977,SAMEA3524958,SAMEA3524960,SAMEA3524962,SAMEA3524964
1189	Yin2017	HOXC9_FL_KV_TATGTA40NTGT-unmethylated	3869	HOXC9	9606	40	CGACGCTCTTCCGATCTATGTA	TGTATCGTATGCCGTCTTCTGCTTGCCGACTCCG	0,1,2,3,4	ENA	SAMEA103937513,SAMEA3524966,SAMEA3524968,SAMEA3524970,SAMEA3524972
3521	Yin2017	HOXD1_eDBD_KR_TTCAGG40NTGC-unmethylated	3872	HOXD1	9606	40	CGACGCTCTTCCGATCTTCAGG	TGCATCGTATGCCGTCTTCTGCTTGCCGACTCCG	0,1,2,3,4	ENA	SAMEA103937166,SAMEA3524975,SAMEA3524977,SAMEA3524979,SAMEA3524981
3522	Yin2017	HOXD10_eDBD_KT_TAAGTC40NCGT-unmethylated	3873	HOXD10	9606	40	CGACGCTCTTCCGATCTAAGTC	CGTATCGTATGCCGTCTTCTGCTTGCCGACTCCG	0,1,2,3,4	ENA	SAMEA103937347,SAMEA3524982,SAMEA3524984,SAMEA3524986,SAMEA3524988
3522	Yin2017	HOXD10_FL_KAE_TCGATG40NTAC-unmethylated	3876	HOXD10	9606	40	CGACGCTCTTCCGATCTCGATG	TACATCGTATGCCGTCTTCTGCTTGCCGACTCCG	0,1,2,3,4	ENA	SAMEA103937685,SAMEA3524991,SAMEA3524993,SAMEA3524995,SAMEA3524997
255	Yin2017	HOXD11_eDBD_KP_TTCGAG40NGCG-unmethylated	3878	HOXD11	9606	40	CGACGCTCTTCCGATCTTCGAG	GCGATCGTATGCCGTCTTCTGCTTGCCGACTCCG	0,1,2,3,4	ENA	SAMEA103937174,SAMEA3524999,SAMEA3525001,SAMEA3525003,SAMEA3525005
256	Yin2017	HOXD12_eDBD_KO_TAGTTA40NGTG-unmethylated	3879	HOXD12	9606	40	CGACGCTCTTCCGATCTAGTTA	GTGATCGTATGCCGTCTTCTGCTTGCCGACTCCG	0,1,2,3,4	ENA	SAMEA103937476,SAMEA3525006,SAMEA3525008,SAMEA3525010,SAMEA3525012
258	Yin2017	HOXD13_eDBD_KP_TCGAAT40NAGG-unmethylated	3881	HOXD13	9606	40	CGACGCTCTTCCGATCTCGAAT	AGGATCGTATGCCGTCTTCTGCTTGCCGACTCCG	0,1,2,3,4	ENA	SAMEA103937672,SAMEA3525014,SAMEA3525016,SAMEA3525018,SAMEA3525020
3523	Yin2017	HOXD3_FL_KW_TACATA40NAGA-unmethylated	3883	HOXD3	9606	40	CGACGCTCTTCCGATCTACATA	AGAATCGTATGCCGTCTTCTGCTTGCCGACTCCG	0,1,2,3,4	ENA	SAMEA103937364,SAMEA3525022,SAMEA3525024,SAMEA3525026,SAMEA3525028
3524	Yin2017	HOXD4_eDBD_KO_TGAGAC40NCAA-unmethylated	3886	HOXD4	9606	40	CGACGCTCTTCCGATCTGAGAC	CAAATCGTATGCCGTCTTCTGCTTGCCGACTCCG	0,1,2,3,4	ENA	SAMEA103937842,SAMEA3525031,SAMEA3525033,SAMEA3525035,SAMEA3525037
3524	Yin2017	HOXD4_FL_KV_TTTACT40NACA-unmethylated	3888	HOXD4	9606	40	CGACGCTCTTCCGATCTTTACT	ACAATCGTATGCCGTCTTCTGCTTGCCGACTCCG	0,1,2,3,4	ENA	SAMEA103937265,SAMEA3525039,SAMEA3525041,SAMEA3525043,SAMEA3525045
260	Yin2017	HOXD8_eDBD_KP_TCGGGT40NAAG-unmethylated	3889	HOXD8	9606	40	CGACGCTCTTCCGATCTCGGGT	AAGATCGTATGCCGTCTTCTGCTTGCCGACTCCG	0,1,2,3,4	ENA	SAMEA103937712,SAMEA3525046,SAMEA3525048,SAMEA3525050,SAMEA3525052
3525	Yin2017	HOXD9_eDBD_KQ_TGCGTC40NTTA-unmethylated	3892	HOXD9	9606	40	CGACGCTCTTCCGATCTGCGTC	TTAATCGTATGCCGTCTTCTGCTTGCCGACTCCG	0,3,4	ENA	SAMEA103936987,SAMEA3525055,SAMEA3525057
3525	Yin2017	HOXD9_FL_KW_TCTCCT40NCCT-unmethylated	3894	HOXD9	9606	40	CGACGCTCTTCCGATCTCTCCT	CCTATCGTATGCCGTCTTCTGCTTGCCGACTCCG	0,1,2,3,4	ENA	SAMEA103937758,SAMEA3525059,SAMEA3525061,SAMEA3525063,SAMEA3525065
262	Yin2017	HSF1_eDBD_KN_TCTAAA40NCGC-unmethylated	3895	HSF1	9606	40	CGACGCTCTTCCGATCTCTAAA	CGCATCGTATGCCGTCTTCTGCTTGCCGACTCCG	0,1,2,3,4	ENA	SAMEA103937734,SAMEA3525066,SAMEA3525068,SAMEA3525070,SAMEA3525072
262	Yin2017	HSF1_FL_KX_TTTATT40NATC-unmethylated	3898	HSF1	9606	40	CGACGCTCTTCCGATCTTTATT	ATCATCGTATGCCGTCTTCTGCTTGCCGACTCCG	0,1,2,3,4	ENA	SAMEA103937274,SAMEA3525075,SAMEA3525077,SAMEA3525079,SAMEA3525081
263	Yin2017	HSF2_eDBD_KT_TAGTTA40NGTG-unmethylated	3899	HSF2	9606	40	CGACGCTCTTCCGATCTAGTTA	GTGATCGTATGCCGTCTTCTGCTTGCCGACTCCG	0,1,2,3,4	ENA	SAMEA103937476,SAMEA3525082,SAMEA3525084,SAMEA3525086,SAMEA3525088
263	Yin2017	HSF2_FL_KZ_TCAAAC40NAAC-unmethylated	3902	HSF2	9606	40	CGACGCTCTTCCGATCTCAAAC	AACATCGTATGCCGTCTTCTGCTTGCCGACTCCG	0,1,2,3,4	ENA	SAMEA103937527,SAMEA3525091,SAMEA3525093,SAMEA3525095,SAMEA3525097
264	Yin2017	HSF4_eDBD_KP_TCAAGA40NCGC-unmethylated	3903	HSF4	9606	40	CGACGCTCTTCCGATCTCAAGA	CGCATCGTATGCCGTCTTCTGCTTGCCGACTCCG	0,1,2,3,4	ENA	SAMEA103937533,SAMEA3525098,SAMEA3525100,SAMEA3525102,SAMEA3525104
3526	Yin2017	HSF5_eDBD_KT_TATGCT40NACT-unmethylated	3905	HSF5	9606	40	CGACGCTCTTCCGATCTATGCT	ACTATCGTATGCCGTCTTCTGCTTGCCGACTCCG	0,1,2,3,4	ENA	SAMEA103937507,SAMEA3525106,SAMEA3525108,SAMEA3525110,SAMEA3525112
265	Yin2017	HSFY1_eDBD_KS_TACGGT40NTAC-unmethylated	3907	HSFY2	9606	40	CGACGCTCTTCCGATCTACGGT	TACATCGTATGCCGTCTTCTGCTTGCCGACTCCG	0,1,2,3,4	ENA	SAMEA103937394,SAMEA3525114,SAMEA3525116,SAMEA3525118,SAMEA3525120
265	Yin2017	HSFY2_eDBD_KP_TTGGGC40NGGC-unmethylated	3910	HSFY2	9606	40	CGACGCTCTTCCGATCTTGGGC	GGCATCGTATGCCGTCTTCTGCTTGCCGACTCCG	0,1,2,3,4	ENA	SAMEA103937241,SAMEA3525123,SAMEA3525125,SAMEA3525127,SAMEA3525129
1193	Yin2017	IRF2_FL_KX_TACTAG40NGGA-unmethylated	3911	IRF2	9606	40	CGACGCTCTTCCGATCTACTAG	GGAATCGTATGCCGTCTTCTGCTTGCCGACTCCG	0,1,2,3,4	ENA	SAMEA103937402,SAMEA3525130,SAMEA3525132,SAMEA3525134,SAMEA3525136
267	Yin2017	IRF3_eDBD_KS_TACTGA40NACC-unmethylated	3913	IRF3	9606	40	CGACGCTCTTCCGATCTACTGA	ACCATCGTATGCCGTCTTCTGCTTGCCGACTCCG	0,1,2,3,4	ENA	SAMEA103937407,SAMEA3525138,SAMEA3525140,SAMEA3525142,SAMEA3525144
267	Yin2017	IRF3_FL_KV_TAAGTC40NCGT-unmethylated	3915	IRF3	9606	40	CGACGCTCTTCCGATCTAAGTC	CGTATCGTATGCCGTCTTCTGCTTGCCGACTCCG	0,1,2,3,4	ENA	SAMEA103937347,SAMEA3525146,SAMEA3525148,SAMEA3525150,SAMEA3525152
268	Yin2017	IRF4_FL_KX_TGTAGA40NTGT-unmethylated	3917	IRF4	9606	40	CGACGCTCTTCCGATCTGTAGA	TGTATCGTATGCCGTCTTCTGCTTGCCGACTCCG	0,1,2,3,4	ENA	SAMEA103937071,SAMEA3525154,SAMEA3525156,SAMEA3525158,SAMEA3525160
269	Yin2017	IRF5_eDBD_KV_TCTATT40NCAT-unmethylated	3919	IRF5	9606	40	CGACGCTCTTCCGATCTCTATT	CATATCGTATGCCGTCTTCTGCTTGCCGACTCCG	0,1,2,3,4	ENA	SAMEA103937748,SAMEA3525162,SAMEA3525164,SAMEA3525166,SAMEA3525168
269	Yin2017	IRF5_FL_KX_TAGACA40NGTC-unmethylated	3921	IRF5	9606	40	CGACGCTCTTCCGATCTAGACA	GTCATCGTATGCCGTCTTCTGCTTGCCGACTCCG	0,1,2,3,4	ENA	SAMEA103937414,SAMEA3525170,SAMEA3525172,SAMEA3525174,SAMEA3525176
3527	Yin2017	IRF6_eDBD_KS_TAGTTA40NGTG-unmethylated	3923	IRF6	9606	40	CGACGCTCTTCCGATCTAGTTA	GTGATCGTATGCCGTCTTCTGCTTGCCGACTCCG	0,1,2,3,4	ENA	SAMEA103937476,SAMEA3525178,SAMEA3525180,SAMEA3525182,SAMEA3525184
270	Yin2017	IRF7_eDBD_KT_TACTGG40NGGA-unmethylated	3927	IRF7	9606	40	CGACGCTCTTCCGATCTACTGG	GGAATCGTATGCCGTCTTCTGCTTGCCGACTCCG	0,1,2,3,4	ENA	SAMEA103937408,SAMEA3525194,SAMEA3525196,SAMEA3525198,SAMEA3525200
271	Yin2017	IRF8_eDBD_KO_TTCAGG40NTGC-unmethylated	3930	IRF8	9606	40	CGACGCTCTTCCGATCTTCAGG	TGCATCGTATGCCGTCTTCTGCTTGCCGACTCCG	0,1,2,3,4	ENA	SAMEA103937166,SAMEA3525203,SAMEA3525205,SAMEA3525207,SAMEA3525209
271	Yin2017	IRF8_FL_KW_TAAAGT40NAGC-unmethylated	3931	IRF8	9606	40	CGACGCTCTTCCGATCTAAAGT	AGCATCGTATGCCGTCTTCTGCTTGCCGACTCCG	0,1,2,3,4	ENA	SAMEA103937314,SAMEA3525210,SAMEA3525212,SAMEA3525214,SAMEA3525216
1194	Yin2017	IRF9_FL_KV_TTCAGG40NTGC-unmethylated	3934	IRF9	9606	40	CGACGCTCTTCCGATCTTCAGG	TGCATCGTATGCCGTCTTCTGCTTGCCGACTCCG	0,1,2,3,4	ENA	SAMEA103937166,SAMEA3525219,SAMEA3525221,SAMEA3525223,SAMEA3525225
3528	Yin2017	IRX1_eDBD_KO_TGACAA40NACT-unmethylated	3936	IRX1	9606	40	CGACGCTCTTCCGATCTGACAA	ACTATCGTATGCCGTCTTCTGCTTGCCGACTCCG	0,1,2,3,4	ENA	SAMEA103937823,SAMEA3525227,SAMEA3525229,SAMEA3525231,SAMEA3525233
3529	Yin2017	IRX3_eDBD_KP_TGGCCT40NTAT-unmethylated	3938	IRX3	9606	40	CGACGCTCTTCCGATCTGGCCT	TATATCGTATGCCGTCTTCTGCTTGCCGACTCCG	0,1,2,3,4	ENA	SAMEA103937026,SAMEA3525235,SAMEA3525237,SAMEA3525239,SAMEA3525241
275	Yin2017	IRX5_eDBD_KW_TACGGG40NCTT-unmethylated	3939	IRX5	9606	40	CGACGCTCTTCCGATCTACGGG	CTTATCGTATGCCGTCTTCTGCTTGCCGACTCCG	0,1,2,3,4	ENA	SAMEA103937393,SAMEA3525242,SAMEA3525244,SAMEA3525246,SAMEA3525248
1195	Yin2017	ISL1_eDBD_KR_TGCACG40NTTG-unmethylated	3942	ISL1	9606	40	CGACGCTCTTCCGATCTGCACG	TTGATCGTATGCCGTCTTCTGCTTGCCGACTCCG	0,1,2,3,4	ENA	SAMEA103937877,SAMEA3525251,SAMEA3525253,SAMEA3525255,SAMEA3525257
1195	Yin2017	ISL1_FL_KX_TTCTGT40NAAC-unmethylated	3944	ISL1	9606	40	CGACGCTCTTCCGATCTTCTGT	AACATCGTATGCCGTCTTCTGCTTGCCGACTCCG	0,1,2,3,4	ENA	SAMEA103937199,SAMEA3525259,SAMEA3525261,SAMEA3525263,SAMEA3525265
276	Yin2017	ISL2_eDBD_KO_TCCGGG40NCTC-unmethylated	3946	ISL2	9606	40	CGACGCTCTTCCGATCTCCGGG	CTCATCGTATGCCGTCTTCTGCTTGCCGACTCCG	0,1,2,3,4	ENA	SAMEA103937640,SAMEA3525267,SAMEA3525269,SAMEA3525271,SAMEA3525273
277	Yin2017	ISX_eDBD_KO_TCGGCT40NTAA-unmethylated	3948	ISX	9606	40	CGACGCTCTTCCGATCTCGGCT	TAAATCGTATGCCGTCTTCTGCTTGCCGACTCCG	0,1,2,3,4	ENA	SAMEA103937708,SAMEA3525275,SAMEA3525277,SAMEA3525279,SAMEA3525281
277	Yin2017	ISX_FL_KW_TTCAAG40NGCC-unmethylated	3949	ISX	9606	40	CGACGCTCTTCCGATCTTCAAG	GCCATCGTATGCCGTCTTCTGCTTGCCGACTCCG	0,1,2,3,4	ENA	SAMEA103937162,SAMEA3525282,SAMEA3525284,SAMEA3525286,SAMEA3525288
278	Yin2017	JDP2_eDBD_KT_TATTTC40NGCA-unmethylated	3952	JDP2	9606	40	CGACGCTCTTCCGATCTATTTC	GCAATCGTATGCCGTCTTCTGCTTGCCGACTCCG	0,1,2,3,4	ENA	SAMEA103937524,SAMEA3525291,SAMEA3525293,SAMEA3525295,SAMEA3525297
278	Yin2017	JDP2_FL_KV_TAGATG40NTAT-unmethylated	3953	JDP2	9606	40	CGACGCTCTTCCGATCTAGATG	TATATCGTATGCCGTCTTCTGCTTGCCGACTCCG	0,1,2,3,4	ENA	SAMEA103937426,SAMEA3525298,SAMEA3525300,SAMEA3525302,SAMEA3525304
820	Yin2017	JUN_FL_KAE_TCAGTG40NGAT-unmethylated	3955	JUN	9606	40	CGACGCTCTTCCGATCTCAGTG	GATATCGTATGCCGTCTTCTGCTTGCCGACTCCG	0,1,2,3,4	ENA	SAMEA103937569,SAMEA3525306,SAMEA3525308,SAMEA3525310,SAMEA3525312
18	Yin2017	JUNB_eDBD_KS_TTTGTT40NTAT-unmethylated	3958	JUNB	9606	40	CGACGCTCTTCCGATCTTTGTT	TATATCGTATGCCGTCTTCTGCTTGCCGACTCCG	0,1,2,3,4	ENA	SAMEA103937303,SAMEA3525315,SAMEA3525317,SAMEA3525319,SAMEA3525321
23	Yin2017	JUND_eDBD_KS_TACCCA40NTGT-unmethylated	3959	JUND	9606	40	CGACGCTCTTCCGATCTACCCA	TGTATCGTATGCCGTCTTCTGCTTGCCGACTCCG	0,1,2,3,4	ENA	SAMEA103937373,SAMEA3525322,SAMEA3525324,SAMEA3525326,SAMEA3525328
2631	Yin2017	KLF10_eDBD_KR_TATGTA40NTGT-unmethylated	3961	KLF10	9606	40	CGACGCTCTTCCGATCTATGTA	TGTATCGTATGCCGTCTTCTGCTTGCCGACTCCG	0,1,2,3,4	ENA	SAMEA103937513,SAMEA3525330,SAMEA3525332,SAMEA3525334,SAMEA3525336
2245	Yin2017	KLF11_eDBD_KR_TCTCTC40NTTG-unmethylated	3964	KLF11	9606	40	CGACGCTCTTCCGATCTCTCTC	TTGATCGTATGCCGTCTTCTGCTTGCCGACTCCG	0,1,2,3,4	ENA	SAMEA103937765,SAMEA3525339,SAMEA3525341,SAMEA3525343,SAMEA3525345
1197	Yin2017	KLF12_FL_KX_TTTGAG40NATT-unmethylated	3966	KLF12	9606	40	CGACGCTCTTCCGATCTTTGAG	ATTATCGTATGCCGTCTTCTGCTTGCCGACTCCG	0,1,2,3,4	ENA	SAMEA103937293,SAMEA3525347,SAMEA3525349,SAMEA3525351,SAMEA3525353
281	Yin2017	KLF13_eDBD_KP_TACTTA40NCTA-unmethylated	3967	KLF13	9606	40	CGACGCTCTTCCGATCTACTTA	CTAATCGTATGCCGTCTTCTGCTTGCCGACTCCG	0,1,2,3,4	ENA	SAMEA103937410,SAMEA3525354,SAMEA3525356,SAMEA3525358,SAMEA3525360
281	Yin2017	KLF13_FL_KV_TATATA40NGCT-unmethylated	3969	KLF13	9606	40	CGACGCTCTTCCGATCTATATA	GCTATCGTATGCCGTCTTCTGCTTGCCGACTCCG	0,1,2,3,4	ENA	SAMEA103937492,SAMEA3525362,SAMEA3525364,SAMEA3525366,SAMEA3525368
282	Yin2017	KLF14_eDBD_KP_TAAGGC40NTGA-unmethylated	3971	KLF14	9606	40	CGACGCTCTTCCGATCTAAGGC	TGAATCGTATGCCGTCTTCTGCTTGCCGACTCCG	0,1,2,3,4	ENA	SAMEA103937343,SAMEA3525370,SAMEA3525372,SAMEA3525374,SAMEA3525376
1198	Yin2017	KLF15_eDBD_KT_TCATGA40NAGT-unmethylated	3973	KLF15	9606	40	CGACGCTCTTCCGATCTCATGA	AGTATCGTATGCCGTCTTCTGCTTGCCGACTCCG	0,1,2,3,4	ENA	SAMEA103937577,SAMEA3525378,SAMEA3525380,SAMEA3525382,SAMEA3525384
1198	Yin2017	KLF15_FL_KW_TGGTCG40NTAA-unmethylated	3975	KLF15	9606	40	CGACGCTCTTCCGATCTGGTCG	TAAATCGTATGCCGTCTTCTGCTTGCCGACTCCG	0,1,2,3,4	ENA	SAMEA103937055,SAMEA3525386,SAMEA3525388,SAMEA3525390,SAMEA3525392
283	Yin2017	KLF16_eDBD_KP_TGCTTT40NAGA-unmethylated	3977	KLF16	9606	40	CGACGCTCTTCCGATCTGCTTT	AGAATCGTATGCCGTCTTCTGCTTGCCGACTCCG	0,1,2,3,4	ENA	SAMEA103937005,SAMEA3525394,SAMEA3525396,SAMEA3525398,SAMEA3525400
3530	Yin2017	KLF2_eDBD_KP_TCGGTG40NCAA-unmethylated	3981	KLF2	9606	40	CGACGCTCTTCCGATCTCGGTG	CAAATCGTATGCCGTCTTCTGCTTGCCGACTCCG	0,1,2,3,4	ENA	SAMEA103937715,SAMEA3525406,SAMEA3525408,SAMEA3525410,SAMEA3525412
1200	Yin2017	KLF3_FL_KAF_TTACAA40NTAC-unmethylated	3983	KLF3	9606	40	CGACGCTCTTCCGATCTTACAA	TACATCGTATGCCGTCTTCTGCTTGCCGACTCCG	0,1,2,3,4	ENA	SAMEA103937126,SAMEA3525414,SAMEA3525416,SAMEA3525418,SAMEA3525420
1201	Yin2017	KLF4_eDBD_KT_TAGAGA40NCGC-unmethylated	3985	KLF4	9606	40	CGACGCTCTTCCGATCTAGAGA	CGCATCGTATGCCGTCTTCTGCTTGCCGACTCCG	0,1,2,3,4	ENA	SAMEA103937420,SAMEA3525422,SAMEA3525424,SAMEA3525426,SAMEA3525428
1202	Yin2017	KLF5_eDBD_KS_TGTGAT40NGCA-unmethylated	3988	KLF5	9606	40	CGACGCTCTTCCGATCTGTGAT	GCAATCGTATGCCGTCTTCTGCTTGCCGACTCCG	0,1,2,3,4	ENA	SAMEA103937100,SAMEA3525431,SAMEA3525433,SAMEA3525435,SAMEA3525437
1203	Yin2017	KLF6_eDBD_KW_TGCTCC40NCCG-unmethylated	3990	KLF6	9606	40	CGACGCTCTTCCGATCTGCTCC	CCGATCGTATGCCGTCTTCTGCTTGCCGACTCCG	0,1,2,3,4	ENA	SAMEA103936995,SAMEA3525439,SAMEA3525441,SAMEA3525443,SAMEA3525445
284	Yin2017	LBX2_eDBD_KP_TGAAGC40NCTA-unmethylated	3992	LBX2	9606	40	CGACGCTCTTCCGATCTGAAGC	CTAATCGTATGCCGTCTTCTGCTTGCCGACTCCG	0,1,2,3,4	ENA	SAMEA103937815,SAMEA3525447,SAMEA3525449,SAMEA3525451,SAMEA3525453
28	Yin2017	LEF1_eDBD_KT_TGCACG40NTTG-unmethylated	3994	LEF1	9606	40	CGACGCTCTTCCGATCTGCACG	TTGATCGTATGCCGTCTTCTGCTTGCCGACTCCG	0,1,2,3,4	ENA	SAMEA103937877,SAMEA3525455,SAMEA3525457,SAMEA3525459,SAMEA3525461
28	Yin2017	LEF1_FL_KZ_TTGTTA40NGGT-unmethylated	3996	LEF1	9606	40	CGACGCTCTTCCGATCTTGTTA	GGTATCGTATGCCGTCTTCTGCTTGCCGACTCCG	0,1,2,3,4	ENA	SAMEA103937256,SAMEA3525463,SAMEA3525465,SAMEA3525467,SAMEA3525469
3531	Yin2017	LHX1_eDBD_KO_TTTGAG40NATT-unmethylated	3998	LHX1	9606	40	CGACGCTCTTCCGATCTTTGAG	ATTATCGTATGCCGTCTTCTGCTTGCCGACTCCG	0,1,2,3,4	ENA	SAMEA103937293,SAMEA3525471,SAMEA3525473,SAMEA3525475,SAMEA3525477
3532	Yin2017	LHX4_eDBD_KT_TACGGG40NCTT-unmethylated	3999	LHX4	9606	40	CGACGCTCTTCCGATCTACGGG	CTTATCGTATGCCGTCTTCTGCTTGCCGACTCCG	0,1,2,3,4	ENA	SAMEA103937393,SAMEA3525478,SAMEA3525480,SAMEA3525482,SAMEA3525484
3532	Yin2017	LHX4_FL_KX_TGTAGC40NCCT-unmethylated	4002	LHX4	9606	40	CGACGCTCTTCCGATCTGTAGC	CCTATCGTATGCCGTCTTCTGCTTGCCGACTCCG	0,1,2,3,4	ENA	SAMEA103937072,SAMEA3525487,SAMEA3525489,SAMEA3525491,SAMEA3525493
3533	Yin2017	LHX5_FL_KW_TTCTTG40NTGC-unmethylated	4004	LHX5	9606	40	CGACGCTCTTCCGATCTTCTTG	TGCATCGTATGCCGTCTTCTGCTTGCCGACTCCG	0,1,2,3,4	ENA	SAMEA103937201,SAMEA3525495,SAMEA3525497,SAMEA3525499,SAMEA3525501
29	Yin2017	LHX6_FL_KAE_TGTCAA40NCGA-unmethylated	4006	LHX6	9606	40	CGACGCTCTTCCGATCTGTCAA	CGAATCGTATGCCGTCTTCTGCTTGCCGACTCCG	0,1,2,3,4	ENA	SAMEA103937079,SAMEA3525503,SAMEA3525505,SAMEA3525507,SAMEA3525509
3534	Yin2017	LHX8_FL_KW_TAGCTG40NCTA-unmethylated	4007	LHX8	9606	40	CGACGCTCTTCCGATCTAGCTG	CTAATCGTATGCCGTCTTCTGCTTGCCGACTCCG	0,1,2,3,4	ENA	SAMEA103937444,SAMEA3525510,SAMEA3525512,SAMEA3525514,SAMEA3525516
288	Yin2017	LHX9_eDBD_KP_TTAGCA40NGGT-unmethylated	4010	LHX9	9606	40	CGACGCTCTTCCGATCTTAGCA	GGTATCGTATGCCGTCTTCTGCTTGCCGACTCCG	0,1,2,3,4	ENA	SAMEA103937141,SAMEA3525519,SAMEA3525521,SAMEA3525523,SAMEA3525525
288	Yin2017	LHX9_FL_KW_TTTGGT40NCTT-unmethylated	4012	LHX9	9606	40	CGACGCTCTTCCGATCTTTGGT	CTTATCGTATGCCGTCTTCTGCTTGCCGACTCCG	0,1,2,3,4	ENA	SAMEA103937299,SAMEA3525527,SAMEA3525529,SAMEA3525531,SAMEA3525533
3166	Yin2017	LIN28B_FL_KV_TTTGAC40NGGT-unmethylated	4014	LIN28B	9606	40	CGACGCTCTTCCGATCTTTGAC	GGTATCGTATGCCGTCTTCTGCTTGCCGACTCCG	0,1,2,3,4	ENA	SAMEA103937292,SAMEA3525535,SAMEA3525537,SAMEA3525539,SAMEA3525541
289	Yin2017	LMX1A_eDBD_KO_TACTTA40NCTA-unmethylated	4015	LMX1A	9606	40	CGACGCTCTTCCGATCTACTTA	CTAATCGTATGCCGTCTTCTGCTTGCCGACTCCG	0,1,2,3,4	ENA	SAMEA103937410,SAMEA3525542,SAMEA3525544,SAMEA3525546,SAMEA3525548
290	Yin2017	LMX1B_eDBD_KO_TTGGCC40NTCG-unmethylated	4018	LMX1B	9606	40	CGACGCTCTTCCGATCTTGGCC	TCGATCGTATGCCGTCTTCTGCTTGCCGACTCCG	0,1,2,3,4	ENA	SAMEA103937238,SAMEA3525551,SAMEA3525553,SAMEA3525555,SAMEA3525557
290	Yin2017	LMX1B_FL_KW_TGCAGT40NAAG-unmethylated	4019	LMX1B	9606	40	CGACGCTCTTCCGATCTGCAGT	AAGATCGTATGCCGTCTTCTGCTTGCCGACTCCG	0,1,2,3,4	ENA	SAMEA103937883,SAMEA3525558,SAMEA3525560,SAMEA3525562,SAMEA3525564
1208	Yin2017	MAF_eDBD_KO_TTTACT40NACA-unmethylated	4022	MAF	9606	40	CGACGCTCTTCCGATCTTTACT	ACAATCGTATGCCGTCTTCTGCTTGCCGACTCCG	0,1,2,3,4	ENA	SAMEA103937265,SAMEA3525567,SAMEA3525569,SAMEA3525571,SAMEA3525573
1208	Yin2017	MAF_FL_KV_TGAATT40NTAA-unmethylated	4023	MAF	9606	40	CGACGCTCTTCCGATCTGAATT	TAAATCGTATGCCGTCTTCTGCTTGCCGACTCCG	0,1,2,3,4	ENA	SAMEA103937822,SAMEA3525574,SAMEA3525576,SAMEA3525578,SAMEA3525580
3535	Yin2017	MAFA_eDBD_KO_TACGGG40NCTT-unmethylated	4025	MAFA	9606	40	CGACGCTCTTCCGATCTACGGG	CTTATCGTATGCCGTCTTCTGCTTGCCGACTCCG	0,1,2,3,4	ENA	SAMEA103937393,SAMEA3525582,SAMEA3525584,SAMEA3525586,SAMEA3525588
292	Yin2017	MAFF_eDBD_KO_TTATTT40NCGT-unmethylated	4028	MAFF	9606	40	CGACGCTCTTCCGATCTTATTT	CGTATCGTATGCCGTCTTCTGCTTGCCGACTCCG	0,1,2,3,4	ENA	SAMEA103937160,SAMEA3525591,SAMEA3525593,SAMEA3525595,SAMEA3525597
292	Yin2017	MAFF_FL_KW_TCGCCG40NTGC-unmethylated	4030	MAFF	9606	40	CGACGCTCTTCCGATCTCGCCG	TGCATCGTATGCCGTCTTCTGCTTGCCGACTCCG	0,1,2,3,4	ENA	SAMEA103937691,SAMEA3525599,SAMEA3525601,SAMEA3525603,SAMEA3525605
293	Yin2017	MAFG_eDBD_KN_TTGTTC40NAAG-unmethylated	4032	MAFG	9606	40	CGACGCTCTTCCGATCTTGTTC	AAGATCGTATGCCGTCTTCTGCTTGCCGACTCCG	0,1,2,3,4	ENA	SAMEA103937257,SAMEA3525607,SAMEA3525609,SAMEA3525611,SAMEA3525613
293	Yin2017	MAFG_FL_KAE_TGTTAA40NACT-unmethylated	4034	MAFG	9606	40	CGACGCTCTTCCGATCTGTTAA	ACTATCGTATGCCGTCTTCTGCTTGCCGACTCCG	0,1,2,3,4	ENA	SAMEA103937108,SAMEA3525615,SAMEA3525617,SAMEA3525619,SAMEA3525621
30	Yin2017	MAX_eDBD_KR_TCTAGG40NCTG-unmethylated	4036	MAX	9606	40	CGACGCTCTTCCGATCTCTAGG	CTGATCGTATGCCGTCTTCTGCTTGCCGACTCCG	0,1,2,3,4	ENA	SAMEA103937744,SAMEA3525623,SAMEA3525625,SAMEA3525627,SAMEA3525629
30	Yin2017	MAX_FL_KAE_TTCTGG40NTGC-unmethylated	4038	MAX	9606	40	CGACGCTCTTCCGATCTTCTGG	TGCATCGTATGCCGTCTTCTGCTTGCCGACTCCG	0,1,2,3,4	ENA	SAMEA103937198,SAMEA3525631,SAMEA3525633,SAMEA3525635,SAMEA3525637
3536	Yin2017	MBNL2_FL_KZ_TCTAAG40NTTA-unmethylated	4039	MBNL2	9606	40	CGACGCTCTTCCGATCTCTAAG	TTAATCGTATGCCGTCTTCTGCTTGCCGACTCCG	0,1,2,3,4	ENA	SAMEA103937736,SAMEA3525638,SAMEA3525640,SAMEA3525642,SAMEA3525644
296	Yin2017	MEF2B_eDBD_KV_TGTGAT40NGCA-unmethylated	4042	MEF2B	9606	40	CGACGCTCTTCCGATCTGTGAT	GCAATCGTATGCCGTCTTCTGCTTGCCGACTCCG	0,1,2,3,4	ENA	SAMEA103937100,SAMEA3525647,SAMEA3525649,SAMEA3525651,SAMEA3525653
296	Yin2017	MEF2B_FL_KW_TTAGCA40NGGT-unmethylated	4044	MEF2B	9606	40	CGACGCTCTTCCGATCTTAGCA	GGTATCGTATGCCGTCTTCTGCTTGCCGACTCCG	0,1,2,3,4	ENA	SAMEA103937141,SAMEA3525655,SAMEA3525657,SAMEA3525659,SAMEA3525661
1212	Yin2017	MEF2C_FL_KX_TTAACA40NTGT-unmethylated	4046	MEF2C	9606	40	CGACGCTCTTCCGATCTTAACA	TGTATCGTATGCCGTCTTCTGCTTGCCGACTCCG	0,1,2,3,4	ENA	SAMEA103937119,SAMEA3525663,SAMEA3525665,SAMEA3525667,SAMEA3525669
297	Yin2017	MEF2D_eDBD_KW_TCCAAG40NAAC-unmethylated	4047	MEF2D	9606	40	CGACGCTCTTCCGATCTCCAAG	AACATCGTATGCCGTCTTCTGCTTGCCGACTCCG	0,1,2,3,4	ENA	SAMEA103937589,SAMEA3525670,SAMEA3525672,SAMEA3525674,SAMEA3525676
298	Yin2017	MEIS2_eDBD_KT_TTGGCC40NTCG-unmethylated	4050	MEIS2	9606	40	CGACGCTCTTCCGATCTTGGCC	TCGATCGTATGCCGTCTTCTGCTTGCCGACTCCG	0,1,2,3,4	ENA	SAMEA103937238,SAMEA3525679,SAMEA3525681,SAMEA3525683,SAMEA3525685
298	Yin2017	MEIS2_FL_KAE_TCTACT40NACA-unmethylated	4051	MEIS2	9606	40	CGACGCTCTTCCGATCTCTACT	ACAATCGTATGCCGTCTTCTGCTTGCCGACTCCG	0,1,2,3,4	ENA	SAMEA103937741,SAMEA3525686,SAMEA3525688,SAMEA3525690,SAMEA3525692
1771	Yin2017	MEIS3_eDBD_KQ_TCTAGT40NAAC-unmethylated	4054	MEIS3	9606	40	CGACGCTCTTCCGATCTCTAGT	AACATCGTATGCCGTCTTCTGCTTGCCGACTCCG	0,3,4	ENA	SAMEA103937745,SAMEA3525695,SAMEA3525697
302	Yin2017	MEOX1_FL_KX_TAAGCA40NGTC-unmethylated	4055	MEOX1	9606	40	CGACGCTCTTCCGATCTAAGCA	GTCATCGTATGCCGTCTTCTGCTTGCCGACTCCG	0,1,2,3,4	ENA	SAMEA103937338,SAMEA3525698,SAMEA3525700,SAMEA3525702,SAMEA3525704
303	Yin2017	MEOX2_FL_KX_TACGGG40NCTT-unmethylated	4057	MEOX2	9606	40	CGACGCTCTTCCGATCTACGGG	CTTATCGTATGCCGTCTTCTGCTTGCCGACTCCG	0,1,2,3,4	ENA	SAMEA103937393,SAMEA3525706,SAMEA3525708,SAMEA3525710,SAMEA3525712
3537	Yin2017	MESP2_eDBD_KO_TGAGCT40NGCA-unmethylated	4060	MESP2	9606	40	CGACGCTCTTCCGATCTGAGCT	GCAATCGTATGCCGTCTTCTGCTTGCCGACTCCG	0,1,2,3,4	ENA	SAMEA103937849,SAMEA3525715,SAMEA3525717,SAMEA3525719,SAMEA3525721
307	Yin2017	MIXL1_FL_KW_TTAAGT40NCCT-unmethylated	4062	MIXL1	9606	40	CGACGCTCTTCCGATCTTAAGT	CCTATCGTATGCCGTCTTCTGCTTGCCGACTCCG	0,1,2,3,4	ENA	SAMEA103937124,SAMEA3525723,SAMEA3525725,SAMEA3525727,SAMEA3525729
308	Yin2017	MLX_eDBD_KS_TCCAAG40NAAC-unmethylated	4063	MLX	9606	40	CGACGCTCTTCCGATCTCCAAG	AACATCGTATGCCGTCTTCTGCTTGCCGACTCCG	0,1,2,3,4	ENA	SAMEA103937589,SAMEA3525730,SAMEA3525732,SAMEA3525734,SAMEA3525736
308	Yin2017	MLX_FL_KW_TGCCAA40NTAG-unmethylated	4066	MLX	9606	40	CGACGCTCTTCCGATCTGCCAA	TAGATCGTATGCCGTCTTCTGCTTGCCGACTCCG	0,1,2,3,4	ENA	SAMEA103937889,SAMEA3525739,SAMEA3525741,SAMEA3525743,SAMEA3525745
312	Yin2017	MNX1_eDBD_KO_TAAGGG40NACC-unmethylated	4067	MNX1	9606	40	CGACGCTCTTCCGATCTAAGGG	ACCATCGTATGCCGTCTTCTGCTTGCCGACTCCG	0,1,2,3,4	ENA	SAMEA103937345,SAMEA3525746,SAMEA3525748,SAMEA3525750,SAMEA3525752
313	Yin2017	MSC_eDBD_KR_TACTTA40NCTA-unmethylated	4069	MSC	9606	40	CGACGCTCTTCCGATCTACTTA	CTAATCGTATGCCGTCTTCTGCTTGCCGACTCCG	0,1,2,3,4	ENA	SAMEA103937410,SAMEA3525754,SAMEA3525756,SAMEA3525758,SAMEA3525760
313	Yin2017	MSC_FL_KV_TACTTA40NCTA-unmethylated	4071	MSC	9606	40	CGACGCTCTTCCGATCTACTTA	CTAATCGTATGCCGTCTTCTGCTTGCCGACTCCG	0,1,2,3,4	ENA	SAMEA103937410,SAMEA3525762,SAMEA3525764,SAMEA3525766,SAMEA3525768
3538	Yin2017	MSGN1_eDBD_KO_TTCTTG40NTGC-unmethylated	4074	MSGN1	9606	40	CGACGCTCTTCCGATCTTCTTG	TGCATCGTATGCCGTCTTCTGCTTGCCGACTCCG	0,1,2,3,4	ENA	SAMEA103937201,SAMEA3525771,SAMEA3525773,SAMEA3525775,SAMEA3525777
314	Yin2017	MSX1_eDBD_KO_TACTGG40NGGA-unmethylated	4075	MSX1	9606	40	CGACGCTCTTCCGATCTACTGG	GGAATCGTATGCCGTCTTCTGCTTGCCGACTCCG	0,1,2,3,4	ENA	SAMEA103937408,SAMEA3525778,SAMEA3525780,SAMEA3525782,SAMEA3525784
314	Yin2017	MSX1_FL_KV_TCTTAT40NACA-unmethylated	4077	MSX1	9606	40	CGACGCTCTTCCGATCTCTTAT	ACAATCGTATGCCGTCTTCTGCTTGCCGACTCCG	0,1,2,3,4	ENA	SAMEA103937790,SAMEA3525786,SAMEA3525788,SAMEA3525790,SAMEA3525792
315	Yin2017	MSX2_eDBD_KR_TAACTC40NGTC-unmethylated	4079	MSX2	9606	40	CGACGCTCTTCCGATCTAACTC	GTCATCGTATGCCGTCTTCTGCTTGCCGACTCCG	0,1,2,3,4	ENA	SAMEA103937331,SAMEA3525794,SAMEA3525796,SAMEA3525798,SAMEA3525800
317	Yin2017	MTF1_eDBD_KP_TGCGCA40NCAA-unmethylated	4081	MTF1	9606	40	CGACGCTCTTCCGATCTGCGCA	CAAATCGTATGCCGTCTTCTGCTTGCCGACTCCG	0,1,2,3,4	ENA	SAMEA103936977,SAMEA3525802,SAMEA3525804,SAMEA3525806,SAMEA3525808
319	Yin2017	MYBL2_eDBD_KR_TTAGAG40NCGG-unmethylated	4084	MYBL2	9606	40	CGACGCTCTTCCGATCTTAGAG	CGGATCGTATGCCGTCTTCTGCTTGCCGACTCCG	0,1,2,3,4	ENA	SAMEA103937139,SAMEA3525811,SAMEA3525813,SAMEA3525815,SAMEA3525817
31	Yin2017	MYF6_eDBD_KR_TCCCGC40NACA-unmethylated	4087	MYF6	9606	40	CGACGCTCTTCCGATCTCCCGC	ACAATCGTATGCCGTCTTCTGCTTGCCGACTCCG	0,1,2,3,4	ENA	SAMEA103937613,SAMEA3525822,SAMEA3525824,SAMEA3525826,SAMEA3525828
1218	Yin2017	MYOD1_eDBD_KO_TGTCTG40NAGG-unmethylated	4090	MYOD1	9606	40	CGACGCTCTTCCGATCTGTCTG	AGGATCGTATGCCGTCTTCTGCTTGCCGACTCCG	0,1,2,3,4	ENA	SAMEA103937095,SAMEA3525831,SAMEA3525833,SAMEA3525835,SAMEA3525837
1218	Yin2017	MYOD1_FL_KW_TACTAA40NATT-unmethylated	4091	MYOD1	9606	40	CGACGCTCTTCCGATCTACTAA	ATTATCGTATGCCGTCTTCTGCTTGCCGACTCCG	0,1,2,3,4	ENA	SAMEA103937398,SAMEA3525838,SAMEA3525840,SAMEA3525842,SAMEA3525844
1219	Yin2017	MYOG_eDBD_KR_TCGCCG40NTGC-unmethylated	4094	MYOG	9606	40	CGACGCTCTTCCGATCTCGCCG	TGCATCGTATGCCGTCTTCTGCTTGCCGACTCCG	0,1,2,3,4	ENA	SAMEA103937691,SAMEA3525847,SAMEA3525849,SAMEA3525851,SAMEA3525853
1219	Yin2017	MYOG_FL_KV_TACTAA40NATT-unmethylated	4095	MYOG	9606	40	CGACGCTCTTCCGATCTACTAA	ATTATCGTATGCCGTCTTCTGCTTGCCGACTCCG	0,1,2,3,4	ENA	SAMEA103937398,SAMEA3525854,SAMEA3525856,SAMEA3525858,SAMEA3525860
1222	Yin2017	NEUROD1_FL_KX_TTGTAC40NGTA-unmethylated	4100	NEUROD1	9606	40	CGACGCTCTTCCGATCTTGTAC	GTAATCGTATGCCGTCTTCTGCTTGCCGACTCCG	0,1,2,3,4	ENA	SAMEA103937248,SAMEA3525867,SAMEA3525869,SAMEA3525871,SAMEA3525873
320	Yin2017	NEUROD2_FL_KV_TAGCGC40NCGC-unmethylated	4101	NEUROD2	9606	40	CGACGCTCTTCCGATCTAGCGC	CGCATCGTATGCCGTCTTCTGCTTGCCGACTCCG	0,1,2,3,4	ENA	SAMEA103937437,SAMEA3525874,SAMEA3525876,SAMEA3525878,SAMEA3525880
3539	Yin2017	NEUROG1_eDBD_KR_TACATA40NAGA-unmethylated	4103	NEUROG1	9606	40	CGACGCTCTTCCGATCTACATA	AGAATCGTATGCCGTCTTCTGCTTGCCGACTCCG	0,1,2,3,4	ENA	SAMEA103937364,SAMEA3525882,SAMEA3525884,SAMEA3525886,SAMEA3525888
3539	Yin2017	NEUROG1_FL_KAE_TTGCCA40NGTG-unmethylated	4106	NEUROG1	9606	40	CGACGCTCTTCCGATCTTGCCA	GTGATCGTATGCCGTCTTCTGCTTGCCGACTCCG	0,1,2,3,4	ENA	SAMEA103937224,SAMEA3525891,SAMEA3525893,SAMEA3525895,SAMEA3525897
321	Yin2017	NEUROG2_eDBD_KO_TTTGTA40NTCC-unmethylated	4108	NEUROG2	9606	40	CGACGCTCTTCCGATCTTTGTA	TCCATCGTATGCCGTCTTCTGCTTGCCGACTCCG	0,1,2,3,4	ENA	SAMEA103937301,SAMEA3525899,SAMEA3525901,SAMEA3525903,SAMEA3525905
321	Yin2017	NEUROG2_FL_KV_TATATG40NCTA-unmethylated	4109	NEUROG2	9606	40	CGACGCTCTTCCGATCTATATG	CTAATCGTATGCCGTCTTCTGCTTGCCGACTCCG	0,1,2,3,4	ENA	SAMEA103937494,SAMEA3525906,SAMEA3525908,SAMEA3525910,SAMEA3525912
322	Yin2017	NFAT5_eDBD_KS_TGAGCG40NTTG-unmethylated	4112	NFAT5	9606	40	CGACGCTCTTCCGATCTGAGCG	TTGATCGTATGCCGTCTTCTGCTTGCCGACTCCG	0,1,2,3,4	ENA	SAMEA103937848,SAMEA3525915,SAMEA3525917,SAMEA3525919,SAMEA3525921
323	Yin2017	NFATC1_eDBD_KS_TTCAAG40NGCC-unmethylated	4113	NFATC1	9606	40	CGACGCTCTTCCGATCTTCAAG	GCCATCGTATGCCGTCTTCTGCTTGCCGACTCCG	0,1,2,3,4	ENA	SAMEA103937162,SAMEA3525922,SAMEA3525924,SAMEA3525926,SAMEA3525928
1224	Yin2017	NFATC2_eDBD_KS_TGAATG40NTAG-unmethylated	4116	NFATC2	9606	40	CGACGCTCTTCCGATCTGAATG	TAGATCGTATGCCGTCTTCTGCTTGCCGACTCCG	0,1,2,3,4	ENA	SAMEA103937821,SAMEA3525931,SAMEA3525933,SAMEA3525935,SAMEA3525937
1225	Yin2017	NFATC3_eDBD_KT_TAGATG40NTAT-unmethylated	4117	NFATC3	9606	40	CGACGCTCTTCCGATCTAGATG	TATATCGTATGCCGTCTTCTGCTTGCCGACTCCG	0,1,2,3,4	ENA	SAMEA103937426,SAMEA3525938,SAMEA3525940,SAMEA3525942,SAMEA3525944
1226	Yin2017	NFATC4_eDBD_KS_TCTTGT40NCAG-unmethylated	4119	NFATC4	9606	40	CGACGCTCTTCCGATCTCTTGT	CAGATCGTATGCCGTCTTCTGCTTGCCGACTCCG	0,1,2,3,4	ENA	SAMEA103937798,SAMEA3525946,SAMEA3525948,SAMEA3525950,SAMEA3525952
324	Yin2017	NFE2_eDBD_KR_TTAAAT40NAAT-unmethylated	4121	NFE2	9606	40	CGACGCTCTTCCGATCTTAAAT	AATATCGTATGCCGTCTTCTGCTTGCCGACTCCG	0,1,2,3,4	ENA	SAMEA103937118,SAMEA3525954,SAMEA3525956,SAMEA3525958,SAMEA3525960
326	Yin2017	NFIB_FL_KX_TCTCCG40NCGC-unmethylated	4124	NFIB	9606	40	CGACGCTCTTCCGATCTCTCCG	CGCATCGTATGCCGTCTTCTGCTTGCCGACTCCG	0,1,2,3,4	ENA	SAMEA103937757,SAMEA3525963,SAMEA3525965,SAMEA3525967,SAMEA3525969
1227	Yin2017	NFIC_FL_KX_TATTTG40NCCA-unmethylated	4126	NFIC	9606	40	CGACGCTCTTCCGATCTATTTG	CCAATCGTATGCCGTCTTCTGCTTGCCGACTCCG	0,1,2,3,4	ENA	SAMEA103937526,SAMEA3525971,SAMEA3525973,SAMEA3525975,SAMEA3525977
328	Yin2017	NFIX_FL_KAE_TTGAGC40NGTC-unmethylated	4128	NFIX	9606	40	CGACGCTCTTCCGATCTTGAGC	GTCATCGTATGCCGTCTTCTGCTTGCCGACTCCG	0,1,2,3,4	ENA	SAMEA103937213,SAMEA3525979,SAMEA3525981,SAMEA3525983,SAMEA3525985
516	Yin2017	NFKB2_eDBD_KS_TCCGGG40NCTC-unmethylated	4130	NFKB2	9606	40	CGACGCTCTTCCGATCTCCGGG	CTCATCGTATGCCGTCTTCTGCTTGCCGACTCCG	0,1,2,3,4	ENA	SAMEA103937640,SAMEA3525987,SAMEA3525989,SAMEA3525991,SAMEA3525993
329	Yin2017	NHLH1_eDBD_KR_TGCAGT40NAAG-unmethylated	4131	NHLH1	9606	40	CGACGCTCTTCCGATCTGCAGT	AAGATCGTATGCCGTCTTCTGCTTGCCGACTCCG	0,1,2,3,4	ENA	SAMEA103937883,SAMEA3525994,SAMEA3525996,SAMEA3525998,SAMEA3526000
329	Yin2017	NHLH1_FL_KV_TCTCCA40NGGA-unmethylated	4134	NHLH1	9606	40	CGACGCTCTTCCGATCTCTCCA	GGAATCGTATGCCGTCTTCTGCTTGCCGACTCCG	0,1,2,3,4	ENA	SAMEA103937755,SAMEA3526003,SAMEA3526005,SAMEA3526007,SAMEA3526009
3540	Yin2017	NHLH2_FL_KW_TTAGTA40NCTC-unmethylated	4136	NHLH2	9606	40	CGACGCTCTTCCGATCTTAGTA	CTCATCGTATGCCGTCTTCTGCTTGCCGACTCCG	0,1,2,3,4	ENA	SAMEA103937149,SAMEA3526011,SAMEA3526013,SAMEA3526015,SAMEA3526017
330	Yin2017	NKX2-3_eDBD_KR_TCTGCC40NCAC-unmethylated	4138	NKX2-3	9606	40	CGACGCTCTTCCGATCTCTGCC	CACATCGTATGCCGTCTTCTGCTTGCCGACTCCG	0,1,2,3,4	ENA	SAMEA103937776,SAMEA3526019,SAMEA3526021,SAMEA3526023,SAMEA3526025
330	Yin2017	NKX2-3_FL_KV_TAGGTT40NAAG-unmethylated	4139	NKX2-3	9606	40	CGACGCTCTTCCGATCTAGGTT	AAGATCGTATGCCGTCTTCTGCTTGCCGACTCCG	0,1,2,3,4	ENA	SAMEA103937463,SAMEA3526026,SAMEA3526028,SAMEA3526030,SAMEA3526032
1232	Yin2017	NKX2-5_FL_KW_TCCGAG40NTGG-unmethylated	4141	NKX2-5	9606	40	CGACGCTCTTCCGATCTCCGAG	TGGATCGTATGCCGTCTTCTGCTTGCCGACTCCG	0,1,2,3,4	ENA	SAMEA103937628,SAMEA3526034,SAMEA3526036,SAMEA3526038,SAMEA3526040
331	Yin2017	NKX2-8_FL_KW_TTGTTA40NGGT-unmethylated	4144	NKX2-8	9606	40	CGACGCTCTTCCGATCTTGTTA	GGTATCGTATGCCGTCTTCTGCTTGCCGACTCCG	0,1,2,3,4	ENA	SAMEA103937256,SAMEA3526043,SAMEA3526045,SAMEA3526047,SAMEA3526049
333	Yin2017	NKX3-1_eDBD_KV_TTTGAG40NATT-unmethylated	4146	NKX3-1	9606	40	CGACGCTCTTCCGATCTTTGAG	ATTATCGTATGCCGTCTTCTGCTTGCCGACTCCG	0,1,2,3,4	ENA	SAMEA103937293,SAMEA3526051,SAMEA3526053,SAMEA3526055,SAMEA3526057
334	Yin2017	NKX3-2_eDBD_KP_TTTGAG40NATT-unmethylated	4148	NKX3-2	9606	40	CGACGCTCTTCCGATCTTTGAG	ATTATCGTATGCCGTCTTCTGCTTGCCGACTCCG	0,1,2,3,4	ENA	SAMEA103937293,SAMEA3526059,SAMEA3526061,SAMEA3526063,SAMEA3526065
337	Yin2017	NKX6-2_eDBD_KO_TCCAAG40NAAC-unmethylated	4149	NKX6-2	9606	40	CGACGCTCTTCCGATCTCCAAG	AACATCGTATGCCGTCTTCTGCTTGCCGACTCCG	0,1,2,3,4	ENA	SAMEA103937589,SAMEA3526066,SAMEA3526068,SAMEA3526070,SAMEA3526072
337	Yin2017	NKX6-2_FL_KV_TCATGA40NAGT-unmethylated	4151	NKX6-2	9606	40	CGACGCTCTTCCGATCTCATGA	AGTATCGTATGCCGTCTTCTGCTTGCCGACTCCG	0,1,2,3,4	ENA	SAMEA103937577,SAMEA3526074,SAMEA3526076,SAMEA3526078,SAMEA3526080
3541	Yin2017	NKX6-3_eDBD_KO_TGTAGA40NTGT-unmethylated	4153	NKX6-3	9606	40	CGACGCTCTTCCGATCTGTAGA	TGTATCGTATGCCGTCTTCTGCTTGCCGACTCCG	0,1,2,3,4	ENA	SAMEA103937071,SAMEA3526082,SAMEA3526084,SAMEA3526086,SAMEA3526088
338	Yin2017	NOTO_eDBD_KO_TGAACC40NCCA-unmethylated	4156	NOTO	9606	40	CGACGCTCTTCCGATCTGAACC	CCAATCGTATGCCGTCTTCTGCTTGCCGACTCCG	0,1,2,3,4	ENA	SAMEA103937810,SAMEA3526091,SAMEA3526093,SAMEA3526095,SAMEA3526097
3542	Yin2017	NPAS2_eDBD_KS_TGCTTT40NAGA-unmethylated	4157	NPAS2	9606	40	CGACGCTCTTCCGATCTGCTTT	AGAATCGTATGCCGTCTTCTGCTTGCCGACTCCG	0,1,2,3,4	ENA	SAMEA103937005,SAMEA3526098,SAMEA3526100,SAMEA3526102,SAMEA3526104
1234	Yin2017	NR1D1_eDBD_KR_TCTCCA40NGGA-unmethylated	4160	NR1D1	9606	40	CGACGCTCTTCCGATCTCTCCA	GGAATCGTATGCCGTCTTCTGCTTGCCGACTCCG	0,1,2,3,4	ENA	SAMEA103937755,SAMEA3526107,SAMEA3526109,SAMEA3526111,SAMEA3526113
3543	Yin2017	NR1D2_eDBD_KR_TGAATT40NTAA-unmethylated	4161	NR1D2	9606	40	CGACGCTCTTCCGATCTGAATT	TAAATCGTATGCCGTCTTCTGCTTGCCGACTCCG	0,1,2,3,4	ENA	SAMEA103937822,SAMEA3526114,SAMEA3526116,SAMEA3526118,SAMEA3526120
744	Yin2017	NR1I2_eDBD_KR_TACTGG40NGGA-unmethylated	4163	NR1I2	9606	40	CGACGCTCTTCCGATCTACTGG	GGAATCGTATGCCGTCTTCTGCTTGCCGACTCCG	0,1,2,3,4	ENA	SAMEA103937408,SAMEA3526122,SAMEA3526124,SAMEA3526126,SAMEA3526128
743	Yin2017	NR1I3_FL_KAF_TGGCCA40NTTC-unmethylated	4165	NR1I3	9606	40	CGACGCTCTTCCGATCTGGCCA	TTCATCGTATGCCGTCTTCTGCTTGCCGACTCCG	0,1,2,3,4	ENA	SAMEA103937020,SAMEA3526130,SAMEA3526132,SAMEA3526134,SAMEA3526136
1236	Yin2017	NR2C1_eDBD_KT_TATTCA40NAGT-unmethylated	4168	NR2C1	9606	40	CGACGCTCTTCCGATCTATTCA	AGTATCGTATGCCGTCTTCTGCTTGCCGACTCCG	0,1,2,3,4	ENA	SAMEA103937517,SAMEA3526139,SAMEA3526141,SAMEA3526143,SAMEA3526145
341	Yin2017	NR2E1_FL_KV_TTCTGT40NAAC-unmethylated	4172	NR2E1	9606	40	CGACGCTCTTCCGATCTTCTGT	AACATCGTATGCCGTCTTCTGCTTGCCGACTCCG	0,1,2,3,4	ENA	SAMEA103937199,SAMEA3526151,SAMEA3526153,SAMEA3526155,SAMEA3526157
342	Yin2017	NR2F1_eDBD_KO_TCTAAG40NTTA-unmethylated	4173	NR2F1	9606	40	CGACGCTCTTCCGATCTCTAAG	TTAATCGTATGCCGTCTTCTGCTTGCCGACTCCG	0,1,2,3,4	ENA	SAMEA103937736,SAMEA3526158,SAMEA3526160,SAMEA3526162,SAMEA3526164
342	Yin2017	NR2F1_FL_KW_TAGAGC40NTAG-unmethylated	4175	NR2F1	9606	40	CGACGCTCTTCCGATCTAGAGC	TAGATCGTATGCCGTCTTCTGCTTGCCGACTCCG	0,1,2,3,4	ENA	SAMEA103937421,SAMEA3526166,SAMEA3526168,SAMEA3526170,SAMEA3526172
343	Yin2017	NR2F6_eDBD_KQ_TAGCAT40NAGG-unmethylated	4177	NR2F6	9606	40	CGACGCTCTTCCGATCTAGCAT	AGGATCGTATGCCGTCTTCTGCTTGCCGACTCCG	0,3,4	ENA	SAMEA103937430,SAMEA3526174,SAMEA3526176
343	Yin2017	NR2F6_FL_KV_TGCCTC40NCAA-unmethylated	4180	NR2F6	9606	40	CGACGCTCTTCCGATCTGCCTC	CAAATCGTATGCCGTCTTCTGCTTGCCGACTCCG	0,1,2,3,4	ENA	SAMEA103937902,SAMEA3526179,SAMEA3526181,SAMEA3526183,SAMEA3526185
345	Yin2017	NR3C1_eDBD_KR_TCTGTC40NCAA-unmethylated	4181	NR3C1	9606	40	CGACGCTCTTCCGATCTCTGTC	CAAATCGTATGCCGTCTTCTGCTTGCCGACTCCG	0,1,2,3,4	ENA	SAMEA103937785,SAMEA3526186,SAMEA3526188,SAMEA3526190,SAMEA3526192
346	Yin2017	NR3C2_eDBD_KT_TGCTGG40NGCC-unmethylated	4183	NR3C2	9606	40	CGACGCTCTTCCGATCTGCTGG	GCCATCGTATGCCGTCTTCTGCTTGCCGACTCCG	0,1,2,3,4	ENA	SAMEA103936999,SAMEA3526194,SAMEA3526196,SAMEA3526198,SAMEA3526200
1238	Yin2017	NR4A1_eDBD_KR_TATATG40NCTA-unmethylated	4185	NR4A1	9606	40	CGACGCTCTTCCGATCTATATG	CTAATCGTATGCCGTCTTCTGCTTGCCGACTCCG	0,1,2,3,4	ENA	SAMEA103937494,SAMEA3526202,SAMEA3526204,SAMEA3526208,SAMEA3526212
1238	Yin2017	NR4A1_eDBD_KQ_TAGGCC40NTAT-unmethylated	4187	NR4A1	9606	40	CGACGCTCTTCCGATCTAGGCC	TATATCGTATGCCGTCTTCTGCTTGCCGACTCCG	0,3,4	ENA	SAMEA103937452,SAMEA3526206,SAMEA3526210
37	Yin2017	NR4A2_eDBD_KT_TGCTCC40NCCG-unmethylated	4190	NR4A2	9606	40	CGACGCTCTTCCGATCTGCTCC	CCGATCGTATGCCGTCTTCTGCTTGCCGACTCCG	0,1,2,3,4	ENA	SAMEA103936995,SAMEA3526215,SAMEA3526217,SAMEA3526219,SAMEA3526221
1280	Yin2017	NR5A1_FL_KW_TACCAA40NTTA-unmethylated	4191	NR5A1	9606	40	CGACGCTCTTCCGATCTACCAA	TTAATCGTATGCCGTCTTCTGCTTGCCGACTCCG	0,1,2,3,4	ENA	SAMEA103937369,SAMEA3526222,SAMEA3526224,SAMEA3526226,SAMEA3526228
1239	Yin2017	NR5A2_eDBD_KR_TGCTCA40NCTG-unmethylated	4193	NR5A2	9606	40	CGACGCTCTTCCGATCTGCTCA	CTGATCGTATGCCGTCTTCTGCTTGCCGACTCCG	0,1,2,3,4	ENA	SAMEA103936994,SAMEA3526230,SAMEA3526232,SAMEA3526234,SAMEA3526236
1240	Yin2017	NR6A1_eDBD_KT_TTGATG40NATC-unmethylated	4196	NR6A1	9606	40	CGACGCTCTTCCGATCTTGATG	ATCATCGTATGCCGTCTTCTGCTTGCCGACTCCG	0,1,2,3,4	ENA	SAMEA103937217,SAMEA3526239,SAMEA3526241,SAMEA3526243,SAMEA3526245
509	Yin2017	NRL_eDBD_KR_TGGAGA40NCCA-unmethylated	4198	NRL	9606	40	CGACGCTCTTCCGATCTGGAGA	CCAATCGTATGCCGTCTTCTGCTTGCCGACTCCG	0,1,2,3,4	ENA	SAMEA103937012,SAMEA3526247,SAMEA3526249,SAMEA3526251,SAMEA3526253
509	Yin2017	NRL_FL_KV_TAAGGG40NACC-unmethylated	4199	NRL	9606	40	CGACGCTCTTCCGATCTAAGGG	ACCATCGTATGCCGTCTTCTGCTTGCCGACTCCG	0,1,2,3,4	ENA	SAMEA103937345,SAMEA3526254,SAMEA3526256,SAMEA3526258,SAMEA3526260
349	Yin2017	OLIG2_eDBD_KR_TACTAG40NGGA-unmethylated	4201	OLIG2	9606	40	CGACGCTCTTCCGATCTACTAG	GGAATCGTATGCCGTCTTCTGCTTGCCGACTCCG	0,1,2,3,4	ENA	SAMEA103937402,SAMEA3526262,SAMEA3526264,SAMEA3526266,SAMEA3526268
350	Yin2017	OLIG3_eDBD_KR_TGGAGT40NTGG-unmethylated	4204	OLIG3	9606	40	CGACGCTCTTCCGATCTGGAGT	TGGATCGTATGCCGTCTTCTGCTTGCCGACTCCG	0,1,2,3,4	ENA	SAMEA103937015,SAMEA3526271,SAMEA3526273,SAMEA3526275,SAMEA3526277
350	Yin2017	OLIG3_FL_KX_TTCGTC40NCGT-unmethylated	4206	OLIG3	9606	40	CGACGCTCTTCCGATCTTCGTC	CGTATCGTATGCCGTCTTCTGCTTGCCGACTCCG	0,1,2,3,4	ENA	SAMEA103937183,SAMEA3526279,SAMEA3526281,SAMEA3526283,SAMEA3526285
351	Yin2017	ONECUT1_eDBD_KP_TTAGTA40NCTC-unmethylated	4208	ONECUT1	9606	40	CGACGCTCTTCCGATCTTAGTA	CTCATCGTATGCCGTCTTCTGCTTGCCGACTCCG	0,1,2,3,4	ENA	SAMEA103937149,SAMEA3526287,SAMEA3526289,SAMEA3526291,SAMEA3526293
351	Yin2017	ONECUT1_FL_KW_TCAGGG40NGCA-unmethylated	4209	ONECUT1	9606	40	CGACGCTCTTCCGATCTCAGGG	GCAATCGTATGCCGTCTTCTGCTTGCCGACTCCG	0,1,2,3,4	ENA	SAMEA103937565,SAMEA3526294,SAMEA3526296,SAMEA3526298,SAMEA3526300
352	Yin2017	ONECUT2_eDBD_KP_TGCAGC40NATT-unmethylated	4212	ONECUT2	9606	40	CGACGCTCTTCCGATCTGCAGC	ATTATCGTATGCCGTCTTCTGCTTGCCGACTCCG	0,1,2,3,4	ENA	SAMEA103937880,SAMEA3526303,SAMEA3526305,SAMEA3526307,SAMEA3526309
352	Yin2017	ONECUT2_FL_KZ_TAACTC40NGTC-unmethylated	4213	ONECUT2	9606	40	CGACGCTCTTCCGATCTAACTC	GTCATCGTATGCCGTCTTCTGCTTGCCGACTCCG	0,1,2,3,4	ENA	SAMEA103937331,SAMEA3526310,SAMEA3526312,SAMEA3526314,SAMEA3526316
353	Yin2017	ONECUT3_eDBD_KP_TCCGGG40NCTC-unmethylated	4216	ONECUT3	9606	40	CGACGCTCTTCCGATCTCCGGG	CTCATCGTATGCCGTCTTCTGCTTGCCGACTCCG	0,1,2,3,4	ENA	SAMEA103937640,SAMEA3526319,SAMEA3526321,SAMEA3526323,SAMEA3526325
3544	Yin2017	OSR1_eDBD_KS_TGGAGA40NCCA-unmethylated	4218	OSR1	9606	40	CGACGCTCTTCCGATCTGGAGA	CCAATCGTATGCCGTCTTCTGCTTGCCGACTCCG	0,1,2,3,4	ENA	SAMEA103937012,SAMEA3526327,SAMEA3526329,SAMEA3526331,SAMEA3526333
1241	Yin2017	OSR2_eDBD_KP_TGCACG40NTTG-unmethylated	4220	OSR2	9606	40	CGACGCTCTTCCGATCTGCACG	TTGATCGTATGCCGTCTTCTGCTTGCCGACTCCG	0,1,2,3,4	ENA	SAMEA103937877,SAMEA3526335,SAMEA3526337,SAMEA3526339,SAMEA3526341
355	Yin2017	OTX1_eDBD_KR_TAGATG40NTAT-unmethylated	4221	OTX1	9606	40	CGACGCTCTTCCGATCTAGATG	TATATCGTATGCCGTCTTCTGCTTGCCGACTCCG	0,1,2,3,4	ENA	SAMEA103937426,SAMEA3526342,SAMEA3526344,SAMEA3526346,SAMEA3526348
355	Yin2017	OTX1_FL_KX_TGGACT40NAAT-unmethylated	4224	OTX1	9606	40	CGACGCTCTTCCGATCTGGACT	AATATCGTATGCCGTCTTCTGCTTGCCGACTCCG	0,1,2,3,4	ENA	SAMEA103937011,SAMEA3526351,SAMEA3526353,SAMEA3526355,SAMEA3526357
356	Yin2017	OTX2_FL_KX_TCTTAT40NACA-unmethylated	4225	OTX2	9606	40	CGACGCTCTTCCGATCTCTTAT	ACAATCGTATGCCGTCTTCTGCTTGCCGACTCCG	0,1,2,3,4	ENA	SAMEA103937790,SAMEA3526358,SAMEA3526360,SAMEA3526362,SAMEA3526364
1242	Yin2017	OVOL1_FL_KX_TGCTGG40NGCC-unmethylated	4227	OVOL1	9606	40	CGACGCTCTTCCGATCTGCTGG	GCCATCGTATGCCGTCTTCTGCTTGCCGACTCCG	0,1,2,3,4	ENA	SAMEA103936999,SAMEA3526366,SAMEA3526368,SAMEA3526370,SAMEA3526372
3545	Yin2017	OVOL2_eDBD_KR_TGTGAT40NGCA-unmethylated	4230	OVOL2	9606	40	CGACGCTCTTCCGATCTGTGAT	GCAATCGTATGCCGTCTTCTGCTTGCCGACTCCG	0,1,2,3,4	ENA	SAMEA103937100,SAMEA3526375,SAMEA3526377,SAMEA3526379,SAMEA3526381
3545	Yin2017	OVOL2_FL_KAE_TCTCAG40NAGA-unmethylated	4231	OVOL2	9606	40	CGACGCTCTTCCGATCTCTCAG	AGAATCGTATGCCGTCTTCTGCTTGCCGACTCCG	0,1,2,3,4	ENA	SAMEA103937753,SAMEA3526382,SAMEA3526384,SAMEA3526386,SAMEA3526388
357	Yin2017	PAX1_eDBD_KN_TCCGTC40NGTT-unmethylated	4234	PAX1	9606	40	CGACGCTCTTCCGATCTCCGTC	GTTATCGTATGCCGTCTTCTGCTTGCCGACTCCG	0,1,2,3,4	ENA	SAMEA103937646,SAMEA3526391,SAMEA3526393,SAMEA3526395,SAMEA3526397
358	Yin2017	PAX2_eDBD_KP_TGGCTA40NTCC-unmethylated	4235	PAX2	9606	40	CGACGCTCTTCCGATCTGGCTA	TCCATCGTATGCCGTCTTCTGCTTGCCGACTCCG	0,1,2,3,4	ENA	SAMEA103937031,SAMEA3526398,SAMEA3526400,SAMEA3526402,SAMEA3526404
359	Yin2017	PAX3_eDBD_KN_TCAAAT40NCTG-unmethylated	4237	PAX3	9606	40	CGACGCTCTTCCGATCTCAAAT	CTGATCGTATGCCGTCTTCTGCTTGCCGACTCCG	0,1,2,3,4	ENA	SAMEA103937529,SAMEA3526406,SAMEA3526408,SAMEA3526410,SAMEA3526412
360	Yin2017	PAX4_eDBD_KP_TCGGCT40NTAA-unmethylated	4240	PAX4	9606	40	CGACGCTCTTCCGATCTCGGCT	TAAATCGTATGCCGTCTTCTGCTTGCCGACTCCG	0,1,2,3,4	ENA	SAMEA103937708,SAMEA3526415,SAMEA3526417,SAMEA3526419,SAMEA3526421
362	Yin2017	PAX6_eDBD_KP_TGCGAG40NTTC-unmethylated	4241	PAX6	9606	40	CGACGCTCTTCCGATCTGCGAG	TTCATCGTATGCCGTCTTCTGCTTGCCGACTCCG	0,1,2,3,4	ENA	SAMEA103936975,SAMEA3526422,SAMEA3526424,SAMEA3526426,SAMEA3526428
362	Yin2017	PAX6_FL_KV_TGCTTT40NAGA-unmethylated	4243	PAX6	9606	40	CGACGCTCTTCCGATCTGCTTT	AGAATCGTATGCCGTCTTCTGCTTGCCGACTCCG	0,1,2,3,4	ENA	SAMEA103937005,SAMEA3526430,SAMEA3526432,SAMEA3526434,SAMEA3526436
40	Yin2017	PAX7_eDBD_KP_TGTCAG40NGAC-unmethylated	4245	PAX7	9606	40	CGACGCTCTTCCGATCTGTCAG	GACATCGTATGCCGTCTTCTGCTTGCCGACTCCG	0,1,2,3,4	ENA	SAMEA103937081,SAMEA3526438,SAMEA3526440,SAMEA3526442,SAMEA3526444
40	Yin2017	PAX7_FL_KAF_TCGTTT40NGTC-unmethylated	4247	PAX7	9606	40	CGACGCTCTTCCGATCTCGTTT	GTCATCGTATGCCGTCTTCTGCTTGCCGACTCCG	0,1,2,3,4	ENA	SAMEA103937733,SAMEA3526446,SAMEA3526448,SAMEA3526450,SAMEA3526452
3020	Yin2017	PAX8_FL_KX_TCTTGT40NCAG-unmethylated	4249	PAX8	9606	40	CGACGCTCTTCCGATCTCTTGT	CAGATCGTATGCCGTCTTCTGCTTGCCGACTCCG	0,1,2,3,4	ENA	SAMEA103937798,SAMEA3526454,SAMEA3526456,SAMEA3526458,SAMEA3526460
363	Yin2017	PAX9_eDBD_KP_TGACCC40NGAA-unmethylated	4252	PAX9	9606	40	CGACGCTCTTCCGATCTGACCC	GAAATCGTATGCCGTCTTCTGCTTGCCGACTCCG	0,1,2,3,4	ENA	SAMEA103937827,SAMEA3526463,SAMEA3526465,SAMEA3526467,SAMEA3526469
1247	Yin2017	PBX1_eDBD_KR_TAAGTC40NCGT-unmethylated	4253	PBX1	9606	40	CGACGCTCTTCCGATCTAAGTC	CGTATCGTATGCCGTCTTCTGCTTGCCGACTCCG	0,1,2,3,4	ENA	SAMEA103937347,SAMEA3526470,SAMEA3526472,SAMEA3526474,SAMEA3526476
1247	Yin2017	PBX1_FL_KW_TCGGTG40NCAA-unmethylated	4255	PBX1	9606	40	CGACGCTCTTCCGATCTCGGTG	CAAATCGTATGCCGTCTTCTGCTTGCCGACTCCG	0,1,2,3,4	ENA	SAMEA103937715,SAMEA3526478,SAMEA3526480,SAMEA3526482,SAMEA3526484
364	Yin2017	PDX1_eDBD_KO_TGCCCT40NTCG-unmethylated	4258	PDX1	9606	40	CGACGCTCTTCCGATCTGCCCT	TCGATCGTATGCCGTCTTCTGCTTGCCGACTCCG	0,1,2,3,4	ENA	SAMEA103937896,SAMEA3526487,SAMEA3526489,SAMEA3526491,SAMEA3526493
365	Yin2017	PHOX2A_eDBD_KR_TTCGGG40NGAG-unmethylated	4260	PHOX2A	9606	40	CGACGCTCTTCCGATCTTCGGG	GAGATCGTATGCCGTCTTCTGCTTGCCGACTCCG	0,1,2,3,4	ENA	SAMEA103937181,SAMEA3526495,SAMEA3526497,SAMEA3526499,SAMEA3526501
366	Yin2017	PHOX2B_eDBD_KR_TTGATG40NATC-unmethylated	4262	PHOX2B	9606	40	CGACGCTCTTCCGATCTTGATG	ATCATCGTATGCCGTCTTCTGCTTGCCGACTCCG	0,1,2,3,4	ENA	SAMEA103937217,SAMEA3526503,SAMEA3526505,SAMEA3526507,SAMEA3526509
366	Yin2017	PHOX2B_FL_KV_TCACAT40NATG-unmethylated	4263	PHOX2B	9606	40	CGACGCTCTTCCGATCTCACAT	ATGATCGTATGCCGTCTTCTGCTTGCCGACTCCG	0,1,2,3,4	ENA	SAMEA103937540,SAMEA3526510,SAMEA3526512,SAMEA3526514,SAMEA3526516
367	Yin2017	PITX1_eDBD_KO_TAGTGC40NATG-unmethylated	4265	PITX1	9606	40	CGACGCTCTTCCGATCTAGTGC	ATGATCGTATGCCGTCTTCTGCTTGCCGACTCCG	0,1,2,3,4	ENA	SAMEA103937473,SAMEA3526518,SAMEA3526520,SAMEA3526522,SAMEA3526524
367	Yin2017	PITX1_FL_KX_TTATTT40NCGT-unmethylated	4268	PITX1	9606	40	CGACGCTCTTCCGATCTTATTT	CGTATCGTATGCCGTCTTCTGCTTGCCGACTCCG	0,1,2,3,4	ENA	SAMEA103937160,SAMEA3526527,SAMEA3526529,SAMEA3526531,SAMEA3526533
3546	Yin2017	PITX2_eDBD_KT_TAGACC40NAGT-unmethylated	4269	PITX2	9606	40	CGACGCTCTTCCGATCTAGACC	AGTATCGTATGCCGTCTTCTGCTTGCCGACTCCG	0,1,2,3,4	ENA	SAMEA103937415,SAMEA3526534,SAMEA3526536,SAMEA3526538,SAMEA3526540
3546	Yin2017	PITX2_FL_KX_TAGCGC40NCGC-unmethylated	4271	PITX2	9606	40	CGACGCTCTTCCGATCTAGCGC	CGCATCGTATGCCGTCTTCTGCTTGCCGACTCCG	0,1,2,3,4	ENA	SAMEA103937437,SAMEA3526542,SAMEA3526544,SAMEA3526546,SAMEA3526548
368	Yin2017	PITX3_eDBD_KR_TCACAT40NATG-unmethylated	4273	PITX3	9606	40	CGACGCTCTTCCGATCTCACAT	ATGATCGTATGCCGTCTTCTGCTTGCCGACTCCG	0,1,2,3,4	ENA	SAMEA103937540,SAMEA3526550,SAMEA3526552,SAMEA3526554,SAMEA3526556
369	Yin2017	PKNOX1_eDBD_KR_TAGACC40NAGT-unmethylated	4275	PKNOX1	9606	40	CGACGCTCTTCCGATCTAGACC	AGTATCGTATGCCGTCTTCTGCTTGCCGACTCCG	0,1,2,3,4	ENA	SAMEA103937415,SAMEA3526558,SAMEA3526560,SAMEA3526562,SAMEA3526564
369	Yin2017	PKNOX1_FL_KW_TGAGTT40NCGG-unmethylated	4278	PKNOX1	9606	40	CGACGCTCTTCCGATCTGAGTT	CGGATCGTATGCCGTCTTCTGCTTGCCGACTCCG	0,1,2,3,4	ENA	SAMEA103937856,SAMEA3526567,SAMEA3526569,SAMEA3526571,SAMEA3526573
371	Yin2017	PKNOX2_eDBD_KR_TCTTAT40NACA-unmethylated	4279	PKNOX2	9606	40	CGACGCTCTTCCGATCTCTTAT	ACAATCGTATGCCGTCTTCTGCTTGCCGACTCCG	0,1,2,3,4	ENA	SAMEA103937790,SAMEA3526574,SAMEA3526576,SAMEA3526578,SAMEA3526580
372	Yin2017	POU1F1_eDBD_KP_TTCAAG40NGCC-unmethylated	4281	POU1F1	9606	40	CGACGCTCTTCCGATCTTCAAG	GCCATCGTATGCCGTCTTCTGCTTGCCGACTCCG	0,1,2,3,4	ENA	SAMEA103937162,SAMEA3526582,SAMEA3526584,SAMEA3526586,SAMEA3526588
374	Yin2017	POU2F2_eDBD_KT_TCAGCA40NCTC-unmethylated	4283	POU2F2	9606	40	CGACGCTCTTCCGATCTCAGCA	CTCATCGTATGCCGTCTTCTGCTTGCCGACTCCG	0,1,2,3,4	ENA	SAMEA103937557,SAMEA3526590,SAMEA3526592,SAMEA3526594,SAMEA3526596
376	Yin2017	POU2F3_eDBD_KP_TGCATT40NCCT-unmethylated	4285	POU2F3	9606	40	CGACGCTCTTCCGATCTGCATT	CCTATCGTATGCCGTCTTCTGCTTGCCGACTCCG	0,1,2,3,4	ENA	SAMEA103937888,SAMEA3526598,SAMEA3526600,SAMEA3526602,SAMEA3526604
377	Yin2017	POU3F1_eDBD_KP_TATGCT40NACT-unmethylated	4287	POU3F1	9606	40	CGACGCTCTTCCGATCTATGCT	ACTATCGTATGCCGTCTTCTGCTTGCCGACTCCG	0,1,2,3,4	ENA	SAMEA103937507,SAMEA3526606,SAMEA3526608,SAMEA3526610,SAMEA3526612
378	Yin2017	POU3F2_eDBD_KP_TGGAGA40NCCA-unmethylated	4290	POU3F2	9606	40	CGACGCTCTTCCGATCTGGAGA	CCAATCGTATGCCGTCTTCTGCTTGCCGACTCCG	0,1,2,3,4	ENA	SAMEA103937012,SAMEA3526615,SAMEA3526617,SAMEA3526619,SAMEA3526621
380	Yin2017	POU3F4_eDBD_KP_TCGGGC40NAAT-unmethylated	4291	POU3F4	9606	40	CGACGCTCTTCCGATCTCGGGC	AATATCGTATGCCGTCTTCTGCTTGCCGACTCCG	0,1,2,3,4	ENA	SAMEA103937710,SAMEA3526622,SAMEA3526624,SAMEA3526626,SAMEA3526628
381	Yin2017	POU4F1_eDBD_KP_TTTCAA40NTGA-unmethylated	4294	POU4F1	9606	40	CGACGCTCTTCCGATCTTTCAA	TGAATCGTATGCCGTCTTCTGCTTGCCGACTCCG	0,1,2,3,4	ENA	SAMEA103937276,SAMEA3526631,SAMEA3526633,SAMEA3526635,SAMEA3526637
383	Yin2017	POU4F3_eDBD_KP_TTTCAT40NGCA-unmethylated	4296	POU4F3	9606	40	CGACGCTCTTCCGATCTTTCAT	GCAATCGTATGCCGTCTTCTGCTTGCCGACTCCG	0,1,2,3,4	ENA	SAMEA103937278,SAMEA3526639,SAMEA3526641,SAMEA3526643,SAMEA3526645
383	Yin2017	POU4F3_FL_KZ_TACCCA40NTGT-unmethylated	4297	POU4F3	9606	40	CGACGCTCTTCCGATCTACCCA	TGTATCGTATGCCGTCTTCTGCTTGCCGACTCCG	0,1,2,3,4	ENA	SAMEA103937373,SAMEA3526646,SAMEA3526648,SAMEA3526650,SAMEA3526652
1251	Yin2017	POU5F1_FL_KAE_TGCAGG40NTCG-unmethylated	4300	POU5F1	9606	40	CGACGCTCTTCCGATCTGCAGG	TCGATCGTATGCCGTCTTCTGCTTGCCGACTCCG	0,1,2,3,4	ENA	SAMEA103937881,SAMEA3526655,SAMEA3526657,SAMEA3526659,SAMEA3526661
1767	Yin2017	POU6F1_FL_KAE_TCGATT40NTTG-unmethylated	4301	POU6F1	9606	40	CGACGCTCTTCCGATCTCGATT	TTGATCGTATGCCGTCTTCTGCTTGCCGACTCCG	0,1,2,3,4	ENA	SAMEA103937686,SAMEA3526662,SAMEA3526664,SAMEA3526666,SAMEA3526668
3547	Yin2017	PPARD_eDBD_KR_TGGTCG40NTAA-unmethylated	4303	PPARD	9606	40	CGACGCTCTTCCGATCTGGTCG	TAAATCGTATGCCGTCTTCTGCTTGCCGACTCCG	0,1,2,3,4	ENA	SAMEA103937055,SAMEA3526670,SAMEA3526672,SAMEA3526674,SAMEA3526676
385	Yin2017	PRDM1_eDBD_KS_TATATA40NGCT-unmethylated	4305	PRDM1	9606	40	CGACGCTCTTCCGATCTATATA	GCTATCGTATGCCGTCTTCTGCTTGCCGACTCCG	0,1,2,3,4	ENA	SAMEA103937492,SAMEA3526678,SAMEA3526680,SAMEA3526682,SAMEA3526684
386	Yin2017	PRDM4_eDBD_KT_TGTACA40NGTA-unmethylated	4308	PRDM4	9606	40	CGACGCTCTTCCGATCTGTACA	GTAATCGTATGCCGTCTTCTGCTTGCCGACTCCG	0,1,2,3,4	ENA	SAMEA103937067,SAMEA3526687,SAMEA3526689,SAMEA3526691,SAMEA3526693
387	Yin2017	PROP1_eDBD_KT_TTTGTA40NTCC-unmethylated	4310	PROP1	9606	40	CGACGCTCTTCCGATCTTTGTA	TCCATCGTATGCCGTCTTCTGCTTGCCGACTCCG	0,1,2,3,4	ENA	SAMEA103937301,SAMEA3526695,SAMEA3526697,SAMEA3526699,SAMEA3526701
387	Yin2017	PROP1_FL_KV_TTGATG40NATC-unmethylated	4312	PROP1	9606	40	CGACGCTCTTCCGATCTTGATG	ATCATCGTATGCCGTCTTCTGCTTGCCGACTCCG	0,1,2,3,4	ENA	SAMEA103937217,SAMEA3526703,SAMEA3526705,SAMEA3526707,SAMEA3526709
388	Yin2017	PROX1_eDBD_KR_TGCTCT40NTTA-unmethylated	4313	PROX1	9606	40	CGACGCTCTTCCGATCTGCTCT	TTAATCGTATGCCGTCTTCTGCTTGCCGACTCCG	0,1,2,3,4	ENA	SAMEA103936996,SAMEA3526710,SAMEA3526712,SAMEA3526714,SAMEA3526716
390	Yin2017	PRRX2_eDBD_KR_TTGCTT40NCCA-unmethylated	4316	PRRX2	9606	40	CGACGCTCTTCCGATCTTGCTT	CCAATCGTATGCCGTCTTCTGCTTGCCGACTCCG	0,1,2,3,4	ENA	SAMEA103937234,SAMEA3526719,SAMEA3526721,SAMEA3526723,SAMEA3526725
390	Yin2017	PRRX2_FL_KV_TGCCAA40NTAG-unmethylated	4318	PRRX2	9606	40	CGACGCTCTTCCGATCTGCCAA	TAGATCGTATGCCGTCTTCTGCTTGCCGACTCCG	0,1,2,3,4	ENA	SAMEA103937889,SAMEA3526727,SAMEA3526729,SAMEA3526731,SAMEA3526733
1255	Yin2017	PTF1A_eDBD_KO_TGCTTT40NAGA-unmethylated	4319	PTF1A	9606	40	CGACGCTCTTCCGATCTGCTTT	AGAATCGTATGCCGTCTTCTGCTTGCCGACTCCG	0,1,2,3,4	ENA	SAMEA103937005,SAMEA3526734,SAMEA3526736,SAMEA3526738,SAMEA3526740
46	Yin2017	RARA_eDBD_KS_TGAACC40NCCA-unmethylated	4322	RARA	9606	40	CGACGCTCTTCCGATCTGAACC	CCAATCGTATGCCGTCTTCTGCTTGCCGACTCCG	0,1,2,3,4	ENA	SAMEA103937810,SAMEA3526743,SAMEA3526745,SAMEA3526747,SAMEA3526749
394	Yin2017	RARB_FL_KAF_TACATG40NTAG-unmethylated	4323	RARB	9606	40	CGACGCTCTTCCGATCTACATG	TAGATCGTATGCCGTCTTCTGCTTGCCGACTCCG	0,1,2,3,4	ENA	SAMEA103937367,SAMEA3526750,SAMEA3526752,SAMEA3526754,SAMEA3526756
395	Yin2017	RARG_eDBD_KQ_TGAGAA40NGCG-unmethylated	4326	RARG	9606	40	CGACGCTCTTCCGATCTGAGAA	GCGATCGTATGCCGTCTTCTGCTTGCCGACTCCG	0,3,4	ENA	SAMEA103937841,SAMEA3526759,SAMEA3526761
395	Yin2017	RARG_FL_KW_TGTACA40NGTA-unmethylated	4328	RARG	9606	40	CGACGCTCTTCCGATCTGTACA	GTAATCGTATGCCGTCTTCTGCTTGCCGACTCCG	0,1,2,3,4	ENA	SAMEA103937067,SAMEA3526763,SAMEA3526765,SAMEA3526767,SAMEA3526769
396	Yin2017	RAX_eDBD_KO_TTGCTC40NGAA-unmethylated	4330	RAX	9606	40	CGACGCTCTTCCGATCTTGCTC	GAAATCGTATGCCGTCTTCTGCTTGCCGACTCCG	0,1,2,3,4	ENA	SAMEA103937232,SAMEA3526771,SAMEA3526773,SAMEA3526775,SAMEA3526777
1259	Yin2017	RFX1_eDBD_KS_TTTAGG40NTCT-unmethylated	4332	RFX1	9606	40	CGACGCTCTTCCGATCTTTAGG	TCTATCGTATGCCGTCTTCTGCTTGCCGACTCCG	0,1,2,3,4	ENA	SAMEA103937272,SAMEA3526779,SAMEA3526781,SAMEA3526783,SAMEA3526785
398	Yin2017	RFX2_eDBD_KP_TTCGCC40NGAC-unmethylated	4334	RFX2	9606	40	CGACGCTCTTCCGATCTTCGCC	GACATCGTATGCCGTCTTCTGCTTGCCGACTCCG	0,1,2,3,4	ENA	SAMEA103937176,SAMEA3526787,SAMEA3526789,SAMEA3526791,SAMEA3526793
399	Yin2017	RFX3_eDBD_KS_TCCACC40NTTA-unmethylated	4336	RFX3	9606	40	CGACGCTCTTCCGATCTCCACC	TTAATCGTATGCCGTCTTCTGCTTGCCGACTCCG	0,1,2,3,4	ENA	SAMEA103937593,SAMEA3526795,SAMEA3526797,SAMEA3526799,SAMEA3526801
510	Yin2017	RFX4_eDBD_KR_TCTATT40NCAT-unmethylated	4337	RFX4	9606	40	CGACGCTCTTCCGATCTCTATT	CATATCGTATGCCGTCTTCTGCTTGCCGACTCCG	0,1,2,3,4	ENA	SAMEA103937748,SAMEA3526802,SAMEA3526804,SAMEA3526806,SAMEA3526808
401	Yin2017	RFX5_eDBD_KO_TTGATG40NATC-unmethylated	4340	RFX5	9606	40	CGACGCTCTTCCGATCTTGATG	ATCATCGTATGCCGTCTTCTGCTTGCCGACTCCG	0,1,2,3,4	ENA	SAMEA103937217,SAMEA3526811,SAMEA3526813,SAMEA3526815,SAMEA3526817
3548	Yin2017	RFX7_eDBD_KT_TGAGTT40NCGG-unmethylated	4342	RFX7	9606	40	CGACGCTCTTCCGATCTGAGTT	CGGATCGTATGCCGTCTTCTGCTTGCCGACTCCG	0,1,2,3,4	ENA	SAMEA103937856,SAMEA3526819,SAMEA3526821,SAMEA3526823,SAMEA3526825
403	Yin2017	RHOXF1_FL_KZ_TGAGAG40NCGC-unmethylated	4343	RHOXF1	9606	40	CGACGCTCTTCCGATCTGAGAG	CGCATCGTATGCCGTCTTCTGCTTGCCGACTCCG	0,1,2,3,4	ENA	SAMEA103937843,SAMEA3526826,SAMEA3526828,SAMEA3526830,SAMEA3526832
3549	Yin2017	RHOXF2_FL_KW_TCTACG40NCTC-unmethylated	4346	RHOXF2	9606	40	CGACGCTCTTCCGATCTCTACG	CTCATCGTATGCCGTCTTCTGCTTGCCGACTCCG	0,1,2,3,4	ENA	SAMEA103937740,SAMEA3526835,SAMEA3526837,SAMEA3526839,SAMEA3526841
51	Yin2017	RORB_eDBD_KS_TTCGGG40NGAG-unmethylated	4348	RORB	9606	40	CGACGCTCTTCCGATCTTCGGG	GAGATCGTATGCCGTCTTCTGCTTGCCGACTCCG	0,1,2,3,4	ENA	SAMEA103937181,SAMEA3526843,SAMEA3526845,SAMEA3526847,SAMEA3526849
52	Yin2017	RORC_eDBD_KT_TATATG40NCTA-unmethylated	4349	RORC	9606	40	CGACGCTCTTCCGATCTATATG	CTAATCGTATGCCGTCTTCTGCTTGCCGACTCCG	0,1,2,3,4	ENA	SAMEA103937494,SAMEA3526850,SAMEA3526852,SAMEA3526854,SAMEA3526856
405	Yin2017	RUNX2_eDBD_KP_TCTTGG40NTTA-unmethylated	4352	RUNX2	9606	40	CGACGCTCTTCCGATCTCTTGG	TTAATCGTATGCCGTCTTCTGCTTGCCGACTCCG	0,1,2,3,4	ENA	SAMEA103937797,SAMEA3526859,SAMEA3526861,SAMEA3526863,SAMEA3526865
406	Yin2017	RUNX3_FL_KW_TCTGCT40NTGT-unmethylated	4353	RUNX3	9606	40	CGACGCTCTTCCGATCTCTGCT	TGTATCGTATGCCGTCTTCTGCTTGCCGACTCCG	0,1,2,3,4	ENA	SAMEA103937779,SAMEA3526866,SAMEA3526868,SAMEA3526870,SAMEA3526872
53	Yin2017	RXRA_eDBD_KO_TACCCA40NTGT-unmethylated	4355	RXRA	9606	40	CGACGCTCTTCCGATCTACCCA	TGTATCGTATGCCGTCTTCTGCTTGCCGACTCCG	0,1,2,3,4	ENA	SAMEA103937373,SAMEA3526874,SAMEA3526876,SAMEA3526878,SAMEA3526880
409	Yin2017	RXRB_eDBD_KR_TTCGTC40NCGT-unmethylated	4358	RXRB	9606	40	CGACGCTCTTCCGATCTTCGTC	CGTATCGTATGCCGTCTTCTGCTTGCCGACTCCG	0,1,2,3,4	ENA	SAMEA103937183,SAMEA3526883,SAMEA3526885,SAMEA3526887,SAMEA3526889
410	Yin2017	RXRG_FL_KV_TCTACG40NCTC-unmethylated	4360	RXRG	9606	40	CGACGCTCTTCCGATCTCTACG	CTCATCGTATGCCGTCTTCTGCTTGCCGACTCCG	0,1,2,3,4	ENA	SAMEA103937740,SAMEA3526891,SAMEA3526893,SAMEA3526895,SAMEA3526897
411	Yin2017	SCRT1_eDBD_KP_TTCGGC40NAGC-unmethylated	4362	SCRT1	9606	40	CGACGCTCTTCCGATCTTCGGC	AGCATCGTATGCCGTCTTCTGCTTGCCGACTCCG	0,1,2,3,4	ENA	SAMEA103937179,SAMEA3526899,SAMEA3526901,SAMEA3526903,SAMEA3526905
412	Yin2017	SCRT2_eDBD_KP_TCAGAA40NAGG-unmethylated	4363	SCRT2	9606	40	CGACGCTCTTCCGATCTCAGAA	AGGATCGTATGCCGTCTTCTGCTTGCCGACTCCG	0,1,2,3,4	ENA	SAMEA103937553,SAMEA3526906,SAMEA3526908,SAMEA3526910,SAMEA3526912
413	Yin2017	SHOX_eDBD_KT_TTTAGC40NGAC-unmethylated	4366	SHOX	9606	40	CGACGCTCTTCCGATCTTTAGC	GACATCGTATGCCGTCTTCTGCTTGCCGACTCCG	0,1,2,3,4	ENA	SAMEA103937271,SAMEA3526915,SAMEA3526917,SAMEA3526919,SAMEA3526921
1262	Yin2017	SIX1_eDBD_KQ_TGGGCT40NGTT-unmethylated	4367	SIX1	9606	40	CGACGCTCTTCCGATCTGGGCT	GTTATCGTATGCCGTCTTCTGCTTGCCGACTCCG	0,3,4	ENA	SAMEA103937042,SAMEA3526922,SAMEA3526924
1262	Yin2017	SIX1_FL_KX_TATTTC40NGCA-unmethylated	4370	SIX1	9606	40	CGACGCTCTTCCGATCTATTTC	GCAATCGTATGCCGTCTTCTGCTTGCCGACTCCG	0,1,2,3,4	ENA	SAMEA103937524,SAMEA3526927,SAMEA3526929,SAMEA3526931,SAMEA3526933
1263	Yin2017	SIX2_eDBD_KV_TTACTA40NAGG-unmethylated	4372	SIX2	9606	40	CGACGCTCTTCCGATCTTACTA	AGGATCGTATGCCGTCTTCTGCTTGCCGACTCCG	0,1,2,3,4	ENA	SAMEA103937133,SAMEA3526935,SAMEA3526937,SAMEA3526939,SAMEA3526941
1263	Yin2017	SIX2_FL_KX_TAAATT40NCTG-unmethylated	4373	SIX2	9606	40	CGACGCTCTTCCGATCTAAATT	CTGATCGTATGCCGTCTTCTGCTTGCCGACTCCG	0,1,2,3,4	ENA	SAMEA103937319,SAMEA3526942,SAMEA3526944,SAMEA3526946,SAMEA3526948
3550	Yin2017	SIX3_eDBD_KO_TTTCTA40NCAT-unmethylated	4376	SIX3	9606	40	CGACGCTCTTCCGATCTTTCTA	CATATCGTATGCCGTCTTCTGCTTGCCGACTCCG	0,1,2,3,4	ENA	SAMEA103937284,SAMEA3526951,SAMEA3526953,SAMEA3526955,SAMEA3526957
3047	Yin2017	SIX4_eDBD_KR_TGTAGC40NCCT-unmethylated	4378	SIX4	9606	40	CGACGCTCTTCCGATCTGTAGC	CCTATCGTATGCCGTCTTCTGCTTGCCGACTCCG	0,1,2,3,4	ENA	SAMEA103937072,SAMEA3526959,SAMEA3526961,SAMEA3526963,SAMEA3526965
3551	Yin2017	SIX6_eDBD_KO_TACATC40NATA-unmethylated	4379	SIX6	9606	40	CGACGCTCTTCCGATCTACATC	ATAATCGTATGCCGTCTTCTGCTTGCCGACTCCG	0,1,2,3,4	ENA	SAMEA103937365,SAMEA3526966,SAMEA3526968,SAMEA3526970,SAMEA3526972
3552	Yin2017	SKOR1_eDBD_KP_TTTAGG40NTCT-unmethylated	4382	SKOR1	9606	40	CGACGCTCTTCCGATCTTTAGG	TCTATCGTATGCCGTCTTCTGCTTGCCGACTCCG	0,1,2,3,4	ENA	SAMEA103937272,SAMEA3526975,SAMEA3526977,SAMEA3526979,SAMEA3526981
3553	Yin2017	SKOR2_eDBD_KP_TGGCGT40NCCT-unmethylated	4383	SKOR2	9606	40	CGACGCTCTTCCGATCTGGCGT	CCTATCGTATGCCGTCTTCTGCTTGCCGACTCCG	0,1,2,3,4	ENA	SAMEA103937029,SAMEA3526982,SAMEA3526984,SAMEA3526986,SAMEA3526988
3052	Yin2017	SMAD5_eDBD_KR_TGTCTG40NAGG-unmethylated	4386	SMAD5	9606	40	CGACGCTCTTCCGATCTGTCTG	AGGATCGTATGCCGTCTTCTGCTTGCCGACTCCG	0,1,2,3,4	ENA	SAMEA103937095,SAMEA3526991,SAMEA3526993,SAMEA3526995,SAMEA3526997
1268	Yin2017	SNAI1_eDBD_KT_TAGCGC40NCGC-unmethylated	4387	SNAI1	9606	40	CGACGCTCTTCCGATCTAGCGC	CGCATCGTATGCCGTCTTCTGCTTGCCGACTCCG	0,1,2,3,4	ENA	SAMEA103937437,SAMEA3526998,SAMEA3527000,SAMEA3527002,SAMEA3527004
1268	Yin2017	SNAI1_FL_KV_TTGTGG40NCGG-unmethylated	4390	SNAI1	9606	40	CGACGCTCTTCCGATCTTGTGG	CGGATCGTATGCCGTCTTCTGCTTGCCGACTCCG	0,1,2,3,4	ENA	SAMEA103937255,SAMEA3527007,SAMEA3527009,SAMEA3527011,SAMEA3527013
511	Yin2017	SNAI2_eDBD_KR_TTAACA40NTGT-unmethylated	4392	SNAI2	9606	40	CGACGCTCTTCCGATCTTAACA	TGTATCGTATGCCGTCTTCTGCTTGCCGACTCCG	0,1,2,3,4	ENA	SAMEA103937119,SAMEA3527015,SAMEA3527017,SAMEA3527019,SAMEA3527021
511	Yin2017	SNAI2_FL_KV_TACCTT40NCGA-unmethylated	4393	SNAI2	9606	40	CGACGCTCTTCCGATCTACCTT	CGAATCGTATGCCGTCTTCTGCTTGCCGACTCCG	0,1,2,3,4	ENA	SAMEA103937383,SAMEA3527022,SAMEA3527024,SAMEA3527026,SAMEA3527028
3554	Yin2017	SNAI3_FL_KAE_TAGTAC40NTAG-unmethylated	4395	SNAI3	9606	40	CGACGCTCTTCCGATCTAGTAC	TAGATCGTATGCCGTCTTCTGCTTGCCGACTCCG	0,1,2,3,4	ENA	SAMEA103937465,SAMEA3527030,SAMEA3527032,SAMEA3527034,SAMEA3527036
3555	Yin2017	SOHLH2_eDBD_KO_TCCACC40NTTA-unmethylated	4398	SOHLH2	9606	40	CGACGCTCTTCCGATCTCCACC	TTAATCGTATGCCGTCTTCTGCTTGCCGACTCCG	0,1,2,3,4	ENA	SAMEA103937593,SAMEA3527039,SAMEA3527041,SAMEA3527043,SAMEA3527045
55	Yin2017	SOX10_FL_KAF_TTGCCA40NGTG-unmethylated	4402	SOX10	9606	40	CGACGCTCTTCCGATCTTGCCA	GTGATCGTATGCCGTCTTCTGCTTGCCGACTCCG	0,1,2,3,4	ENA	SAMEA103937224,SAMEA3527055,SAMEA3527057,SAMEA3527059,SAMEA3527061
3556	Yin2017	SOX12_eDBD_KO_TTACTA40NAGG-unmethylated	4404	SOX12	9606	40	CGACGCTCTTCCGATCTTACTA	AGGATCGTATGCCGTCTTCTGCTTGCCGACTCCG	0,1,2,3,4	ENA	SAMEA103937133,SAMEA3527063,SAMEA3527065,SAMEA3527067,SAMEA3527069
420	Yin2017	SOX14_eDBD_KO_TGTGAT40NGCA-unmethylated	4406	SOX14	9606	40	CGACGCTCTTCCGATCTGTGAT	GCAATCGTATGCCGTCTTCTGCTTGCCGACTCCG	0,1,2,3,4	ENA	SAMEA103937100,SAMEA3527071,SAMEA3527073,SAMEA3527075,SAMEA3527077
420	Yin2017	SOX14_FL_KAE_TTGAGA40NATG-unmethylated	4408	SOX14	9606	40	CGACGCTCTTCCGATCTTGAGA	ATGATCGTATGCCGTCTTCTGCTTGCCGACTCCG	0,1,2,3,4	ENA	SAMEA103937212,SAMEA3527079,SAMEA3527081,SAMEA3527083,SAMEA3527085
422	Yin2017	SOX18_eDBD_KP_TCACGC40NACT-unmethylated	4409	SOX18	9606	40	CGACGCTCTTCCGATCTCACGC	ACTATCGTATGCCGTCTTCTGCTTGCCGACTCCG	0,1,2,3,4	ENA	SAMEA103937546,SAMEA3527086,SAMEA3527088,SAMEA3527090,SAMEA3527092
1269	Yin2017	SOX3_FL_KW_TGAGGA40NTTG-unmethylated	4411	SOX3	9606	40	CGACGCTCTTCCGATCTGAGGA	TTGATCGTATGCCGTCTTCTGCTTGCCGACTCCG	0,1,2,3,4	ENA	SAMEA103937850,SAMEA3527094,SAMEA3527096,SAMEA3527098,SAMEA3527100
3557	Yin2017	SOX30_eDBD_KS_TAAGTC40NCGT-unmethylated	4413	SOX30	9606	40	CGACGCTCTTCCGATCTAAGTC	CGTATCGTATGCCGTCTTCTGCTTGCCGACTCCG	0,1,2,3,4	ENA	SAMEA103937347,SAMEA3527102,SAMEA3527104,SAMEA3527106,SAMEA3527108
425	Yin2017	SOX4_eDBD_KO_TTGTTA40NGGT-unmethylated	4416	SOX4	9606	40	CGACGCTCTTCCGATCTTGTTA	GGTATCGTATGCCGTCTTCTGCTTGCCGACTCCG	0,1,2,3,4	ENA	SAMEA103937256,SAMEA3527111,SAMEA3527113,SAMEA3527115,SAMEA3527117
426	Yin2017	SOX7_eDBD_KR_TCTGGG40NCTG-unmethylated	4417	SOX7	9606	40	CGACGCTCTTCCGATCTCTGGG	CTGATCGTATGCCGTCTTCTGCTTGCCGACTCCG	0,1,2,3,4	ENA	SAMEA103937782,SAMEA3527118,SAMEA3527120,SAMEA3527122,SAMEA3527124
427	Yin2017	SOX8_eDBD_KO_TCGTCA40NCTA-unmethylated	4419	SOX8	9606	40	CGACGCTCTTCCGATCTCGTCA	CTAATCGTATGCCGTCTTCTGCTTGCCGACTCCG	0,1,2,3,4	ENA	SAMEA103937722,SAMEA3527126,SAMEA3527128,SAMEA3527130,SAMEA3527132
427	Yin2017	SOX8_FL_KW_TCGGCT40NTAA-unmethylated	4422	SOX8	9606	40	CGACGCTCTTCCGATCTCGGCT	TAAATCGTATGCCGTCTTCTGCTTGCCGACTCCG	0,1,2,3,4	ENA	SAMEA103937708,SAMEA3527135,SAMEA3527137,SAMEA3527139,SAMEA3527141
428	Yin2017	SOX9_eDBD_KR_TGCTCC40NCCG-unmethylated	4424	SOX9	9606	40	CGACGCTCTTCCGATCTGCTCC	CCGATCGTATGCCGTCTTCTGCTTGCCGACTCCG	0,1,2,3,4	ENA	SAMEA103936995,SAMEA3527143,SAMEA3527145,SAMEA3527147,SAMEA3527149
512	Yin2017	SP1_eDBD_KV_TACCCA40NTGT-unmethylated	4425	SP1	9606	40	CGACGCTCTTCCGATCTACCCA	TGTATCGTATGCCGTCTTCTGCTTGCCGACTCCG	0,1,2,3,4	ENA	SAMEA103937373,SAMEA3527150,SAMEA3527152,SAMEA3527154,SAMEA3527156
513	Yin2017	SP3_eDBD_KR_TTCACC40NGCT-unmethylated	4430	SP3	9606	40	CGACGCTCTTCCGATCTTCACC	GCTATCGTATGCCGTCTTCTGCTTGCCGACTCCG	0,1,2,3,4	ENA	SAMEA103937163,SAMEA3527167,SAMEA3527169,SAMEA3527171,SAMEA3527173
430	Yin2017	SP8_eDBD_KP_TCGCCG40NTGC-unmethylated	4432	SP8	9606	40	CGACGCTCTTCCGATCTCGCCG	TGCATCGTATGCCGTCTTCTGCTTGCCGACTCCG	0,1,2,3,4	ENA	SAMEA103937691,SAMEA3527175,SAMEA3527177,SAMEA3527179,SAMEA3527181
3558	Yin2017	SP9_eDBD_KP_TACCGA40NATA-unmethylated	4433	SP9	9606	40	CGACGCTCTTCCGATCTACCGA	ATAATCGTATGCCGTCTTCTGCTTGCCGACTCCG	0,1,2,3,4	ENA	SAMEA103937377,SAMEA3527182,SAMEA3527184,SAMEA3527186,SAMEA3527188
431	Yin2017	SPDEF_eDBD_KW_TAGAGA40NCGC-unmethylated	4435	SPDEF	9606	40	CGACGCTCTTCCGATCTAGAGA	CGCATCGTATGCCGTCTTCTGCTTGCCGACTCCG	0,1,2,3,4	ENA	SAMEA103937420,SAMEA3527190,SAMEA3527192,SAMEA3527194,SAMEA3527196
431	Yin2017	SPDEF_FL_KX_TCACAT40NATG-unmethylated	4437	SPDEF	9606	40	CGACGCTCTTCCGATCTCACAT	ATGATCGTATGCCGTCTTCTGCTTGCCGACTCCG	0,1,2,3,4	ENA	SAMEA103937540,SAMEA3527198,SAMEA3527200,SAMEA3527202,SAMEA3527204
1271	Yin2017	SPIB_eDBD_KR_TACGAT40NCCG-unmethylated	4439	SPIB	9606	40	CGACGCTCTTCCGATCTACGAT	CCGATCGTATGCCGTCTTCTGCTTGCCGACTCCG	0,1,2,3,4	ENA	SAMEA103937388,SAMEA3527206,SAMEA3527208,SAMEA3527210,SAMEA3527212
1271	Yin2017	SPIB_FL_KV_TTTAGC40NGAC-unmethylated	4442	SPIB	9606	40	CGACGCTCTTCCGATCTTTAGC	GACATCGTATGCCGTCTTCTGCTTGCCGACTCCG	0,1,2,3,4	ENA	SAMEA103937271,SAMEA3527215,SAMEA3527217,SAMEA3527219,SAMEA3527221
1272	Yin2017	SREBF1_eDBD_KT_TCTCCT40NCCT-unmethylated	4444	SREBF1	9606	40	CGACGCTCTTCCGATCTCTCCT	CCTATCGTATGCCGTCTTCTGCTTGCCGACTCCG	0,1,2,3,4	ENA	SAMEA103937758,SAMEA3527223,SAMEA3527225,SAMEA3527227,SAMEA3527229
436	Yin2017	SREBF2_eDBD_KN_TTCATT40NTAT-unmethylated	4446	SREBF2	9606	40	CGACGCTCTTCCGATCTTCATT	TATATCGTATGCCGTCTTCTGCTTGCCGACTCCG	0,1,2,3,4	ENA	SAMEA103937171,SAMEA3527231,SAMEA3527233,SAMEA3527235,SAMEA3527237
437	Yin2017	SRF_eDBD_KR_TTCTGT40NAAC-unmethylated	4448	SRF	9606	40	CGACGCTCTTCCGATCTTCTGT	AACATCGTATGCCGTCTTCTGCTTGCCGACTCCG	0,1,2,3,4	ENA	SAMEA103937199,SAMEA3527239,SAMEA3527241,SAMEA3527243,SAMEA3527245
441	Yin2017	TBX1_eDBD_KP_TTACTA40NAGG-unmethylated	4450	TBX1	9606	40	CGACGCTCTTCCGATCTTACTA	AGGATCGTATGCCGTCTTCTGCTTGCCGACTCCG	0,1,2,3,4	ENA	SAMEA103937133,SAMEA3527255,SAMEA3527257,SAMEA3527259,SAMEA3527261
442	Yin2017	TBX15_eDBD_KP_TGGGAG40NAGG-unmethylated	4452	TBX15	9606	40	CGACGCTCTTCCGATCTGGGAG	AGGATCGTATGCCGTCTTCTGCTTGCCGACTCCG	0,1,2,3,4	ENA	SAMEA103937038,SAMEA3527263,SAMEA3527265,SAMEA3527267,SAMEA3527269
3559	Yin2017	TBX18_eDBD_KP_TATTTG40NCCA-unmethylated	4454	TBX18	9606	40	CGACGCTCTTCCGATCTATTTG	CCAATCGTATGCCGTCTTCTGCTTGCCGACTCCG	0,1,2,3,4	ENA	SAMEA103937526,SAMEA3527271,SAMEA3527273,SAMEA3527275,SAMEA3527277
443	Yin2017	TBX19_eDBD_KP_TCTTGT40NCAG-unmethylated	4455	TBX19	9606	40	CGACGCTCTTCCGATCTCTTGT	CAGATCGTATGCCGTCTTCTGCTTGCCGACTCCG	0,1,2,3,4	ENA	SAMEA103937798,SAMEA3527278,SAMEA3527280,SAMEA3527282,SAMEA3527284
444	Yin2017	TBX2_eDBD_KT_TACCCA40NTGT-unmethylated	4457	TBX2	9606	40	CGACGCTCTTCCGATCTACCCA	TGTATCGTATGCCGTCTTCTGCTTGCCGACTCCG	0,1,2,3,4	ENA	SAMEA103937373,SAMEA3527286,SAMEA3527288,SAMEA3527290,SAMEA3527292
445	Yin2017	TBX20_eDBD_KP_TTGTTA40NGGT-unmethylated	4460	TBX20	9606	40	CGACGCTCTTCCGATCTTGTTA	GGTATCGTATGCCGTCTTCTGCTTGCCGACTCCG	0,1,2,3,4	ENA	SAMEA103937256,SAMEA3527295,SAMEA3527297,SAMEA3527299,SAMEA3527301
445	Yin2017	TBX20_FL_KAE_TAAGAA40NATA-unmethylated	4461	TBX20	9606	40	CGACGCTCTTCCGATCTAAGAA	ATAATCGTATGCCGTCTTCTGCTTGCCGACTCCG	0,1,2,3,4	ENA	SAMEA103937335,SAMEA3527302,SAMEA3527304,SAMEA3527306,SAMEA3527308
446	Yin2017	TBX21_eDBD_KP_TTCGTT40NGCC-unmethylated	4464	TBX21	9606	40	CGACGCTCTTCCGATCTTCGTT	GCCATCGTATGCCGTCTTCTGCTTGCCGACTCCG	0,1,2,3,4	ENA	SAMEA103937186,SAMEA3527311,SAMEA3527313,SAMEA3527315,SAMEA3527317
1284	Yin2017	TBX3_eDBD_KT_TGCCAA40NTAG-unmethylated	4466	TBX3	9606	40	CGACGCTCTTCCGATCTGCCAA	TAGATCGTATGCCGTCTTCTGCTTGCCGACTCCG	0,1,2,3,4	ENA	SAMEA103937889,SAMEA3527319,SAMEA3527321,SAMEA3527323,SAMEA3527325
3560	Yin2017	TBX6_eDBD_KV_TGTAGA40NTGT-unmethylated	4467	TBX6	9606	40	CGACGCTCTTCCGATCTGTAGA	TGTATCGTATGCCGTCTTCTGCTTGCCGACTCCG	0,1,2,3,4	ENA	SAMEA103937071,SAMEA3527326,SAMEA3527328,SAMEA3527330,SAMEA3527332
1184	Yin2017	TCF12_eDBD_KS_TTTGAG40NATT-unmethylated	4470	TCF12	9606	40	CGACGCTCTTCCGATCTTTGAG	ATTATCGTATGCCGTCTTCTGCTTGCCGACTCCG	0,1,2,3,4	ENA	SAMEA103937293,SAMEA3527335,SAMEA3527337,SAMEA3527339,SAMEA3527341
[truncated: 117 more rows]

## Sheet: Table S2 - HPLC Validation
Name	Sequence	dbSNP	Replicate 1	Replicate 2	Replicate 3
High	QDVYGDF		6.24	4.42	4.6	V_0/[enzyme] (1/s)
F8-Y442	RIGRKYKKVRF		0.0125	0.0093	0.0104
F8-Y442-K444R	RIGRKYKRVRF	rs28937272	0.0115	0.01	0.011
TGM1-Y312	RRGMPYGGRGD		0.0478	0.0414	0.0396
TGM1-Y312-R315L	RRGMPYGGLGD	rs143473912	0.1284	0.109	0.115
VHL-Y185	IVRSLYEDLED		0.1054	0.0992	0.1076
VHL-Y185-L184R	IVRSRYEDLED		0.0022	0.002	0.0016
HRAS-Y64	AGQEEYSAMRD		0.18	0.163	0.125
HRAS-Y64-E63K	AGQEKYSAMRD	rs121917756	0.029	0.028	0.0228
CDK5-Y15	IGEGTYGTVFK		2.48	3	2.28
CDK5-Y15-G16R	IGEGTYRTVFK		0.222	0.222	0.212

## Sheet: Table S3 - SELEX Experiments
Figure	Count Table ID	Study	Name	Comment	Length (bp)	Rounds	Left Flank	Right Flank	Sampled reads	Accession ID
3a	2600	This Study	UbxIVa-Hth-Exd.30mer1	Hth /Exd /Ubx	30	0,1,2,3	GTTCAGAGTTCTACAGTCCGACGATC	CCCGGGTCGTATGCCGTCTTCTGCTTG	100000	This Study
3a	5653	Rastogi (2018)	Exd	Exd	16	0,1	TGGGCCTGG	CCAGG	100000	ENA: ERX2505739
3a	2680	Slattery (2011)	Hth.16mer2_rep1	Hth	16	0,1	GTTCAGAGTTCTACAGTCCGACGATCTGG	CCACGTCTCGTATGCCGTCTTCTGCTTG	100000	NA
3a	2702	Slattery (2011)	UbxIVa.16mer1_rep1	Ubx	16	0,1,2	GTTCAGAGTTCTACAGTCCGACGATCTGG	CCAGCTGTCGTATGCCGTCTTCTGCTTG	100000	NA
3a	2703	Slattery (2011)	UbxIVa-Exd.16mer1_rep1	Exd / Ubx	16	0,1,2,3	GTTCAGAGTTCTACAGTCCGACGATCTGG	CCAGCTGTCGTATGCCGTCTTCTGCTTG	100000	NA
3c	3218	Kribelbauer (2017)	run_11_10_15__R1_ATF4_HOMODIMER_80nM_flank_PCR__None	ATF4, Normal DNA	16	0,1	GGTAGTGGAGGTGGGCCTGG	CCAGGGAGGTGGAGTAGG	100000	GSM2607733,GSM2607726
3c	3219	Kribelbauer (2017)	run_11_10_15__R1_ATF4_HOMODIMER_80nM_flank_PCR__5mCG	ATF4, 5mCG	16	0,1	GGTAGTGGAGGGCACCCTGG	CCAGGGAGGTGGAGTAGG	100000	GSM2607733,GSM2607726
3c,e	3224	This Study	run_06_05_17__R1_CEBPg_homo_75nM_lowBand__None	CEBPg, Normal DNA	16	0,1	GGTAGTGGAGGTGGGCCTGG	CCAGGGAGGTGGAGTAGG	100000	This Study
3c,e	3225	This Study	run_06_05_17__R1_CEBPg_homo_75nM_lowBand__5mCG	CEBPg, 5mCG	16	0,1	GGTAGTGGAGGGCACCCTGG	CCAGGGAGGTGGAGTAGG	100000	This Study
3c,e	3226	This Study	run_06_05_17__R1_CEBPg_homo_75nM_lowBand__6mA	CEBPg, 6mA	16	0,1	GGTAGTGGAGGAGTGCCTGG	CCAGGGAGGTGGAGTAGG	100000	This Study
3c,e	3227	This Study	run_06_05_17__R1_CEBPg_homo_75nM_lowBand__5hmC	CEBPg, 5hmC	16	0,1	GGTAGTGGAGGCAGTCCTGG	CCAGGGAGGTGGAGTAGG	100000	This Study
3c	3246	This Study	run_10_05_17__R1_ATF4-CEBPg_50nM_highBand__None	ATF4/CEBPg, Normal DNA	16	0,1	GGTAGTGGAGGTGGGCCTGG	CCAGGGAGGTGGAGTAGG	100000	This Study
3c	3247	This Study	run_10_05_17__R1_ATF4-CEBPg_50nM_highBand__5mCG	ATF4/CEBPg, 5mCG	16	0,1	GGTAGTGGAGGGCACCCTGG	CCAGGGAGGTGGAGTAGG	100000	This Study
4e	5126	This Study	20201205_DlldN-1	[DNA]=500, [TF]=3300	10	Input/Free/Bound	GAGTTCTACAGTCCGACCTGG	CCAGGACTCGGACCTGGA	1000000	This Study
4e	5127	This Study	20201205_DlldN-2	[DNA]=500, [TF]=1000	10	Input/Free/Bound	GAGTTCTACAGTCCGACCTGG	CCAGGACTCGGACCTGGA	1000000	This Study
4e	5128	This Study	20201205_DlldN-3	[DNA]=500, [TF]=330	10	Input/Free/Bound	GAGTTCTACAGTCCGACCTGG	CCAGGACTCGGACCTGGA	1000000	This Study
4e	5129	This Study	20201205_DlldN-4	[DNA]=500, [TF]=100	10	Input/Free/Bound	GAGTTCTACAGTCCGACCTGG	CCAGGACTCGGACCTGGA	1000000	This Study
4e	5130	This Study	20201205_DlldN-5	[DNA]=100, [TF]=3300	10	Input/Free/Bound	GAGTTCTACAGTCCGACCTGG	CCAGGACTCGGACCTGGA	1000000	This Study
4e	5131	This Study	20201205_DlldN-6	[DNA]=100, [TF]=1000	10	Input/Free/Bound	GAGTTCTACAGTCCGACCTGG	CCAGGACTCGGACCTGGA	1000000	This Study
4e	5132	This Study	20201205_DlldN-7	[DNA]=100, [TF]=330	10	Input/Free/Bound	GAGTTCTACAGTCCGACCTGG	CCAGGACTCGGACCTGGA	1000000	This Study
4e	5133	This Study	20201205_DlldN-8	[DNA]=100, [TF]=100	10	Input/Free/Bound	GAGTTCTACAGTCCGACCTGG	CCAGGACTCGGACCTGGA	1000000	This Study
4e	5134	This Study	20201205_DlldN-9	[DNA]=20, [TF]=3300	10	Input/Free/Bound	GAGTTCTACAGTCCGACCTGG	CCAGGACTCGGACCTGGA	1000000	This Study
4e	5135	This Study	20201205_DlldN-10	[DNA]=20, [TF]=1000	10	Input/Free/Bound	GAGTTCTACAGTCCGACCTGG	CCAGGACTCGGACCTGGA	1000000	This Study
4e	5135	This Study	20201205_DlldN-11	[DNA]=20, [TF]=330	10	Input/Free/Bound	GAGTTCTACAGTCCGACCTGG	CCAGGACTCGGACCTGGA	1000000	This Study
4b,e	5137	This Study	20201205_DlldN-12	[DNA]=20, [TF]=100	10	Input/Free/Bound	GAGTTCTACAGTCCGACCTGG	CCAGGACTCGGACCTGGA	1000000	This Study
6b	4830	This Study	200205_Src-Kinase_20m	Src, 20 minutes	11	0,1	TAGTSVAGQSGQ	GGQSGQSGDYNK	10000000	This Study
6b	4831	This Study	200205_Src-Kinase_5m	Src, 5 minutes	11	0,1	TAGTSVAGQSGQ	GGQSGQSGDYNK	10000000	This Study
6b	4832	This Study	200205_Src-Kinase_60m	Src, 60 minutes	11	0,1	TAGTSVAGQSGQ	GGQSGQSGDYNK	10000000	This Study
5a	4974	Starick (2015)	IMR90_GR_chip-seq_rep1	GR ChIP	200	Input/ChIP	N/A	N/A	1000000	ERR636574,ERR636572
5b	4873	Polman (2013)	GR_30	GR ChIP, 30ug/kg CORT	200	Input/ChIP	N/A	N/A	100000	42YVE_s_1_sequence.txt,42YVE_s_7_sequence.txt
5b	4874	Polman (2013)	GR_300	GR ChIP, 300ug/kg CORT	200	Input/ChIP	N/A	N/A	100000	42YVE_s_1_sequence.txt,42YVE_s_5_sequence.txt
5b	4875	Polman (2013)	GR_3000	GR ChIP, 3000ug/kg CORT	200	Input/ChIP	N/A	N/A	100000	42YVE_s_3_sequence.txt,42YVE_s_2_sequence.txt
S2c	1405	Jolma (2013)	MEIS1_ESO_TGACCT20NGA	MEIS1	20	0,2,3,4,5,6,7	CGGAGTCGGCAAGCAGAAGACGGCATACGATTC	AGGTCAGATCGGAAGAGCGTCG	100000	SAMEA1695107,SAMEA1694377,SAMEA1694366,SAMEA1694390,SAMEA1694214,SAMEA1694250,SAMEA1694281
S2c	676	Yang (2017)	DLX3_ESY_TATGTT20NCG	DLX3	20	0,1,2,3,4	CGGAGTCGGCAAGCAGAAGACGGCATACGATCG	AACATAGATCGGAAGAGCGTCG	100000	SAMEA4345167,SAMEA4083060,SAMEA4083061,SAMEA4083062,SAMEA4083063
S2c	5780	Jolma (2015)	MEIS1_DLX3_AT_TAAAGC40NGAA	MEIS1,DLX3	40	0,1,2,3	CGACGCTCTTCCGATCTAAAGC	GAAATCGTATGCCGTCTTCTGCTTGCCGACTCCG	100000	SAMEA103937312,SAMEA3747910,SAMEA3747912,SAMEA3742370
S2d,e	5777	Jolma (2015)	TEAD4_TBX21_AY_TGTTCA40NCTG	TBX21,TEAD4	40	0,1,2,3	CGACGCTCTTCCGATCTGTTCA	CTGATCGTATGCCGTCTTCTGCTTGCCGACTCCG	100000	SAMEA1694769,SAMEA3745346,SAMEA3749425,SAMEA3749427
S2d,e	5760	Jolma (2015)	GCM2_HOXB13_AAB_TCTATG40NTAG	HOXB13,GCM2	40	0,3	CGACGCTCTTCCGATCTCTATG	TAGATCGTATGCCGTCTTCTGCTTGCCGACTCCG	100000	SAMEA1695226,SAMEA3741232
S2d,e	5761	Jolma (2015)	GCM2_TBX21_AAB_TGTTCA40NCTG	GCM2,TBX21	40	0,1,2,3	CGACGCTCTTCCGATCTGTTCA	CTGATCGTATGCCGTCTTCTGCTTGCCGACTCCG	100000	SAMEA1694769,SAMEA3740440,SAMEA3739971,SAMEA3740441
S2d,e	5756	Jolma (2015)	GCM1_TBX21_AU_TCCTAT40NAGA	GCM1,TBX21	40	0,1,2,3	CGACGCTCTTCCGATCTCCTAT	AGAATCGTATGCCGTCTTCTGCTTGCCGACTCCG	100000	SAMEA103937649,SAMEA3740603,SAMEA3741871,SAMEA3741990
S2d,e	5758	Jolma (2015)	GCM2_ELK1_AAB_TGACGA40NGCA	ELK1,GCM2	40	0,1,2,3	CGACGCTCTTCCGATCTGACGA	GCAATCGTATGCCGTCTTCTGCTTGCCGACTCCG	100000	SAMEA103937831,SAMEA3740340,SAMEA3741179,SAMEA3741180
S2d,e	5772	Jolma (2015)	TEAD4_EOMES_AX_TCAGCA40NCTC	EOMES,TEAD4	40	0,1,2,3	CGACGCTCTTCCGATCTCAGCA	CTCATCGTATGCCGTCTTCTGCTTGCCGACTCCG	100000	SAMEA103937557,SAMEA3746190,SAMEA3750696,SAMEA3748962
S2d,e	5757	Jolma (2015)	GCM1_TBX21_AX_TCCTAT40NAGA	TBX21,GCM1	40	0,3	CGACGCTCTTCCGATCTCCTAT	AGAATCGTATGCCGTCTTCTGCTTGCCGACTCCG	100000	SAMEA103937649,SAMEA3740227
S2d,e	5753	Jolma (2015)	GCM1_EOMES_AX_TGAGTC40NAAC	EOMES,GCM1	40	0,1,2,3	CGACGCTCTTCCGATCTGAGTC	AACATCGTATGCCGTCTTCTGCTTGCCGACTCCG	100000	SAMEA103937854,SAMEA3739642,SAMEA3739643,SAMEA3739672
S2d,e	5759	Jolma (2015)	GCM2_EOMES_AAB_TGTCGT40NGCG	GCM2,EOMES	40	0,1,2,3	CGACGCTCTTCCGATCTGTCGT	GCGATCGTATGCCGTCTTCTGCTTGCCGACTCCG	100000	SAMEA103937091,SAMEA3741200,SAMEA3741201,SAMEA3741385
S2d,e	5735	Jolma (2015)	ELK1_ELK1_AAA_TTCGCT40NCTT	ELK1,ELK1	40	0,1,2,3	CGACGCTCTTCCGATCTTCGCT	CTTATCGTATGCCGTCTTCTGCTTGCCGACTCCG	100000	SAMEA103937177,SAMEA3736061,SAMEA3736063,SAMEA3736082
S2d,e	5771	Jolma (2015)	TEAD4_ELK1_AY_TGACGA40NGCA	ELK1,TEAD4	40	0,1,2,3	CGACGCTCTTCCGATCTGACGA	GCAATCGTATGCCGTCTTCTGCTTGCCGACTCCG	100000	SAMEA103937831,SAMEA3750694,SAMEA3748960,SAMEA3746111
S2d,e	5755	Jolma (2015)	GCM1_HOXB13_AX_TGCGAC40NGGT	HOXB13,GCM1	40	0,1,2,3	CGACGCTCTTCCGATCTGCGAC	GGTATCGTATGCCGTCTTCTGCTTGCCGACTCCG	100000	SAMEA103936974,SAMEA3740365,SAMEA3741842,SAMEA3740366
S2d,e	5741	Jolma (2015)	ELK1_TBX21_AAA_TCCTAT40NAGA	TBX21,ELK1	40	0,1,2,3	CGACGCTCTTCCGATCTCCTAT	AGAATCGTATGCCGTCTTCTGCTTGCCGACTCCG	100000	SAMEA103937649,SAMEA3736440,SAMEA3736142,SAMEA3736441
S2d,e	5748	Jolma (2015)	ETV2_EOMES_AAA_TCAGCA40NCTC	EOMES,ETV2	40	0,1,2,3	CGACGCTCTTCCGATCTCAGCA	CTCATCGTATGCCGTCTTCTGCTTGCCGACTCCG	100000	SAMEA103937557,SAMEA3742646,SAMEA3738412,SAMEA3738423
S2d,e	5750	Jolma (2015)	ETV2_TBX21_AAA_TGTAGC40NCCT	ETV2,TBX21	40	0,1,2,3	CGACGCTCTTCCGATCTGTAGC	CCTATCGTATGCCGTCTTCTGCTTGCCGACTCCG	100000	SAMEA103937072,SAMEA3738385,SAMEA3738398,SAMEA3738399
S2d,e	5751	Jolma (2015)	GCM1_ELK1_AX_TTCGCT40NCTT	GCM1,ELK1	40	0,1,2,3	CGACGCTCTTCCGATCTTCGCT	CTTATCGTATGCCGTCTTCTGCTTGCCGACTCCG	100000	SAMEA103937177,SAMEA3740363,SAMEA3740219,SAMEA3741286
S2d,e	5744	Jolma (2015)	ERF_EOMES_AAC_TGAGTC40NAAC	ERF,EOMES	40	0,1,2,3	CGACGCTCTTCCGATCTGAGTC	AACATCGTATGCCGTCTTCTGCTTGCCGACTCCG	100000	SAMEA103937854,SAMEA3736719,SAMEA3736720,SAMEA3736721
S2d,e	5752	Jolma (2015)	GCM1_EOMES_AU_TGAGTC40NAAC	GCM1,EOMES	40	0,3	CGACGCTCTTCCGATCTGAGTC	AACATCGTATGCCGTCTTCTGCTTGCCGACTCCG	100000	SAMEA103937854,SAMEA3739671
S2d,e	5775	Jolma (2015)	TEAD4_HOXB13_AY_TCTATG40NTAG	TEAD4,HOXB13	40	0,1,2,3	CGACGCTCTTCCGATCTCTATG	TAGATCGTATGCCGTCTTCTGCTTGCCGACTCCG	100000	SAMEA1695226,SAMEA3749167,SAMEA3749168,SAMEA3750984
S2d,e	5747	Jolma (2015)	ETV2_ELK1_AAA_TATGCT40NACT	ELK1,ETV2	40	0,1,2,3	CGACGCTCTTCCGATCTATGCT	ACTATCGTATGCCGTCTTCTGCTTGCCGACTCCG	100000	SAMEA103937507,SAMEA3738909,SAMEA3738411,SAMEA3742645
S2d,e	5773	Jolma (2015)	TEAD4_EOMES_AY_TGTCGT40NGCG	EOMES,TEAD4	40	0,1,2,3	CGACGCTCTTCCGATCTGTCGT	GCGATCGTATGCCGTCTTCTGCTTGCCGACTCCG	100000	SAMEA103937091,SAMEA3750695,SAMEA3750697,SAMEA3750698
S2d,e	5767	Jolma (2015)	HOXB2_EOMES_AY_TCAGCA40NCTC	HOXB2,EOMES	40	0,1,2,3	CGACGCTCTTCCGATCTCAGCA	CTCATCGTATGCCGTCTTCTGCTTGCCGACTCCG	100000	SAMEA103937557,SAMEA3741995,SAMEA3741752,SAMEA3742017
S2d,e	5739	Jolma (2015)	ELK1_HOXB13_AAA_TGCGAC40NGGT	HOXB13,ELK1	40	0,1,2,3	CGACGCTCTTCCGATCTGCGAC	GGTATCGTATGCCGTCTTCTGCTTGCCGACTCCG	100000	SAMEA103936974,SAMEA3742270,SAMEA3738465,SAMEA3738258
S2d,e	5768	Jolma (2015)	HOXB2_HOXB13_AY_TGTGCA40NCCG	HOXB13,HOXB2	40	0,1,2,3	CGACGCTCTTCCGATCTGTGCA	CCGATCGTATGCCGTCTTCTGCTTGCCGACTCCG	100000	SAMEA103937101,SAMEA3745081,SAMEA3741035,SAMEA3740881
S2d,e	5778	Jolma (2015)	TEAD4_TEAD4_AX_TTAGCA40NGGT	TEAD4,TEAD4	40	0,1,2,3	CGACGCTCTTCCGATCTTAGCA	GGTATCGTATGCCGTCTTCTGCTTGCCGACTCCG	100000	SAMEA103937141,SAMEA3749432,SAMEA3749433,SAMEA3745348
S2d,e	5754	Jolma (2015)	GCM1_HOXB13_AU_TGCGAC40NGGT	GCM1,HOXB13	40	0,1,2,3	CGACGCTCTTCCGATCTGCGAC	GGTATCGTATGCCGTCTTCTGCTTGCCGACTCCG	100000	SAMEA103936974,SAMEA3740338,SAMEA3741560,SAMEA3741561
S2d,e	5743	Jolma (2015)	ERF_ELK1_AAC_TTCGCT40NCTT	ERF,ELK1	40	0,1,2,3	CGACGCTCTTCCGATCTTCGCT	CTTATCGTATGCCGTCTTCTGCTTGCCGACTCCG	100000	SAMEA103937177,SAMEA3736692,SAMEA3736693,SAMEA3736345
S2d,e	4722	Jolma (2015)	GCM1_ELK1_AU_TTCGCT40NCTT	ELK1,GCM1	40	0,1,2,3	CGACGCTCTTCCGATCTTCGCT	CTTATCGTATGCCGTCTTCTGCTTGCCGACTCCG	100000	SAMEA103937177,SAMEA3739608,SAMEA3740364,SAMEA3741285
S2d,e	5749	Jolma (2015)	ETV2_HOXB13_AAA_TGTGCA40NCCG	HOXB13,ETV2	40	0,1,2,3	CGACGCTCTTCCGATCTGTGCA	CCGATCGTATGCCGTCTTCTGCTTGCCGACTCCG	100000	SAMEA103937101,SAMEA3736893,SAMEA3736894,SAMEA3742765
S2d,e	5763	Jolma (2015)	HOXB13_EOMES_AAD_TCGTTT40NGTC	HOXB13,EOMES	40	0,1,2,3	CGACGCTCTTCCGATCTCGTTT	GTCATCGTATGCCGTCTTCTGCTTGCCGACTCCG	100000	SAMEA103937733,SAMEA3741055,SAMEA3741056,SAMEA3741667
S2d,e	5776	Jolma (2015)	TEAD4_TBX21_AX_TGTAGC40NCCT	TBX21,TEAD4	40	0,3	CGACGCTCTTCCGATCTGTAGC	CCTATCGTATGCCGTCTTCTGCTTGCCGACTCCG	100000	SAMEA103937072,SAMEA3749426
S2d,e	5762	Jolma (2015)	HOXB13_ELK1_AAD_TTGCCA40NGTG	HOXB13,ELK1	40	0,1,2,3	CGACGCTCTTCCGATCTTGCCA	GTGATCGTATGCCGTCTTCTGCTTGCCGACTCCG	100000	SAMEA103937224,SAMEA3740996,SAMEA3741017,SAMEA3741665
S2d,e	5764	Jolma (2015)	HOXB13_HOXB13_AAD_TGTTTA40NACG	HOXB13,HOXB13	40	0,3	CGACGCTCTTCCGATCTGTTTA	ACGATCGTATGCCGTCTTCTGCTTGCCGACTCCG	100000	SAMEA103937114,SAMEA3741671
S2d,e	5765	Jolma (2015)	HOXB13_TBX21_AAD_TTCATC40NCTT	HOXB13,TBX21	40	0,1,2,3	CGACGCTCTTCCGATCTTCATC	CTTATCGTATGCCGTCTTCTGCTTGCCGACTCCG	100000	SAMEA103937170,SAMEA3741985,SAMEA3744780,SAMEA3741922
S2d,e	5769	Jolma (2015)	HOXB2_TBX21_AY_TGTAGC40NCCT	TBX21,HOXB2	40	0,1,2,3	CGACGCTCTTCCGATCTGTAGC	CCTATCGTATGCCGTCTTCTGCTTGCCGACTCCG	100000	SAMEA103937072,SAMEA3740739,SAMEA3739853,SAMEA3739555
S2d,e	5740	Jolma (2015)	ELK1_HOXB13_AAD_TCTATG40NTAG	ELK1,HOXB13	40	0,1,2,3	CGACGCTCTTCCGATCTCTATG	TAGATCGTATGCCGTCTTCTGCTTGCCGACTCCG	100000	SAMEA1695226,SAMEA3742271,SAMEA3736339,SAMEA3742272
S2d,e	5770	Jolma (2015)	TEAD4_ELK1_AX_TATGCT40NACT	ELK1,TEAD4	40	0,1,2,3	CGACGCTCTTCCGATCTATGCT	ACTATCGTATGCCGTCTTCTGCTTGCCGACTCCG	100000	SAMEA103937507,SAMEA3750693,SAMEA3748959,SAMEA3748961
S2d,e	5766	Jolma (2015)	HOXB2_ELK1_AY_TATGCT40NACT	HOXB2,ELK1	40	0,1,2,3	CGACGCTCTTCCGATCTATGCT	ACTATCGTATGCCGTCTTCTGCTTGCCGACTCCG	100000	SAMEA103937507,SAMEA3741750,SAMEA3742022,SAMEA3742023
S2d,e	5774	Jolma (2015)	TEAD4_HOXB13_AX_TGTGCA40NCCG	TEAD4,HOXB13	40	0,1,2,3	CGACGCTCTTCCGATCTGTGCA	CCGATCGTATGCCGTCTTCTGCTTGCCGACTCCG	100000	SAMEA103937101,SAMEA3746428,SAMEA3750982,SAMEA3750983
S2d,e	5742	Jolma (2015)	ELK1_TBX21_AAD_TGTTCA40NCTG	TBX21,ELK1	40	0,1,2,3	CGACGCTCTTCCGATCTGTTCA	CTGATCGTATGCCGTCTTCTGCTTGCCGACTCCG	100000	SAMEA1694769,SAMEA3738349,SAMEA3736143,SAMEA3738350
S2d,e	5746	Jolma (2015)	ERF_TBX21_AAC_TCCTAT40NAGA	TBX21,ERF	40	0,1,2,3	CGACGCTCTTCCGATCTCCTAT	AGAATCGTATGCCGTCTTCTGCTTGCCGACTCCG	100000	SAMEA103937649,SAMEA3738417,SAMEA3736773,SAMEA3736795
S2d,e	5745	Jolma (2015)	ERF_HOXB13_AAC_TGCGAC40NGGT	HOXB13,ERF	40	0,1,2,3	CGACGCTCTTCCGATCTGCGAC	GGTATCGTATGCCGTCTTCTGCTTGCCGACTCCG	100000	SAMEA103936974,SAMEA3736653,SAMEA3736456,SAMEA3736675
S2d,e	5737	Jolma (2015)	ELK1_EOMES_AAA_TGAGTC40NAAC	ELK1,EOMES	40	0,1,2,3	CGACGCTCTTCCGATCTGAGTC	AACATCGTATGCCGTCTTCTGCTTGCCGACTCCG	100000	SAMEA103937854,SAMEA3738042,SAMEA3736098,SAMEA3736112
S2d,e	715	Yang (2017)	EOMES_ESAI_TGTAAA30NAAG	EOMES	30	0,1,2,3,4	CGGAGTCGGCAAGCAGAAGACGGCATACGATCTT	TTTACAGATCGGAAGAGCGTCG	100000	SAMEA4345417,SAMEA4083484,SAMEA4083485,SAMEA4083486,SAMEA4083487
S2d,e	770	Yang (2017)	GCM1_ESAE_TCCAGT20NGAC	GCM1	20	0,1,2,3,4	CGGAGTCGGCAAGCAGAAGACGGCATACGATGTC	ACTGGAGATCGGAAGAGCGTCG	100000	SAMEA4345211,SAMEA4083705,SAMEA4083706,SAMEA4083707,SAMEA4083708
S2d,e	1079	Yang (2017)	TEAD4_ESY_TGATTT20NTTA	TEAD4	20	0,1,2,3,4	CGGAGTCGGCAAGCAGAAGACGGCATACGATTAA	AAATCAGATCGGAAGAGCGTCG	100000	SAMEA4345334,SAMEA4344869,SAMEA4344870,SAMEA4344871,SAMEA4344872
S2d,e	3638	Yin (2017)	ETV2_eDBD_KO_TTCGGG40NGAG-unmethylated	ETV2	40	0,1,2,3,4	CGACGCTCTTCCGATCTTCGGG	GAGATCGTATGCCGTCTTCTGCTTGCCGACTCCG	100000	SAMEA103937181,SAMEA3524051,SAMEA3524053,SAMEA3524055,SAMEA3524057
S2d,e	811	Yang (2017)	HOXB2_ESY_TAACAA20NACA	HOXB2	20	0,1,2,3,4	CGGAGTCGGCAAGCAGAAGACGGCATACGATTGT	TTGTTAGATCGGAAGAGCGTCG	100000	SAMEA4345050,SAMEA4343801,SAMEA4343802,SAMEA4343803,SAMEA4343804
S2d,e	772	Yang (2017)	GCM2_ESY_TGACTC20NTCA	GCM2	20	0,1,2,3,4	CGGAGTCGGCAAGCAGAAGACGGCATACGATTGA	GAGTCAGATCGGAAGAGCGTCG	100000	SAMEA4345313,SAMEA4083713,SAMEA4083714,SAMEA4083715,SAMEA4083716
S2d,e	716	Yang (2017)	ERF_ESW_TCAGAG20NCG	ERF	20	0,1,2,3,4	CGGAGTCGGCAAGCAGAAGACGGCATACGATCG	CTCTGAGATCGGAAGAGCGTCG	100000	SAMEA4345193,SAMEA4083488,SAMEA4083489,SAMEA4083490,SAMEA4083491
S2d,e	706	Yang (2017)	ELK1_ESAG_TGAGTG20NTGA	ELK1	20	0,1,2,3,4	CGGAGTCGGCAAGCAGAAGACGGCATACGATTCA	CACTCAGATCGGAAGAGCGTCG	100000	SAMEA4345324,SAMEA4083448,SAMEA4083449,SAMEA4083450,SAMEA4083451
S2d,e	1067	Yang (2017)	TBX21_ESAI_TACTGC40NGTC	TBX21	40	0,1,2,3,4	CGGAGTCGGCAAGCAGAAGACGGCATACGATGAC	GCAGTAGATCGGAAGAGCGTCG	100000	SAMEA4345105,SAMEA4344821,SAMEA4344822,SAMEA4344823,SAMEA4344824
S2d,e	810	Yang (2017)	HOXB13_ESY_TGCCTG20NGA	HOXB13	20	0,1,2,3,4	CGGAGTCGGCAAGCAGAAGACGGCATACGATTC	CAGGCAGATCGGAAGAGCGTCG	100000	SAMEA4345350,SAMEA4343797,SAMEA4343798,SAMEA4343799,SAMEA4343800
S7f	2476	Dominguez (2018)	RBFOX2-1100nM	[RBP]=1100nM	40	0,1	GGGGAGTTCTACAGTCCGACGATC	TGGAATTCTCGGGTGTCAAGG	100000	ENCFF002DHJ,ENCFF002DHA
S7f	2477	Dominguez (2018)	RBFOX2-121nM	[RBP]=121nM	40	0,1	GGGGAGTTCTACAGTCCGACGATC	TGGAATTCTCGGGTGTCAAGG	100000	ENCFF002DHJ,ENCFF002DHB
S7f	2478	Dominguez (2018)	RBFOX2-14nM	[RBP]=14nM	40	0,1	GGGGAGTTCTACAGTCCGACGATC	TGGAATTCTCGGGTGTCAAGG	100000	ENCFF002DHJ,ENCFF002DHC
[truncated: 6 more rows]

## Sheet: Table S4 - ChIP+DNA+Dnase GLM
ChIP-seq / site:	Sequence:	Coef.	Exp(Coef.)	Difference:	Res. Df.	F	Pr(>F)
[truncated: 14 more rows]

[truncated: 1 more sheets: Table S5 - EMSA Validation]
